# Supplementary material for: How GBS Got Its Hump: Genomic Analysis of Group B Streptococcus from Camels Identifies Host Restriction as well as Mobile Genetic Elements Shared across Hosts and Pathogens
Source: Pathogens. 2022 Sep 8;11(9):1025. doi: 10.3390/pathogens11091025 (PMC9504112; doi:10.3390/pathogens11091025)
Supplement: Supplementary file 1 [file pathogens-11-01025-s001.zip]

Archive with 4 entries (4 files):
- Supplementary File S1.xlsx
- Supplementary File S2.xlsx
- Supplementary File S3.xlsx
- Supplementary File S4.pdf
