# Supplementary material for: How GBS Got Its Hump: Genomic Analysis of Group B Streptococcus from Camels Identifies Host Restriction as well as Mobile Genetic Elements Shared across Hosts and Pathogens
Source: Pathogens. 2022 Sep 8;11(9):1025. doi: 10.3390/pathogens11091025 (PMC9504112; doi:10.3390/pathogens11091025)
Supplement: Supplementary file 1 [file pathogens-11-01025-s001.zip › Supplementary File S1.xlsx]

## Sheet: Sheet1
SAMPLE	PROJECT	SAMPLEACC/ASSEMBLY	COUNTRY	HOST	ORIGIN (camel genomes)	YEAR	SIZE	GC	CONTIGS	ST	SL	CG	CPS TYPE (Metcalf)	CPS TYPE (Tiruvayipati)	CPS TYPE PCR (Fischer - ILRI genomes)	PSEUDOGEN_CPS (camel genomes)	FASTBAPS (camel genomes)	PHASTER (camel genomes)	GBS1 (camel genomes)	GBS5 (camel genomes)	GBS6.1 (camel genomes)	GBS10 (camel genomes)	GBS11.1 (camel genomes)	GBS11.2 (camel genomes)	PICI1 (camel genomes)	PICI2 (camel genomes)	PICI3 (camel genomes)	PICI4 (camel genomes)
WSB3339	PRJEB53664	ERS12257441	Thailand	fish		2016	2035237	35.35	31	7	7	not_attributed	Ia	Ia
WSB3340	PRJEB53664	ERS12257442	Thailand	fish		2016	2041188	35.22	16	283	283	not_attributed	III	III-4, III-1
WSB3341	PRJEB53664	ERS12257443	Thailand	fish		2016	2088046	35.24	28	283	283	not_attributed	III	III-4, III-1
WSB3342	PRJEB53664	ERS12257444	Thailand	fish		2016	2088709	35.24	29	283	283	not_attributed	III	III-4, III-1
WSB3344	PRJEB53664	ERS12257445	Thailand	fish		2018	2039611	35.21	14	283	283	not_attributed	III	III-4, III-1
WSB3345	PRJEB53664	ERS12257446	Thailand	fish		2013	2106770	35.46	46	7	7	not_attributed	Ia	Ia
WSB3346	PRJEB53664	ERS12257447	Thailand	fish		2012	2105104	35.46	42	7	7	not_attributed	Ia	Ia
WSB3347	PRJEB53664	ERS12257448	Thailand	fish		2013	2106666	35.46	42	7	7	not_attributed	Ia	Ia
WSB3348	PRJEB53664	ERS12257449	Thailand	fish		2013	2035140	35.23	20	283	283	not_attributed	III	III-4, III-1
WSB3349	PRJEB53664	ERS12257450	Thailand	fish		2013	2034604	35.23	16	283	283	not_attributed	III	III-4, III-1
WSB3350	PRJEB53664	ERS12257451	Thailand	fish		2013	2040458	35.21	18	283	283	not_attributed	III	III-4, III-1
WSB3351	PRJEB53664	ERS12257452	Thailand	fish		2013	2034773	35.23	17	283	283	not_attributed	III	III-4, III-1
WSB3352	PRJEB53664	ERS12257453	Thailand	fish		2011	2113137	35.46	43	7	7	not_attributed	Ia	Ia
WSB3353	PRJEB53664	ERS12257454	Thailand	fish		2012	2040731	35.21	15	283	283	not_attributed	III	III-4, III-1
WSB3354	PRJEB53664	ERS12257455	Thailand	fish		2012	2110447	35.47	42	7	7	not_attributed	Ia	Ia
WSB3355	PRJEB53664	ERS12257456	Thailand	fish		2012	2110509	35.47	46	7	7	not_attributed	Ia	Ia
WSB3357	PRJEB53664	ERS12257457	Thailand	fish		2007	2110067	35.45	41	7	7	not_attributed	Ia	Ia
WSB3358	PRJEB53664	ERS12257458	Thailand	fish		2008	2112231	35.47	40	7	7	not_attributed	Ia	Ia
WSB3359	PRJEB53664	ERS12257459	Thailand	fish		2008	2041214	35.21	16	283	283	not_attributed	III	III-4, III-1
WSB3360	PRJEB53664	ERS12257460	Thailand	fish		2008	2113131	35.47	45	7	7	not_attributed	Ia	Ia
WSB3361	PRJEB53664	ERS12257461	Thailand	fish		2006	2036191	35.35	32	500	7	not_attributed	Ia	Ia
WSB3362	PRJEB53664	ERS12257462	Thailand	fish		2006	2108372	35.47	45	7	7	not_attributed	Ia	Ia
WSB3363	PRJEB53664	ERS12257463	Thailand	fish		2006	2032569	35.2	15	283	283	not_attributed	III	III-4, III-1
WSB3364	PRJEB53664	ERS12257464	Thailand	fish		2007	2111168	35.46	38	7	7	not_attributed	Ia	Ia
WSB3365	PRJEB53664	ERS12257465	Thailand	fish		2007	2113180	35.47	43	7	7	not_attributed	Ia	Ia
WSB3366	PRJEB53664	ERS12257466	Thailand	fish		2007	2111880	35.46	44	7	7	not_attributed	Ia	Ia
WSB3367	PRJEB53664	ERS12257467	Thailand	fish		2007	2110793	35.46	38	7	7	not_attributed	Ia	Ia
WSB3368	PRJEB53664	ERS12257468	Thailand	fish		2007	2041184	35.22	20	283	283	not_attributed	III	III-4, III-1
WSB3369	PRJEB53664	ERS12257469	Thailand	fish		2019	2046300	35.21	14	283	283	not_attributed	III	III-4, III-1
WSB3370	PRJEB53664	ERS12257470	Thailand	fish		2019	2029240	35.2	15	283	283	not_attributed	III	III-4, III-1
WSB3371	PRJEB53664	ERS12257471	Thailand	fish		2019	2144748	35.48	42	7	7	not_attributed	Ia	Ia
WSB3372	PRJEB53664	ERS12257472	Thailand	fish		2019	2108018	35.45	41	7	7	not_attributed	Ia	Ia
WSB3373	PRJEB53664	ERS12257473	Thailand	fish		2019	2044505	35.2	13	283	283	not_attributed	III	III-4, III-1
NTC110101	PRJEB53664	ERS12257437	Viet Nam	bovine		2019	2079966	35.36	16	314	103/304	not_attributed	Ia	Ia
NNP010101	PRJEB53664	ERS12257431	Viet Nam	fish		2019	2056577	35.23	19	283	283	not_attributed	III	III-4, III-1
NNP010201	PRJEB53664	ERS12257432	Viet Nam	fish		2019	2051059	35.21	16	283	283	not_attributed	III	III-4, III-1
NNP020101	PRJEB53664	ERS12257433	Viet Nam	fish		2019	2052414	35.23	17	283	283	not_attributed	III	III-4, III-1
NNP020201	PRJEB53664	ERS12257434	Viet Nam	fish		2019	2054643	35.24	27	283	283	not_attributed	III	III-4, III-1
NNP030101	PRJEB53664	ERS12257435	Viet Nam	fish		2019	2048127	35.22	25	283	283	not_attributed	III	III-4, III-1
NNP040102	PRJEB53664	ERS12257436	Viet Nam	fish		2019	1803486	35.27	26	1395	552	not_attributed	Ib	Ib, III-2
WSB3229	PRJEB53664	ERS12257438	Viet Nam	fish		2018	2048195	35.21	16	283	283	not_attributed	III	III-4, III-1
WSB3235	PRJEB53664	ERS12257439	Viet Nam	fish		2018	1794211	35.24	24	1395	552	not_attributed	Ib	Ib
WSB3236	PRJEB53664	ERS12257440	Viet Nam	fish		2018	2086907	35.42	50	7	7	not_attributed	Ia	Ia
H0401	PRJEB53664	ERS12257427	Viet Nam	human		2019	1998024	35.11	18	651	103/314	not_attributed	III	III-3, III-4
H0402	PRJEB53664	ERS12257428	Viet Nam	human		2019	2156518	35.35	34	19	19	not_attributed	V	V
H0403	PRJEB53664	ERS12257429	Viet Nam	human		2019	2060341	35.31	19	1	1	not_attributed	V	V
H0406	PRJEB53664	ERS12257430	Viet Nam	human		2019	2048394	35.31	18	485	103/314	not_attributed	Ia	Ia
LDS_610	PRJNA86425	SRS333748	Argentina	bovine		unknown	2106806	35.54	79	1616	61/67	not_attributed	II	II, V
LDS_617	PRJNA86427	SRS333743	Argentina	bovine		unknown	2018953	35.51	130	1614	61/67	not_attributed	NT	NT, III-2
LDS_623	PRJNA86429	SRS333747	Argentina	bovine		unknown	2189962	35.62	101	61	61/67	not_attributed	III	III-3, III-4
MRI Z2-352	PRJEB21015	ERS1796707	Australia	bovine		2010	2119048	35.54	121	1613	61/67	not_attributed	II	II, V
MRI Z2-363	PRJEB21015	ERS1796700	Australia	bovine		2010	2176422	35.45	107	67	61/67	not_attributed	II	II
QMA0271	PRJNA417533	GCA_003186145.1	Australia	fish		2009	1802470	35.28	1	261	552	not_attributed	Ib	Ib
SP550_GBS	PRJEB2589	ERS046905	Australia	human		2008	2054773	35.29	13	1	1	not_attributed	V	V
SP551_GBS	PRJEB2589	ERS046906	Australia	human		2008	1989065	35.1	26	17	17	not_attributed	III	III-2, III-1
SP552_GBS	PRJEB2589	ERS046907	Australia	human		2008	2111797	35.31	17	28	19	not_attributed	II	II
SP555_GBS	PRJEB2589	ERS046909	Australia	human		2008	1939382	35.19	11	23	23	not_attributed	III	III-4, III-1
SP580_GBS	PRJEB2589	ERS046916	Australia	human		2008	2179678	35.53	34	19	19	not_attributed	III	III-1, III-2
SP581_GBS	PRJEB2589	ERS046917	Australia	human		2008	2037857	35.28	20	2	1	not_attributed	IV	IV
SP585_GBS	PRJEB2589	ERS046921	Australia	human		2008	2039091	35.3	67	22	22	not_attributed	II	II
SP592_GBS	PRJEB2589	ERS046928	Australia	human		2008	2015367	35.19	24	652	10	not_attributed	II	II
SP595_GBS	PRJEB2589	ERS046931	Australia	human		2008	2033086	35.27	13	24	23	not_attributed	Ia	Ia
BE001	PRJEB2589	ERS039613	Belgium	human		2009	1970900	35.19	15	23	23	not_attributed	Ia	Ia
BE007	PRJEB2589	ERS039615	Belgium	human		2010	2029273	35.26	28	315	17	not_attributed	III	III-2, III-1
LMG_14609	PRJNA86377	SRS351378	Belgium	bovine		unknown	2244390	35.28	103	NF*	1	not_attributed	Ia	Ia
LMG_14838	PRJNA86381	SRS333774	Belgium	bovine		unknown	2396395	35.33	126	1622	23	not_attributed	III	Ia, III-3
LMG_15089	PRJNA86277	SRS312272	Belgium	human		unknown	2155184	35.3	36	19	19	not_attributed	III	III-1, III-4
LMG_15090	PRJNA86279	GCA_000310545.1	Belgium	human		1994	2058852	35.27	21	8	10	not_attributed	Ib	Ib
LMG_15091	PRJNA86281	GCA_000288935.1	Belgium	human		1994	2049283	35.36	31	1166	17	not_attributed	IV	IV
LMG_15092	PRJNA86283	GCA_000288955.1	Belgium	human		unknown	2012786	35.25	75	2	1	not_attributed	II	II
LMG_15093	PRJNA86285	GCA_000288975.1	Belgium	human		1994	2129987	35.4	39	110	19	not_attributed	V	V
LMG_15094	PRJNA86287	GCA_000288995.1	Belgium	human		1994	1965720	35.18	26	17	17	not_attributed	III	III-2, III-1
LMG_15095	PRJNA86289	GCA_000289015.1	Belgium	human		unknown	1967987	35.19	27	17	17	not_attributed	III	III-2, III-1
STIR-CD-29	PRJNA86373	GCA_000322765.1	Belgium	fish		2007	1801348	35.27	20	261	552	not_attributed	Ib	Ib
GBS85147	PRJNA263907	GCA_001266635.1	Brazil	human		unknown	1996151	35.49	1	103	103/304	not_attributed	Ia	Ia
S13	PRJNA356737	GCA_001908255.1	Brazil	fish		2015	1835156	35.43	1	552	552	not_attributed	Ib	Ib
SA01	PRJNA369807	GCA_002881215.1	Brazil	fish		2003	1841943	35.48	1	552	552	not_attributed	Ib	Ib
SA05	PRJNA369810	GCA_002881255.1	Brazil	fish		2003	1841945	35.48	1	552	552	not_attributed	Ib	Ib
SA09	PRJNA369809	GCA_002881275.1	Brazil	fish		2005	1841929	35.48	1	552	552	not_attributed	Ib	Ib
SA102	PRJNA369826	GCA_002881395.1	Brazil	fish		2010	1849522	35.49	1	927	552	not_attributed	Ib	Ib
SA132	PRJNA369827	GCA_002882035.1	Brazil	fish		2011	1852032	35.49	1	260	552	not_attributed	Ib	Ib
SA136	PRJNA369828	GCA_002881415.1	Brazil	fish		2011	1849103	35.48	1	260	552	not_attributed	Ib	Ib
SA159	PRJNA369829	GCA_002881435.1	Brazil	fish		2011	1841483	35.48	1	552*	552	not_attributed	Ib	Ib
SA16	PRJNA369811	GCA_002881295.1	Brazil	fish		2006	1841859	35.48	1	552	552	not_attributed	Ib	Ib
SA184	PRJNA369831	GCA_002881455.1	Brazil	fish		2011	1841893	35.48	1	552	552	not_attributed	Ib	Ib
SA191	PRJNA369832	GCA_002882125.1	Brazil	fish		2011	1848676	35.49	1	260	552	not_attributed	Ib	Ib
SA195	PRJNA369833	GCA_002881475.1	Brazil	fish		2011	1841715	35.48	1	552	552	not_attributed	Ib	Ib
SA20	PRJNA174852	GCA_000302475.3	Brazil	fish		2006	1841952	35.48	1	552	552	not_attributed	Ib	Ib
SA201	PRJNA369835	GCA_002882205.1	Brazil	fish		2012	1841835	35.48	1	552	552	not_attributed	Ib	Ib
SA209	PRJNA369834	GCA_002881495.1	Brazil	fish		2012	1841857	35.48	1	552	552	not_attributed	Ib	Ib
SA212	PRJNA369838	GCA_002882275.1	Brazil	fish		2012	1841962	35.48	1	552	552	not_attributed	Ib	Ib
SA245	PRJNA369841	GCA_002881555.1	Brazil	fish		2013	1848956	35.49	1	260	552	not_attributed	Ib	Ib
SA256	PRJNA369842	GCA_002881575.1	Brazil	fish		2013	1848972	35.48	1	260	552	not_attributed	Ib	Ib
SA33	PRJNA369814	GCA_002881175.1	Brazil	fish		2006	1841628	35.48	1	552	552	not_attributed	Ib	Ib
SA330	PRJNA369845	GCA_002882375.1	Brazil	fish		2013	1842081	35.47	1	552	552	not_attributed	Ib	Ib
SA333	PRJNA369844	GCA_002882465.1	Brazil	fish		2014	1842037	35.47	1	552	552	not_attributed	Ib	Ib
SA341	PRJNA369846	GCA_002882555.1	Brazil	fish		2014	1842113	35.47	1	552	552	not_attributed	Ib	Ib
SA374	PRJNA369849	GCA_002881695.1	Brazil	fish		2014	1842255	35.47	1	552	552	not_attributed	Ib	Ib
SA53	PRJNA369815	GCA_002881235.1	Brazil	fish		2007	1848971	35.48	1	260	552	not_attributed	Ib	Ib
SA623	PRJNA369851	GCA_002882835.1	Brazil	fish		2015	1842115	35.48	1	552	552	not_attributed	Ib	Ib
SA73	PRJNA369816	GCA_002881195.1	Brazil	fish		2008	1848839	35.49	1	260	552	not_attributed	Ib	Ib
SA75	PRJNA369817	GCA_002881865.1	Brazil	fish		2008	1849016	35.48	1	260	552	not_attributed	Ib	Ib
SA79	PRJNA369818	GCA_002881315.1	Brazil	fish		2009	1841946	35.48	1	552	552	not_attributed	Ib	Ib
SA81	PRJNA369819	GCA_002881335.1	Brazil	fish		2009	1840363	35.48	1	552	552	not_attributed	Ib	Ib
SA85	PRJNA369820	GCA_002881355.1	Brazil	fish		2010	1849989	35.49	1	927	552	not_attributed	Ib	Ib
SA97	PRJNA369822	GCA_002881935.1	Brazil	fish		2010	1856410	35.49	1	927	552	not_attributed	Ib	Ib
BG003	PRJEB2589	ERS039637	Bulgaria	human		2009	2251831	35	26	8	10	not_attributed	Ib	Ib
BG005	PRJEB2589	ERS039639	Bulgaria	human		2009	2036609	35.35	15	23	23	not_attributed	Ia	Ia
BG010	PRJEB2589	ERS039643	Bulgaria	human		2009	2054403	35.25	18	12	10	not_attributed	II	II
SAMEA2168835	PRJEB4456	ERS337439	CAF	human		2006	2189185	35.35	70	182	19	not_attributed	III	III-1, III-2
SAMEA2168840	PRJEB4456	ERS337444	CAF	human		2006	2124158	35.48	40	28	19	not_attributed	II	II
SAMEA2168847	PRJEB4456	ERS337451	CAF	human		2006	2118323	35.29	52	1	1	not_attributed	V	V
SAMEA2168854	PRJEB4456	ERS337458	CAF	human		2007	2036879	35.16	30	196	1	not_attributed	IV	IV
SAMEA2168906	PRJEB4456	ERS337510	CAF	human		2006	2022918	35.18	50	23	23	not_attributed	Ia	Ia
SAMEA2168917	PRJEB4456	ERS337521	CAF	human		1996	2066333	35.14	34	23	23	not_attributed	Ia	Ia
SAMEA2168918	PRJEB4456	ERS337522	CAF	human		2007	1984280	35.22	56	17	17	not_attributed	III	III-2, III-1
SAMEA2168920	PRJEB4456	ERS337524	CAF	human		2007	2053206	35.27	48	1	1	not_attributed	V	V
SAMEA2168927	PRJEB4456	ERS337531	CAF	human		2007	2123037	35.24	67	19	19	not_attributed	III	III-1, III-2
SAMEA2168931	PRJEB4456	ERS337535	CAF	human		2006	2049196	35.25	33	8	10	not_attributed	Ib	Ib
SAMEA2168932	PRJEB4456	ERS337536	CAF	human		2006	2077276	35.22	94	26	26	not_attributed	V	V
CCH210801006	PRJEB4456	ERS337511	Canada	human		2010	2033594	35.17	32	23	23	not_attributed	Ia	Ia
GB00084	PRJNA86471	GCA_000290035.1	Canada	human		unknown	2038722	35.33	18	1	1	not_attributed	VIII	VIII
GB00111	PRJNA86477	GCA_000290075.1	Canada	human		unknown	2069293	35.28	31	32	17	not_attributed	III	III-2, III-1
GB00174	PRJNA86481	GCA_000290115.1	Canada	human		unknown	1991136	35.25	82	22	22	not_attributed	II	II
GB00548	PRJNA86509	GCA_000290195.1	Canada	human		unknown	2038909	35.28	11	88	23	not_attributed	Ia	Ia
GB00561	PRJNA86515	GCA_000290275.1	Canada	human		unknown	2156242	35.46	39	19	19	not_attributed	V	V
GB00588	PRJNA86517	GCA_000290295.1	Canada	human		unknown	2059321	35.21	17	447	19	not_attributed	II	II
GB00614	PRJNA86521	GCA_000290335.1	Canada	human		unknown	2144698	35.25	32	448	1	not_attributed	NT	NT, V
NGBS008	PRJNA274384	SRS837758	Canada	human		2009	2063465	35.29	18	1	1	not_attributed	V	V
NGBS009	PRJNA274384	SRS837755	Canada	human		2010	2134515	35.26	19	1	1	not_attributed	V	V
NGBS024	PRJNA241330	SRS586396	Canada	human		2009	2250267	35.4	51	459	1	not_attributed	IV	IV, IX
NGBS031	PRJNA295774	SRS1074140	Canada	human		2009	2011767	35.36	25	17	17	not_attributed	III	III-2, III-1
NGBS034	PRJNA295774	SRS1074138	Canada	human		2010	1967978	35.63	237	17	17	not_attributed	III	NT, III-2
NGBS049	PRJNA241330	SRS586361	Canada	human		2010	2192386	35.36	44	459	1	not_attributed	IV	IV, IX
NGBS065	PRJNA241330	SRS586364	Canada	human		2010	2106918	35.38	29	452	452	not_attributed	IV	IV
NGBS1018	PRJNA286872	SRS960491	Canada	human		2012	2167036	35.43	74	459	1	not_attributed	NT	NT, IV
NGBS1045	PRJNA286872	SRS960504	Canada	human		2013	2218762	35.37	18	459	1	not_attributed	IV	IV
NGBS1050	PRJNA286872	SRS960516	Canada	human		2013	2069620	35.36	30	452	452	not_attributed	IV	IV
NGBS1056	PRJNA286872	SRS960511	Canada	human		2014	2176201	35.3	18	459	1	not_attributed	IV	IV
NGBS205	PRJNA295774	SRS1074118	Canada	human		2011	2122395	35.34	28	17	17	not_attributed	III	III-2, III-1
NGBS258	PRJNA241330	SRS586374	Canada	human		2011	2223498	35.42	22	459	1	not_attributed	IV	IV
NGBS272	PRJNA274384	SRS837810	Canada	human		2011	2117550	35.35	269	1	1	not_attributed	V	V, IX
NGBS314	PRJNA241330	SRS586376	Canada	human		2011	2014937	35.2	18	452	452	not_attributed	IV	IV
NGBS493	PRJNA241330	SRS586383	Canada	human		2012	2142292	35.36	18	459	1	not_attributed	IV	IV
NGBS499	PRJNA274384	SRS837776	Canada	human		2012	2039275	35.3	101	1	1	not_attributed	V	V, IX
NGBS500	PRJNA295774	SRS1074075	Canada	human		2012	2053309	35.39	28	17	17	not_attributed	III	III-2, III-1
NGBS572	PRJNA241330	SRS586390	Canada	human		2012	2020792	35.21	25	452	452	not_attributed	IV	IV
NGBS588	PRJNA241330	SRS586391	Canada	human		2012	2043856	35.41	22	682	1	not_attributed	IV	IV
NGBS984	PRJNA286872	SRS960497	Canada	human		2011	2177407	35.35	39	459	1	not_attributed	NT	IV, IX
str._Gottschalk_1002A	PRJNA86437	GCA_000310405.1	Canada	human		unknown	2075685	35.3	21	23	23	not_attributed	Ia	Ia, III-3
str._Gottschalk_1003A	PRJNA86439	GCA_000288075.1	Canada	human		unknown	2128071	35.29	34	19	19	not_attributed	III	III-1, III-2
str._Gottschalk_1005B	PRJNA86441	GCA_000289435.1	Canada	human		unknown	2128423	35.36	35	288	1	not_attributed	IV	IV
str._Gottschalk_13227	PRJNA86443	GCA_000311085.1	Canada	human		unknown	2129399	35.29	20	1	1	not_attributed	V	V
str._Gottschalk_999B	PRJNA86453	GCA_000310985.1	Canada	human		unknown	2132563	35.35	18	8	10	not_attributed	Ib	Ib
BSE009	PRJNA380039	GCA_009866845.1	China	human		2014	2148637	35.38	1	485	103/314	not_attributed	Ia	Ia
C001	PRJNA252450	GCA_002214425.1	China	bovine		2013	2121372	35.65	1	103	103/304	not_attributed	Ia	Ia
GBS-M002	PRJNA307137	GCA_001932715.1	China	human		2014	2092570	35.58	1	1	1	not_attributed	VI	VI
GD201008-001	PRJNA169338	GCA_000299135.1	China	fish		2010	2063112	35.65	1	7	7	not_attributed	Ia	Ia
GX026	PRJNA254961	GCA_001190865.1	China	fish		2011	1840649	35.49	1	261	552	not_attributed	Ib	Ib
H002	PRJNA258310	GCA_001190885.1	China	human		2011	2147416	35.65	1	736	19	not_attributed	III	III-1, III-2
HN016	PRJNA258321	GCA_001190805.1	China	fish		2011	2064722	35.66	1	7	7	not_attributed	Ia	Ia
HN016	PRJNA258321	SRS693816	China	fish		2011	2000956	35.33	36	7	7	not_attributed	Ia	Ia
NNA020	PRJNA380039	GCA_009934435.1	China	human		2014	2010630	35.36	25	651	103/314	not_attributed	III	III-3, III-4
Sag158	PRJNA376652	GCA_002025005.1	China	human		2014	2096882	35.67	1	19	19	not_attributed	III	III-1, III-2
Sag37	PRJNA374480	GCA_002025025.1	China	human		2014	2198785	35.77	1	12	10	not_attributed	Ib	Ib
WC1535	PRJNA328400	GCA_001729925.2	China	fish		2015	2212568	35.81	1	7	7	not_attributed	Ia	Ia
STIR-CD-09	PRJNA86351	GCA_000289115.1	Colombia	fish		2008	1804941	35.27	25	260	552	not_attributed	Ib	Ib
STIR-CD-13	PRJNA86353	GCA_000289135.1	Costa Rica	fish		2008	1800362	35.25	30	260	552	not_attributed	Ib	Ib
CZ002	PRJEB2589	ERS039683	Czech Republic	human		2008	2188010	35.52	36	19	19	not_attributed	III	III-1, III-2
CZ007	PRJEB2589	ERS039688	Czech Republic	human		2008	1991817	35.2	16	255	7	not_attributed	Ib	Ib
CZ009	PRJEB2589	ERS039690	Czech Republic	human		2008	2056436	35.29	15	1	1	not_attributed	V	V
CZ010	PRJEB2589	ERS039691	Czech Republic	human		2009	2091588	35.21	44	10	10	not_attributed	II	II
CZ015	PRJEB2589	ERS039694	Czech Republic	human		2009	2061168	35.29	14	1	1	not_attributed	V	V
SAMEA2168893	PRJEB4456	ERS337497	Czech Republic	bovine		unknown	2038932	35.33	194	355	17	not_attributed	III	III-2, III-1
3B11V	PRJNA445939	GCA_006543565.1	Denmark	bovine		unknown	2135617	35.42	41	23	23	not_attributed	III	III-3, III-4
3H3R	PRJNA445939	GCA_006543455.1	Denmark	human		unknown	2122644	35.41	57	23	23	not_attributed	III	III-3, III-4
4B14M	PRJNA445939	GCA_006543465.1	Denmark	bovine		unknown	2080394	35.41	55	130	130	not_attributed	IX	IX
4H1O	PRJNA445939	GCA_006543435.1	Denmark	human		unknown	2073413	35.45	88	130	130	not_attributed	IX	IX
5H2O	PRJNA445939	GCA_006543245.1	Denmark	human		unknown	2124013	35.4	53	1	1	not_attributed	V	V, IX
5H4R	PRJNA445939	GCA_006543205.1	Denmark	human		unknown	2138583	35.42	72	1409*	10	not_attributed	II	II
5H6R	PRJNA445939	GCA_006543205.1	Denmark	human		unknown	1971688	35.19	47	23	23	not_attributed	Ia	Ia
6B19M	PRJNA445939	GCA_006543115.1	Denmark	bovine		unknown	2176886	35.41	39	1	1	not_attributed	V	V
7H8O	PRJNA445939	GCA_006543105.1	Denmark	human		unknown	1966293	35.32	16	314	103/304	not_attributed	Ia	Ia
8B14M	PRJNA445939	GCA_006543135.1	Denmark	bovine		unknown	2047342	35.43	34	103	103/304	not_attributed	Ia	Ia
8H3O	PRJNA445939	GCA_006543145.1	Denmark	human		unknown	2153121	35.44	80	110	19	not_attributed	V	V, IX
DK004	PRJEB2589	ERS039620	Denmark	human		2009	2116330	35.49	32	17	17	not_attributed	III	III-2, III-1
DK005	PRJEB2589	ERS039621	Denmark	human		2009	1929726	35.27	16	23	23	not_attributed	Ia	Ia
DK008	PRJEB2589	ERS039623	Denmark	human		2009	2054892	35.18	20	9	10	not_attributed	Ib	Ib
DK012	PRJEB2589	ERS039627	Denmark	human		2010	2051086	35.32	15	1	1	not_attributed	V	V
DK014	PRJEB2589	ERS039629	Denmark	human		2009	2102239	35.38	12	88	23	not_attributed	Ia	Ia
DK015	PRJEB2589	ERS039630	Denmark	human		2008	2053782	35.23	21	10	10	not_attributed	V	V
DK022	PRJEB2589	ERS039634	Denmark	human		2011	2121886	35.39	13	1	1	not_attributed	V	V
MRI Z1-004	PRJEB2655	ERS569105	Denmark	bovine		2009	2077195	35.23	19	10	10	not_attributed	Ib	Ib
MRI Z1-050	PRJEB2655	ERS569108	Denmark	bovine		2009	2119406	35.53	10	103	103/304	not_attributed	Ia	Ia
MRI Z1-116	PRJEB2655	ERS569114	Denmark	bovine		2009	2025681	35.24	21	604	7	not_attributed	Ib	Ib
MRI Z1-158	PRJEB2655	ERS569116	Denmark	bovine		2009	2027911	35.28	14	23	23	not_attributed	Ia	Ia
MRI Z1-300	PRJEB2655	ERS569119	Denmark	bovine		2010	2063706	35.32	11	23	23	not_attributed	Ia	Ia
MRI Z1-354	PRJEB2655	ERS569121	Denmark	bovine		2010	2208028	35.59	20	7	7	not_attributed	V	V
MRI Z1-363	PRJEB2655	ERS569124	Denmark	bovine		2010	2004631	35.27	27	17	17	not_attributed	III	III-2, III-1
MRI Z1-368	PRJEB2655	ERS569125	Denmark	bovine		2012	2184011	35.41	22	8	10	not_attributed	Ib	Ib
MRI Z1-410	PRJEB2655	ERS569127	Denmark	bovine		2010	2032504	35.19	23	8	10	not_attributed	Ib	Ib
MRI Z1-586	PRJEB2655	ERS569131	Denmark	bovine		2010	2192633	35.49	59	7	7	not_attributed	Ia	Ia
MRI Z1-597	PRJEB2655	ERS569132	Denmark	bovine		2011	2133138	35.35	30	19	19	not_attributed	III	III-1, III-2
MRI Z1-600	PRJEB2655	ERS569134	Denmark	bovine		2011	2068007	35.3	10	23	23	not_attributed	Ia	Ia
MRI Z1-602	PRJEB2655	ERS569136	Denmark	bovine		2011	2036955	35.35	25	2	1	not_attributed	II	II
MRI Z1-606	PRJEB2655	ERS569138	Denmark	bovine		2011	2125390	35.38	17	1	1	not_attributed	V	V
MRI Z1-705	PRJEB2655	ERS569140	Denmark	bovine		2011	2086118	35.3	16	2	1	not_attributed	IV	IV
MRI Z1-710	PRJEB2655	ERS569143	Denmark	bovine		2012	2035297	35.37	11	314	103/304	not_attributed	Ia	Ia
MRI Z1-717	PRJEB2655	ERS569147	Denmark	bovine		2012	2113686	35.51	36	19	19	not_attributed	III	III-1, III-2
MRI Z1-719	PRJEB2655	ERS569149	Denmark	bovine		2012	2028502	35.27	11	23	23	not_attributed	III	III-3, III-4
MRI Z1-802	PRJEB2655	ERS569153	Denmark	bovine		2012	2173928	35.36	17	2	1	not_attributed	IV	IV
MRI Z1-808	PRJEB2655	ERS569157	Denmark	bovine		2012	2132444	35.45	17	1	1	not_attributed	VIII	VIII
MRI Z1-851	PRJEB2655	ERS569162	Denmark	bovine		2012	2233614	35.51	24	196	1	not_attributed	IV	IV
MRI_Z1-012	PRJNA86385	GCA_000289315.1	Denmark	bovine		2009	2098167	35.31	30	2	1	not_attributed	IV	IV
MRI_Z1-022	PRJNA86387	GCA_000310685.1	Denmark	bovine		2009	2254255	35.43	39	121	19	not_attributed	NT	NT, III-1
MRI_Z1-025	PRJNA86393	GCA_000310945.1	Denmark	bovine		2009	2118108	35.39	15	1	1	not_attributed	V	V
MRI_Z1-035	PRJNA86395	GCA_000310705.1	Denmark	bovine		2009	2154593	35.39	13	88	23	not_attributed	Ia	Ia
MRI_Z1-039	PRJNA86399	GCA_000287975.1	Denmark	bovine		2009	2162250	35.41	17	4	1	not_attributed	Ia	Ia
MRI_Z1-048	PRJNA86401	GCA_000310925.1	Denmark	bovine		2009	2083675	35.35	9	26	26	not_attributed	V	V
MRI_Z1-049	PRJNA86403	GCA_000310345.1	Denmark	bovine		2009	2272185	35.77	29	19	19	not_attributed	III	III-1, III-2
SAMEA2168843	PRJEB4456	ERS337447	Denmark	human		1960	2168228	35.36	49	19	19	not_attributed	III	III-1, III-2
MRI Z2-001	PRJEB2655	ERS569170	Finland	bovine		2010	2163752	35.63	151	632	61/67	not_attributed	III	III-3, III-4
MRI Z2-007	PRJEB2655	ERS569176	Finland	bovine		2010	1988471	35.28	12	103	103/304	not_attributed	Ia	Ia
MRI Z2-025	PRJEB2655	ERS569178	Finland	bovine		2010	2091281	35.34	16	1	1	not_attributed	V	V
MRI Z2-039	PRJEB2655	ERS569180	Finland	bovine		2011	2053574	35.48	18	633	103/314	not_attributed	Ia	Ia
MRI Z2-040	PRJEB2655	ERS569182	Finland	bovine		2011	2091119	35.36	13	634	1	not_attributed	V	V
MRI Z2-046	PRJEB2655	ERS569189	Finland	bovine		2011	2083012	35.45	12	1	1	not_attributed	VII	VII
MRI Z2-053	PRJEB2655	ERS569199	Finland	bovine		2011	2068617	35.27	18	8	10	not_attributed	Ib	Ib
MRI Z2-054	PRJEB2655	ERS569201	Finland	bovine		2011	2069711	35.43	28	2	1	not_attributed	II	II
MRI Z2-058	PRJEB2655	ERS569202	Finland	bovine		2012	2103051	35.27	18	10	10	not_attributed	Ib	NT, Ib
MRI Z2-060	PRJEB2655	ERS569204	Finland	bovine		2012	2178056	35.43	25	196	1	not_attributed	IV	IV, IX
MRI Z2-062	PRJEB2655	ERS569206	Finland	bovine		2012	2143230	35.47	15	1	1	not_attributed	V	V
MRI Z2-064	PRJEB2655	ERS569208	Finland	bovine		2012	2070494	35.46	8	633	103/314	not_attributed	Ia	Ia
MRI Z2-068	PRJEB2655	ERS569213	Finland	bovine		2012	2071418	35.22	31	10	10	not_attributed	II	II
MRI Z2-077	PRJEB2655	ERS569215	Finland	human		2012	2065962	35.31	21	462	1	not_attributed	V	V
MRI Z2-080	PRJEB2655	ERS569217	Finland	human		2012	2194503	35.48	47	27	19	not_attributed	III	III-1, III-2
MRI Z2-081	PRJEB2655	ERS569219	Finland	human		2012	1963332	35.18	16	23	23	not_attributed	Ia	Ia
MRI Z2-082	PRJEB2655	ERS569221	Finland	human		2012	2076666	35.12	20	8	10	not_attributed	Ib	Ib
MRI Z2-084	PRJEB2655	ERS569223	Finland	human		2012	1989027	35.21	23	28	19	not_attributed	II	II
MRI Z2-089	PRJEB2655	ERS569225	Finland	human		2012	2144609	35.5	17	1	1	not_attributed	II	II
MRI Z2-093	PRJEB2655	ERS569227	Finland	human		2012	2180410	35.39	27	17	17	not_attributed	III	III-2, III-1
MRI Z2-094	PRJEB2655	ERS569230	Finland	human		2012	2184612	35.3	27	12	10	not_attributed	II	II
MRI Z2-098	PRJEB2655	ERS569233	Finland	human		2012	2138991	35.39	33	196	1	not_attributed	IV	IV
MRI Z2-115	PRJEB2655	ERS569252	Finland	human		2011	2074185	35.29	8	1	1	not_attributed	VI	VI
SAMEA2168837	PRJEB4456	ERS337441	France	human		2011	2187391	35.54	79	19	19	not_attributed	III	III-1, III-2
SAMEA2168839	PRJEB4456	ERS337443	France	human		1958	2140798	35.24	82	19	19	not_attributed	III	III-1, III-2
SAMEA2168841	PRJEB4456	ERS337445	France	human		1959	2062909	35.26	35	28	19	not_attributed	II	II
SAMEA2168842	PRJEB4456	ERS337446	France	human		1960	2081639	35.31	39	19	19	not_attributed	Ia	Ia
SAMEA2168848	PRJEB4456	ERS337452	France	human		2008	2074181	35.24	34	1	1	not_attributed	V	V
SAMEA2168849	PRJEB4456	ERS337453	France	human		1998	2086232	35.34	43	1	1	not_attributed	V	V
SAMEA2168850	PRJEB4456	ERS337454	France	human		1998	2069903	35.25	40	1	1	not_attributed	VI	VI
SAMEA2168852	PRJEB4456	ERS337456	France	human		2007	2189117	35.51	74	196	1	not_attributed	IV	IV, IX
SAMEA2168853	PRJEB4456	ERS337457	France	human		2009	2172278	35.36	39	196	1	not_attributed	IV	IV, IX
SAMEA2168855	PRJEB4456	ERS337459	France	human		2008	2225193	35.24	47	459	1	not_attributed	IV	IV
SAMEA2168856	PRJEB4456	ERS337460	France	human		2010	2182022	35.25	38	459	1	not_attributed	IV	IV
SAMEA2168857	PRJEB4456	ERS337461	France	human		2006	1984262	35.24	54	17	17	not_attributed	III	III-2, III-1
SAMEA2168861	PRJEB4456	ERS337465	France	human		2007	2012041	35.26	59	17	17	not_attributed	III	III-2, III-1
SAMEA2168864	PRJEB4456	ERS337468	France	human		2008	1983219	35.32	57	17	17	not_attributed	III	III-2, III-1
SAMEA2168868	PRJEB4456	ERS337472	France	human		2009	2011970	35.26	57	17	17	not_attributed	III	III-2, III-1
SAMEA2168870	PRJEB4456	ERS337474	France	human		2009	1968211	35.23	40	291	17	not_attributed	IV	IV
SAMEA2168873	PRJEB4456	ERS337477	France	human		2010	2099125	35.37	61	17	17	not_attributed	III	III-2, III-1
SAMEA2168888	PRJEB4456	ERS337492	France	human		2011	2080638	35.3	41	291	17	not_attributed	IV	IV
SAMEA2168890	PRJEB4456	ERS337494	France	human		1961	2057424	35.21	61	17	17	not_attributed	III	III-2, III-1
SAMEA2168891	PRJEB4456	ERS337495	France	human		1955	2031135	35.13	69	17	17	not_attributed	III	III-2, III-1
SAMEA2168900	PRJEB4456	ERS337504	France	human		1995	1947585	35.15	165	17	17	not_attributed	III	III-2, III-1
SAMEA2168905	PRJEB4456	ERS337509	France	bovine		unknown	2126297	35.42	47	23	23	not_attributed	III	III-3, III-4
SAMEA2168908	PRJEB4456	ERS337512	France	human		1998	2100989	35.14	33	23	23	not_attributed	Ia	Ia
SAMEA2168909	PRJEB4456	ERS337513	France	human		2005	2062978	35.23	35	380	23	not_attributed	III	III-3, III-4
SAMEA2168910	PRJEB4456	ERS337514	France	human		1959	1965275	35.14	41	23	23	not_attributed	Ia	Ia
SAMEA2168911	PRJEB4456	ERS337515	France	human		1959	2116646	35.31	40	23	23	not_attributed	Ia	Ia
SAMEA2168912	PRJEB4456	ERS337516	France	human		1953	1951311	35.12	37	23	23	not_attributed	Ia	Ia
SAMEA2168916	PRJEB4456	ERS337520	France	human		2006	1993072	35.19	79	23	23	not_attributed	V	V
SAMEA2168922	PRJEB4456	ERS337526	France	human		2006	2132936	35.36	45	1	1	not_attributed	V	V
SAMEA2168923	PRJEB4456	ERS337527	France	human		2008	2182186	35.37	69	19	19	not_attributed	III	III-1, III-2
SAMEA2168924	PRJEB4456	ERS337528	France	human		2008	2136696	35.33	32	1	1	not_attributed	V	V, IX
SAMEA2168938	PRJEB4456	ERS337542	France	human		1998	2007593	35.16	52	10	10	not_attributed	II	II
SAMEA2168939	PRJEB4456	ERS337543	France	human		2005	2089265	35.2	50	248	103/304	not_attributed	Ia	Ia
SAMEA2168945	PRJEB4456	ERS337549	France	bovine		1983	2043049	35.17	55	10	10	not_attributed	Ib	Ib
SAMEA3888064	PRJEB12926	ERS1075198	France	bovine		1996	2062134	35.41	94	61	61/67	not_attributed	II	II, V
SAMEA3888065	PRJEB12926	ERS1075199	France	bovine		1997	2163965	35.45	84	416	61/67	not_attributed	III	III-3, III-4
BSU133	PRJNA86313	GCA_000311405.1	Germany	human		unknown	2030979	35.24	16	6	7	not_attributed	Ib	Ib
BSU165	PRJNA86319	GCA_000289975.1	Germany	human		unknown	2154567	35.29	19	28	19	not_attributed	II	II
BSU174	PRJNA86321	GCA_000310625.1	Germany	human		unknown	1991831	35.28	27	41	not_attributed	not_attributed	V	V
BSU178	PRJNA86315	GCA_000289075.1	Germany	human		unknown	2152788	35.4	57	7	7	not_attributed	Ia	Ia
BSU188	PRJNA86311	GCA_000289935.1	Germany	human		unknown	2238435	35.29	80	23	23	not_attributed	Ia	Ia, III-3
BSU247	PRJNA86305	GCA_000289895.1	Germany	human		unknown	2096318	35.18	11	26	26	not_attributed	V	V
BSU248	PRJNA86297	GCA_000311685.1	Germany	human		unknown	2099392	35.13	15	12	10	not_attributed	Ib	Ib
BSU252	PRJNA86291	GCA_000310865.1	Germany	human		unknown	1986507	35.11	14	1	1	not_attributed	V	V
BSU260	PRJNA86307	GCA_000311365.1	Germany	human		unknown	2177888	35.31	21	88	23	not_attributed	Ia	Ia
BSU442	PRJNA86301	GCA_000289055.1	Germany	human		unknown	2048445	35.29	83	22	22	not_attributed	II	II
BSU447	PRJNA86299	GCA_000310885.1	Germany	human		unknown	2109784	35.52	37	19	19	not_attributed	III	III-1, III-2
BSU451	PRJNA86309	GCA_000311385.1	Germany	human		unknown	2081745	35.44	9	103	103/304	not_attributed	Ia	Ia
BSU92	PRJNA86323	GCA_000289995.1	Germany	human		unknown	2061829	35.27	13	196	1	not_attributed	IV	IV
BSU96	PRJNA86317	GCA_000289955.1	Germany	human		unknown	2070997	35.22	28	17	17	not_attributed	III	III-2, III-1
DE012	PRJEB2589	ERS039654	Germany	human		2009	2108481	35.28	9	88	23	not_attributed	Ia	Ia
DE033	PRJEB2589	ERS039661	Germany	human		2010	2043187	35.17	14	23	23	not_attributed	Ia	Ia
SAMEA2168936	PRJEB4456	ERS337540	Germany	bovine		1971	2146158	35.33	110	7	7	not_attributed	Ia	Ia
GS16-0008	PRJNA377856	GCA_002180365.1	Ghana	fish		2016	1801542	35.26	21	261	552	not_attributed	Ib	Ib
QMA0499	PRJNA417533	GCA_003174015.1	Honduras	fish		2014	1799426	35.24	25	260	552	not_attributed	Ib	Ib
STIR-CD-07	PRJNA86349	GCA_000311285.1	Honduras	fish		2008	1807476	35.28	23	260	552	not_attributed	Ib	Ib
STIR-CD-17	PRJNA74531	GCA_000295815.1	Honduras	fish		2008	1796870	35.26	71	1623	552	not_attributed	Ib	Ib
CU_GBS_08	PRJNA274685	GCA_001592385.1	Hong Kong	human		2008	2084511	35.4	1	283	283	not_attributed	III	III-4, III-1
CU_GBS_98	PRJNA274685	GCA_001592425.1	Hong Kong	human		1998	2029669	35.38	1	283	283	not_attributed	III	III-4, III-1
CUGBS329	PRJNA293392	SRS1564987	Hong Kong	human		2002	2047867	35.21	24	283	283	not_attributed	III	III-4, III-1
CUGBS459	PRJNA293392	SRS1564986	Hong Kong	human		2003	2104810	35.53	34	19	19	not_attributed	III	III-1, III-2
CUGBS522	PRJNA293392	SRS1564991	Hong Kong	human		2005	2008949	35.17	23	283	283	not_attributed	III	III-4, III-1
CUGBS550	PRJNA293392	SRS1564993	Hong Kong	human		2006	2045093	35.23	17	283	283	not_attributed	III	III-4, III-1
CUGBS568	PRJNA293392	SRS1564995	Hong Kong	human		2007	2057520	35.24	19	283	283	not_attributed	III	III-4, III-1
2-22	PRJEB643	GCA_000967445.1	Israel	fish		1988	1838867	35.47	1	261	552	not_attributed	Ib	Ib
IT007	PRJEB2589	ERS039668	Italy	human		2008	2082763	35.46	35	17	17	not_attributed	III	III-2, III-1
IT016	PRJEB2589	ERS039671	Italy	human		2009	2075841	35.45	33	130	130	not_attributed	IX	IX
IT018	PRJEB2589	ERS039672	Italy	human		2009	2113657	35.24	33	17	17	not_attributed	III	III-2, III-1
IT028	PRJEB2589	ERS039675	Italy	human		2009	2057751	35.3	16	1	1	not_attributed	V	V
IT036	PRJEB2589	ERS039680	Italy	human		2010	2181302	35.37	18	26	26	not_attributed	V	V
MRI_Z1-212	PRJNA86409	GCA_000288015.1	Italy	bovine		2003	2126132	35.39	20	1	1	not_attributed	V	V, IX
MRI_Z1-215	PRJNA86415	GCA_000311305.1	Italy	bovine		2004	2155185	35.32	21	589	1	not_attributed	IV	IV
MRI_Z1-217	PRJNA86419	GCA_000311325.1	Italy	bovine		2004	2303583	35.43	79	591	61/67	not_attributed	II	II, IV
MRI_Z1-218	PRJNA86421	GCA_000322845.1	Italy	bovine		2005	2087271	35.2	23	590	10	not_attributed	II	II
MRI_Z1-219	PRJNA86423	GCA_000310385.1	Italy	bovine		2008	2088346	35.2	20	590	10	not_attributed	II	II
11N	PRJEB44246	ERS6242910	Kenya	camel	nose	2019	2025775	35.38	47	1652	609	1652	VI	VI			4	GBS11.1	0	0	0	0	1	0	0	0	0	1
13R	PRJEB44246	ERS6242885	Kenya	camel	rectum	2019	1989487	35.19	116	615	609	615	II	II			2	GBS11.1, 1 remnant	0	0	0	0	1	0	0	0	0	1
19M	PRJEB44246	ERS6242932	Kenya	camel	milk	2019	2065301	35.4	66	1652	609	1652	VI	VI			4	3 remnant	0	0	0	1	1	0	0	0	0	1
19N	PRJEB44246	ERS6242911	Kenya	camel	nose	2019	1952433	35.31	42	612	609	612	IV	IV			3	4 remnant	0	1	0	0	0	0	0	0	0	0
1M	PRJEB44246	ERS6242931	Kenya	camel	milk	2019	2081688	35.53	59	616	609	616	III	III-4, III-1		cpsF (assembly gap upstream)	5	GBS11.2, 1 remnant	0	0	0	0	0	1	0	0	0	0
23N	PRJEB44246	ERS6242912	Kenya	camel	nose	2019	2033566	35.5	48	612	609	612	IV	IV			3	1 remnant	0	0	0	0	0	0	0	0	0	0
27M	PRJEB44246	ERS6242933	Kenya	camel	milk	2019	2027057	35.39	37	1652	609	1652	VI	VI			4	GBS11.1	0	0	0	0	1	0	0	0	0	1
27R	PRJEB44246	ERS6242886	Kenya	camel	rectum	2019	2026181	35.38	43	1652	609	1652	VI	VI			4	GBS11.1	0	0	0	0	1	0	0	0	0	1
34N	PRJEB44246	ERS6242913	Kenya	camel	nose	2019	2017525	35.4	84	617	609	617	VI	VI			4	GBS11.1, 2 remnant	1	0	1	0	1	0	1	0	0	1
39M	PRJEB44246	ERS6242934	Kenya	camel	milk	2019	2003553	35.4	65	1652	609	1652	VI	VI			4	GBS11.1 , 1 remnant	0	0	0	0	1	0	0	0	0	1
39O	PRJEB44246	ERS6242901	Kenya	camel	mouth	2019	2026543	35.39	68	1652	609	1652	VI	VI			4	GBS11.1	0	0	0	0	1	0	0	0	0	1
3N	PRJEB44246	ERS6242908	Kenya	camel	nose	2019	2025929	35.38	49	1652	609	1652	VI	VI			4	GBS11.1	0	0	0	0	1	0	0	0	0	1
42N	PRJEB44246	ERS6242914	Kenya	camel	nose	2019	2003415	35.4	68	617	609	617	VI	VI			4	GBS11.1, 1 remnant	1	0	1	0	1	0	0	0	0	1
44M	PRJEB44246	ERS6242935	Kenya	camel	milk	2019	2100205	35.42	40	1652	609	1652	VI	VI			4	GBS11.1	0	0	0	0	1	0	0	0	0	1
44N	PRJEB44246	ERS6242915	Kenya	camel	nose	2019	2026275	35.38	33	1652	609	1652	VI	VI			4	GBS11.1	0	0	0	0	1	0	0	0	0	1
46M	PRJEB44246	ERS6242936	Kenya	camel	milk	2019	2055437	35.46	57	617	609	617	VI	VI		cpsI	4	6 remnant	0	0	1	1	1	0	0	0	0	1
51N	PRJEB44246	ERS6242916	Kenya	camel	nose	2019	2026249	35.39	50	1652	609	1652	VI	VI			4	GBS11.1	0	0	0	0	1	0	0	0	0	1
56N	PRJEB44246	ERS6242917	Kenya	camel	nose	2019	2025776	35.38	52	1652	609	1652	VI	VI			4	GBS11.1	0	0	0	0	1	0	0	0	0	1
5N	PRJEB44246	ERS6242909	Kenya	camel	nose	2019	1989025	35.19	108	615	609	615	II	II			2	GBS11.1, 1 remnant	0	0	0	0	1	0	0	0	0	1
60M	PRJEB44246	ERS6242937	Kenya	camel	milk	2019	2026214	35.39	51	1652	609	1652	VI	VI			4	GBS11.1	0	0	0	0	1	0	0	0	0	1
64N	PRJEB44246	ERS6242918	Kenya	camel	nose	2019	2025686	35.38	54	1652	609	1652	VI	VI			4	GBS11.1	0	0	0	0	1	0	0	0	0	1
72N	PRJEB44246	ERS6242919	Kenya	camel	nose	2019	2015347	35.3	52	617	609	617	VI	VI			4	2 remnant	0	0	0	1	1	0	0	0	0	1
73M	PRJEB44246	ERS6242938	Kenya	camel	milk	2019	2036775	35.44	62	616	609	616	III	III-4, III-1			5	1 remnant	0	0	0	0	0	0	0	0	0	0
73N	PRJEB44246	ERS6242920	Kenya	camel	nose	2019	2010720	35.39	111	617	609	617	VI	VI			4	2 remnant	1	0	0	1	0	0	0	0	0	1
78M	PRJEB44246	ERS6242939	Kenya	camel	milk	2019	2036462	35.43	63	616	609	616	III	III-4, III-1			5	1 remnant	0	0	0	0	0	0	0	0	0	0
78N	PRJEB44246	ERS6242921	Kenya	camel	nose	2019	1953022	35.31	37	612	609	612	IV	IV			3	GBS11.1, 3 remnant	0	1	0	0	1	0	0	0	0	0
79M	PRJEB44246	ERS6242940	Kenya	camel	milk	2019	2035629	35.44	59	616	609	616	III	III-4, III-1			5	1 remnant	0	0	0	0	0	0	0	0	0	0
79N	PRJEB44246	ERS6242922	Kenya	camel	nose	2019	1988657	35.39	95	617	609	617	VI	VI			4	2 remnant	0	0	0	1	0	0	0	0	0	1
82N	PRJEB44246	ERS6242923	Kenya	camel	nose	2019	1924302	35.25	46	612	609	612	IV	IV			3	GBS11.1, 3 remnant	0	0	0	0	1	0	0	0	0	0
83O	PRJEB44246	ERS6242902	Kenya	camel	mouth	2019	1955040	35.3	51	612	609	612	IV	IV			3	GBS11.1, 3 remnant	0	0	0	0	1	0	0	0	0	0
84N	PRJEB44246	ERS6242924	Kenya	camel	nose	2019	1973022	35.39	34	617	609	617	IV	IV			4		0	0	0	0	0	0	0	0	1	0
84Ob	PRJEB44246	ERS6242903	Kenya	camel	mouth	2019	1973151	35.39	38	617	609	617	IV	IV			4		0	0	0	0	0	0	0	0	1	0
87N	PRJEB44246	ERS6242925	Kenya	camel	nose	2019	1924259	35.25	42	612	609	612	IV	IV			3	GBS11.1, 3 remnant	0	0	0	0	1	0	0	0	0	0
88N	PRJEB44246	ERS6242926	Kenya	camel	nose	2019	2023241	35.25	53	617	609	617	IV	IV			4	GBS10, GBS11.1, 2 remnant	0	0	0	1	1	0	0	0	1	1
89N	PRJEB44246	ERS6242927	Kenya	camel	nose	2019	2022980	35.25	55	617	609	617	IV	IV			4	GBS10, GBS11.1, 1 remnant	0	0	0	1	1	0	0	0	1	1
89O	PRJEB44246	ERS6242904	Kenya	camel	mouth	2019	1989348	35.19	120	615	609	615	II	II			2	GBS11.1, 1 remnant	0	0	0	0	1	0	0	0	0	1
90N	PRJEB44246	ERS6242928	Kenya	camel	nose	2019	2022981	35.25	53	617	609	617	IV	IV			4	GBS10, GBS11.1, 2 remnant	0	0	0	1	1	0	0	0	1	1
90O	PRJEB44246	ERS6242905	Kenya	camel	mouth	2019	2031588	35.44	77	616	609	616	III	III-4, III-1			5	GBS10, 1 remnant	0	0	0	1	0	0	0	0	0	1
91N	PRJEB44246	ERS6242929	Kenya	camel	nose	2019	1989120	35.19	117	615	609	615	II	II			2	GBS11.1, 1 remnant	0	0	0	0	1	0	0	0	0	1
91O	PRJEB44246	ERS6242906	Kenya	camel	mouth	2019	1990430	35.2	110	615	609	615	II	II			2	GBS11.1, 1 remnant	0	0	0	0	1	0	0	0	0	1
92N	PRJEB44246	ERS6242930	Kenya	camel	nose	2019	1989555	35.2	113	615	609	615	II	II			2	GBS11.1, 1 remnant	0	0	0	0	1	0	0	0	0	1
92O	PRJEB44246	ERS6242907	Kenya	camel	mouth	2019	1989420	35.19	123	615	609	615	II	II			2	GBS11.1, 2 remnant	0	0	0	0	1	0	0	0	0	1
9R	PRJEB44246	ERS6242884	Kenya	camel	rectum	2019	2065574	35.4	59	1652	609	1652	VI	VI			4	3 remnant	0	0	0	1	1	0	0	0	0	1
A4	PRJEB43245	ERS5810822	Kenya	camel	milk	2017	2038425	35.45	53	616	609	616	III	III-4, III-1			5	1 remnant	0	0	0	0	0	0	0	0	0	0
A5	PRJEB43245	ERS5810823	Kenya	camel	milk	2017	2010455	35.49	54	616	609	616	III	III-4, III-1			5	1 remnant	0	0	0	0	0	0	0	0	0	0
A6	PRJEB43245	ERS5810824	Kenya	camel	milk	2017	2039474	35.44	52	616	609	616	III	III-4, III-1		cpsI	5	1 remnant	0	0	0	0	0	0	0	0	0	0
A7	PRJEB43245	ERS5810825	Kenya	camel	milk	2017	2035316	35.38	68	1652	609	1652	VI	VI			4	1 remnant	1	0	0	0	1	0	0	0	0	1
B1	PRJEB43245	ERS5810826	Kenya	camel	milk	2017	2077808	35.44	59	616	609	616	III	III-4, III-1		cpsE (assembly gap within the gene)	5	GBS10, 1 remnant	0	0	0	1	0	0	0	0	0	0
B10	PRJEB43245	ERS5810827	Kenya	camel	milk	2017	2089789	35.42	53	1652	609	1652	VI	VI			4	1 remnant	1	0	0	0	1	0	0	0	0	1
B5	PRJEB43245	ERS5810828	Kenya	camel	milk	2017	2164014	35.56	63	616	609	616	III	III-4, III-1		cpsE	5	GBS10, GBS11.2, 1 remnant	0	0	0	1	0	1	0	0	0	0
B6	PRJEB43245	ERS5810829	Kenya	camel	milk	2017	2115142	35.55	56	616	609	616	III	III-4, III-1			5	1 remnant	0	0	0	0	0	0	0	0	0	0
B7	PRJEB43245	ERS5810830	Kenya	camel	milk	2017	2002176	35.43	67	616	609	616	III	III-4, III-1		cpsI (assembly gap within the gene)	5		0	0	0	0	0	0	0	0	0	0
C34N	PRJEB44246	ERS6242887	Kenya	camel	nose	2019	2058387	35.41	101	617	609	617	VI	VI			4	GBS11.1, 2 remnant	1	0	1	0	1	0	1	0	0	1
C36N	PRJEB44246	ERS6242888	Kenya	camel	nose	2019	2026500	35.39	69	1652	609	1652	VI	VI			4	GBS11.1	0	0	0	0	1	0	0	0	0	1
C39N	PRJEB44246	ERS6242889	Kenya	camel	nose	2019	2026220	35.38	66	1652	609	1652	VI	VI			4	GBS11.1, 1 remnant	0	0	0	0	1	0	0	0	0	1
C5	PRJEB43245	ERS5810831	Kenya	camel	milk	2017	2039426	35.5	65	616	609	616	III	III-4, III-1		cpsI	5	1 remnant	0	0	0	0	0	0	0	0	0	0
C52N	PRJEB44246	ERS6242890	Kenya	camel	nose	2019	2025910	35.38	59	1652	609	1652	VI	VI			4	GBS11.1	0	0	0	0	1	0	0	0	0	1
C54N	PRJEB44246	ERS6242891	Kenya	camel	nose	2019	2025899	35.38	56	1652	609	1652	VI	VI			4	GBS11.1, 1 remnant	0	0	0	0	1	0	0	0	0	1
C57N	PRJEB44246	ERS6242892	Kenya	camel	nose	2019	2026153	35.39	50	1652	609	1652	VI	VI			4	GBS11.1	0	0	0	0	1	0	0	0	0	1
C61N	PRJEB44246	ERS6242893	Kenya	camel	nose	2019	1990996	35.25	60	617	609	617	VI	VI			4	1 remnant	0	0	0	0	1	0	0	0	0	1
C74N	PRJEB44246	ERS6242894	Kenya	camel	nose	2019	2043464	35.42	98	617	609	617	VI	VI			4	3 remnant	0	0	0	1	0	0	0	0	0	1
C8	PRJEB43245	ERS5810832	Kenya	camel	milk	2017	2039393	35.49	64	616	609	616	III	III-4, III-1			5	1 remnant	0	0	0	0	0	0	0	0	0	0
C84Na	PRJEB44246	ERS6242895	Kenya	camel	nose	2019	1973899	35.39	37	617	609	617	IV	IV			4		0	0	0	0	0	0	0	0	1	0
C84Nb	PRJEB44246	ERS6242896	Kenya	camel	nose	2019	2023081	35.44	51	617	609	617	VI	VI			4	2 remnant	0	0	0	0	1	0	0	0	0	1
C87N	PRJEB44246	ERS6242897	Kenya	camel	nose	2019	2023448	35.45	43	617	609	617	VI	VI			4	2 remnant	0	0	0	0	1	0	0	0	0	1
C90N	PRJEB44246	ERS6242898	Kenya	camel	nose	2019	1990174	35.19	113	615	609	615	II	II			2	GBS11.1, 1 remnant	0	0	0	0	1	0	0	0	0	1
C91N	PRJEB44246	ERS6242899	Kenya	camel	nose	2019	1990093	35.19	115	615	609	615	II	II			2	GBS11.1, 1 remnant	0	0	0	0	1	0	0	0	0	1
C92N	PRJEB44246	ERS6242900	Kenya	camel	nose	2019	1989706	35.19	111	615	609	615	II	II			2	GBS11.1, 1 remnant	0	0	0	0	1	0	0	0	0	1
D4	PRJEB43245	ERS5810833	Kenya	camel	milk	2017	2077482	35.45	62	616	609	616	III	III-4, III-1		cpsE (assembly gap within the gene), neuA	5	GBS10, 1 remnant	0	0	0	1	0	0	0	0	0	0
D5	PRJEB43245	ERS5810834	Kenya	camel	milk	2017	2096437	35.45	58	1652	609	1652	VI	VI			4	2 remnant	1	0	0	0	1	0	0	0	0	1
E10	PRJEB43245	ERS5810835	Kenya	camel	milk	2017	2039832	35.5	53	616	609	616	III	III-4, III-1			5	1 remnant	0	0	0	0	0	0	0	0	0	0
E6	PRJEB43245	ERS5810836	Kenya	camel	milk	2017	2038472	35.5	62	616	609	616	III	III-4, III-1			5	1 remnant	0	0	0	0	0	0	0	0	0	0
F7	PRJEB43245	ERS5810837	Kenya	camel	milk	2017	2020544	35.57	60	616	609	616	III	III-4, III-1			5	1 remnant	0	0	0	0	0	0	0	0	0	0
G6	PRJEB43245	ERS5810838	Kenya	camel	milk	2017	2127902	35.67	76	616	609	616	III	III-4, III-1			5	1 remnant	0	0	0	0	0	0	0	0	0	0
G9	PRJEB43245	ERS5810839	Kenya	camel	milk	2017	2101728	35.5	72	616	609	616	III	III-4, III-1			5	1 remnant	0	0	0	0	0	0	0	0	0	0
H10	PRJEB43245	ERS5810840	Kenya	camel	milk	2017	2077430	35.45	59	616	609	616	III	III-4, III-1			5	GBS10, 1 remnant	0	0	0	1	0	0	0	0	0	0
I12	PRJEB43245	ERS5810841	Kenya	camel	milk	2017	2039492	35.5	64	616	609	616	III	III-4, III-1			5	1 remnant	0	0	0	0	0	0	0	0	0	0
I13	PRJEB43245	ERS5810842	Kenya	camel	milk	2017	1999396	35.42	63	616	609	616	III	III-4, III-1			5	1 remnant	0	0	0	0	0	0	0	0	0	0
I2	PRJEB43245	ERS5810843	Kenya	camel	milk	2017	2040301	35.5	58	616	609	616	III	III-4, III-1		small cpsF	5	1 remnant	0	0	0	0	0	0	0	0	0	0
I4	PRJEB43245	ERS5810844	Kenya	camel	milk	2017	2040475	35.5	66	616	609	616	III	III-4, III-1			5	1 remnant	0	0	0	0	0	0	0	0	0	0
I8	PRJEB43245	ERS5810845	Kenya	camel	milk	2017	2023904	35.41	62	616	609	616	III	III-4, III-1			5	GBS10, 1 remnant	0	0	0	1	0	0	0	0	0	0
ILRI005	PRJEB1694	GCA_000427075.1	Kenya	camel	periarthricular abscess	2004	2109759	35.43	1	609	609	609	V	V	VI	cpsN	1	GBS10, 6 remnant	1	0	0	1	0	0	0	1	0	1
ILRI021	PRJNA490650	GCA_003859675.1	Kenya	camel	abscess	2001	2093182	35.39	90	615	609	615	III	II, IV	VI	cpsK (assembly gap upstream the gene)	2	2 remnant	0	0	1	0	0	0	1	0	0	0
ILRI027	PRJNA490650	GCA_003859725.1	Kenya	camel	milk	2004	1994667	35.42	35	616	609	616	III	III-4, III-1	III		5	2 remnant	0	0	0	0	0	0	0	0	0	0
ILRI032	PRJNA490650	GCA_003859695.1	Kenya	camel	wound	2004	2096909	35.27	40	612	609	612	IV	IV	Ia	neuD	3	GBS10, GBS6.1, 1 remnant	0	0	1	1	1	0	0	0	0	0
ILRI037	PRJNA382328		Kenya	camel	gingivitis	2004	2020002	35.25	34	612	609	612	IV	IV	Ia	neuD	3	GBS11.1, 2 remnant	0	0	0	1	1	0	1	0	0	0
ILRI054	PRJNA382329		Kenya	camel	wound infection	2001	2021031	35.21	58	612	609	615	II	II	II	cpsI, cpsP, cpsQ, cpsL	2	GBS 6.1	0	0	1	0	0	0	1	0	0	1
ILRI067	PRJNA382330		Kenya	camel	wound infection	2003	1980133	35.12	52	614	609	609	V	V, IX	VI	cpsH, assembly gap between cpsM and cpsN	1	GBS1, 3 remnant	1	0	0	0	0	0	0	0	0	1
ILRI068	PRJNA490650	GCA_003859635.1	Kenya	camel	abscess	1999	2109859	35.48	99	612	609	612	IV	IV	Ia		3	GBS6.1, 2 remnant	0	0	1	1	1	0	0	0	0	0
ILRI112	PRJEB1774	GCA_000427055.1	Kenya	camel	periarthricular abscess	2002	2029198	35.34	1	617	609	617	VI	VI	VI		4	GBS1, 5 remnant	1	0	0	0	0	0	0	0	0	0
ILRI120	PRJNA382331		Kenya	camel	nose	2002	2049911	35.31	50	618	609	612	IV	IV	Ia	cpsH, cpsI, cpsJ	3	GBS10, 2 remnant	0	0	0	1	1	0	0	0	0	1
ILRI125	PRJNA490650	GCA_003859505.1	Kenya	camel	milk	1999	2106461	35.58	81	616	609	616	III	III-4, III-1	III		4	GBS10, 1 remnant, old prophage 5	0	0	0	1	0	0	0	0	0	0
ILRI127	PRJNA382332		Kenya	camel	periarthricular abscess	2002	1973342	35.26	33	613	609	612	IV	IV	Ia		3	2 remnant	0	0	0	0	0	0	1	0	0	0
ILRI128	PRJNA490650	GCA_003859625.1	Kenya	camel	periarthricular abscess	2002	2076008	35.33	91	617	609	617	VI	VI	VI	assembly gap between cpsA and cpsE	4	GBS10, 2 remnant	0	0	0	1	0	0	0	0	0	1
J10	PRJEB43245	ERS5810846	Kenya	camel	milk	2017	2089355	35.49	59	616	609	616	III	III-4, III-1		cpsC	5	1 remnant	0	0	0	0	0	0	0	0	0	0
J2	PRJEB43245	ERS5810847	Kenya	camel	milk	2017	2025807	35.24	93	612	609	612	IV	IV			3	1 remnant	0	0	0	0	0	0	0	0	0	1
J3	PRJEB43245	ERS5810848	Kenya	camel	milk	2017	2054297	35.46	66	616	609	616	III	III-4, III-1			5	1 remnant	0	0	0	0	0	0	0	0	0	0
J5	PRJEB43245	ERS5810849	Kenya	camel	milk	2017	1985444	35.41	61	616	609	616	III	III-4, III-1		cpsE	5	1 remnant	0	0	0	0	0	0	0	0	0	0
J6	PRJEB43245	ERS5810850	Kenya	camel	milk	2017	2053719	35.46	70	616	609	616	III	III-4, III-1			5	1 remnant	0	0	0	0	0	0	0	0	0	0
J7	PRJEB43245	ERS5810851	Kenya	camel	milk	2017	2092442	35.46	61	616	609	616	III	III-4, III-1			5	2 remnant	0	0	0	0	0	0	0	0	0	0
J9	PRJEB43245	ERS5810852	Kenya	camel	milk	2017	2001789	35.52	57	616	609	616	III	III-4, III-1		cpsF, cpsI	5		0	0	0	0	0	0	0	0	0	0
K1	PRJEB43245	ERS5810853	Kenya	camel	milk	2017	2115003	35.52	56	616	609	616	III	III-4, III-1		cpsI	5	GBS10, 2 remnant	0	0	0	1	0	1	0	0	0	0
K2	PRJEB43245	ERS5810854	Kenya	camel	milk	2017	2020592	35.57	60	616	609	616	III	III-4, III-1		cpsI (assembly gap within gene)	5	1 remnant	0	0	0	0	0	0	0	0	0	0
K4	PRJEB43245	ERS5810855	Kenya	camel	milk	2017	2126986	35.49	63	616	609	616	III	III-4, III-1			5	GBS10, 1 remnant	0	0	0	1	0	0	0	0	0	0
K6	PRJEB43245	ERS5810856	Kenya	camel	milk	2017	2039386	35.45	53	616	609	616	III	III-4, III-1		cpsD (assembly gap within the gene)	5	1 remnant	0	0	0	0	0	0	0	0	0	0
K7	PRJEB43245	ERS5810857	Kenya	camel	milk	2017	2039349	35.45	57	616	609	616	III	III-4, III-1		cpsD (assembly gap within the gene)	5	1 remnant	0	0	0	0	0	0	0	0	0	0
L3	PRJEB43245	ERS5810858	Kenya	camel	milk	2017	2001205	35.47	53	616	609	616	III	III-4, III-1			5		0	0	0	0	0	0	0	0	0	0
M10	PRJEB43245	ERS5810859	Kenya	camel	milk	2017	2050954	35.45	59	616	609	616	III	III-4, III-1		cpsB	5	1 remnant	0	0	0	0	0	0	0	0	0	0
M2	PRJEB43245	ERS5810860	Kenya	camel	milk	2017	2020673	35.57	58	616	609	616	III	III-4, III-1			5	1 remnant	0	0	0	0	0	0	0	0	0	0
M6	PRJEB43245	ERS5810861	Kenya	camel	milk	2017	2051929	35.45	58	616	609	616	III	III-4, III-1		cpsB	5	1 remnant	0	0	0	0	0	0	0	0	0	0
M7	PRJEB43245	ERS5810862	Kenya	camel	milk	2017	2001969	35.52	66	616	609	616	III	III-4, III-1			5		0	0	0	0	0	0	0	0	0	0
M9	PRJEB43245	ERS5810863	Kenya	camel	milk	2017	2078209	35.51	59	616	609	616	III	III-4, III-1			5	GBS10, 1 remnant	0	0	0	1	0	0	0	0	0	0
N1	PRJEB43245	ERS5810864	Kenya	camel	milk	2017	2145749	35.47	65	616	609	616	III	III-4, III-1		neuD (assembly gap within the gene)	5	GBS10, 1 remnant	0	0	0	1	0	0	0	0	0	0
N5	PRJEB43245	ERS5810865	Kenya	camel	milk	2017	2052679	35.46	59	616	609	616	III	III-4, III-1			5	1 remnant	0	0	0	0	0	0	0	0	0	0
N8	PRJEB43245	ERS5810866	Kenya	camel	milk	2017	1961759	35.32	52	612	609	612	IV	IV, V		cpsE (assembly gap within the gene), neuA	3	GBS11.1, 3 remnant	0	1	0	0	1	0	0	0	0	0
N9	PRJEB43245	ERS5810867	Kenya	camel	milk	2017	2046077	35.37	56	616	609	616	III	III-4, III-1		neuC	5	GBS10, 1 remnant	0	0	0	1	0	0	0	0	0	0
O1	PRJEB43245	ERS5810868	Kenya	camel	milk	2017	2002499	35.52	56	616	609	616	III	III-4, III-1		cpsF	5		0	0	0	0	0	0	0	0	0	0
O11	PRJEB43245	ERS5810869	Kenya	camel	milk	2017	2040092	35.43	66	616	609	616	III	III-4, III-1			5	GBS10, 1 remnant	0	0	0	1	0	0	0	0	0	0
O4	PRJEB43245	ERS5810870	Kenya	camel	milk	2017	1999546	35.43	52	616	609	616	III	III-4, III-1			5	1 remnant	0	0	0	0	0	0	0	0	0	0
O5	PRJEB43245	ERS5810871	Kenya	camel	milk	2017	2025901	35.42	57	616	609	616	III	III-4, III-1			5	GBS10, 1 remnant	0	0	0	1	0	0	0	0	0	0
P1	PRJEB43245	ERS5810872	Kenya	camel	milk	2017	2115357	35.52	57	616	609	616	III	III-4, III-1		cpsE (assembly gap within the gene)	5	GBS11.2, 2 remnant	0	0	0	0	0	1	0	0	0	0
P2	PRJEB43245	ERS5810873	Kenya	camel	milk	2017	2120784	35.46	57	1652	609	1652	VI	VI			4	1 remnant	1	0	0	0	1	0	0	0	0	1
P3	PRJEB43245	ERS5810874	Kenya	camel	milk	2017	2113909	35.51	56	616	609	616	III	III-4, III-1			5	GBS10, GBS11.2, 1 remnant	0	0	0	1	0	1	0	0	0	0
P4	PRJEB43245	ERS5810875	Kenya	camel	milk	2017	2069736	35.25	29	1	1	not_attributed	V	V			6		0	0	0	0	0	0	1	0	0	0
P8	PRJEB43245	ERS5810876	Kenya	camel	milk	2017	2052798	35.46	64	616	609	616	III	III-4, III-1			5	1 remnant	0	0	0	0	0	0	0	0	0	0
Q5	PRJEB43245	ERS5810877	Kenya	camel	milk	2017	2039622	35.5	60	616	609	616	III	III-4, III-1			5	1 remnant	0	0	0	0	0	0	0	0	0	0
R1	PRJEB43245	ERS5810878	Kenya	camel	milk	2017	2037197	35.5	49	616	609	616	III	III-4, III-1			5	1 remnant	0	0	0	0	0	0	0	0	0	0
R10	PRJEB43245	ERS5810879	Kenya	camel	milk	2017	2035731	35.38	45	1652	609	1652	VI	VI			4	1 remnant	1	0	0	0	1	0	0	0	0	1
R2	PRJEB43245	ERS5810880	Kenya	camel	milk	2017	2014346	35.52	56	616	609	616	III	III-4, III-1		cpsI (assembly gap within gene)	5	1 remnant	0	0	0	0	0	0	0	0	0	0
R3	PRJEB43245	ERS5810881	Kenya	camel	milk	2017	2015291	35.53	46	616	609	616	III	III-4, III-1		cpsI	5	1 remnant	0	0	0	0	0	0	0	0	0	0
R4	PRJEB43245	ERS5810882	Kenya	camel	milk	2017	2001625	35.52	62	616	609	616	III	III-4, III-1		cpsL (assembly gap within the gene)	5		0	0	0	0	0	0	0	0	0	0
R5	PRJEB43245	ERS5810883	Kenya	camel	milk	2017	2036324	35.38	59	1652	609	1652	VI	VI			4	1 remnant	1	0	0	0	1	0	0	0	0	1
R8	PRJEB43245	ERS5810884	Kenya	camel	milk	2017	2023778	35.41	56	1654	609	616	III	III-4, III-1		cpsI	5	GBS10, 1 remnant	0	0	0	1	0	0	0	0	0	0
R9	PRJEB43245	ERS5810885	Kenya	camel	milk	2017	2077871	35.45	52	616	609	616	III	III-4, III-1		cpsE (assembly gap upstream the gne)	5	2 remnant	0	0	0	1	0	0	0	0	0	0
T5	PRJEB43245	ERS5810886	Kenya	camel	milk	2017	2048711	35.48	57	1653	609	616	III	III-4, III-1			5	1 remnant	0	0	0	0	0	0	0	0	0	0
STIR-CD-01	PRJNA86347	GCA_000323045.1	Kuwait	fish		2001	2042744	35.35	32	7	7	not_attributed	Ia	Ia
SG-M961	PRJNA293392	SRS3931004	Laos	human		2006	2056643	35.23	17	283	283	not_attributed	III	III-4, III-1
SG-M964	PRJNA293392	SRS3931008	Laos	human		2016	2028170	35.19	19	283	283	not_attributed	III	III-4, III-1
SG-M970	PRJNA293392	SRS3931017	Laos	human		2015	2030236	35.2	20	283	283	not_attributed	III	III-4, III-1
SG-M973	PRJNA293392	SRS3931012	Laos	human		2010	2057433	35.23	21	283	283	not_attributed	III	III-4, III-1
SG-M976	PRJNA293392	SRS3931010	Laos	human		2012	2056607	35.23	18	283	283	not_attributed	III	III-4, III-1
SG-M978	PRJNA293392	SRS3931011	Laos	human		2013	2038853	35.2	22	283	283	not_attributed	III	III-4, III-1
SG-M980	PRJNA293392	SRS3931007	Laos	human		2000	2056376	35.23	20	283	283	not_attributed	III	III-4, III-1
SG-M984	PRJNA293392	SRS3930917	Laos	human		2007	2087653	35.27	26	283	283	not_attributed	III	III-4, III-1
SG-M990	PRJNA293392	SRS3930922	Laos	human		2009	2057810	35.24	19	283	283	not_attributed	III	III-4, III-1
SG-M991	PRJNA293392	SRS3930921	Laos	human		2003	2057856	35.24	20	283	283	not_attributed	III	III-4, III-1
SG-M992	PRJNA293392	SRS3930914	Laos	human		2014	2039020	35.2	19	283	283	not_attributed	III	III-4, III-1
SAMEA2168844	PRJEB4456	ERS337448	Madagascar	human		2006	2058563	35.32	42	28	19	not_attributed	II	II
SAMEA2168895	PRJEB4456	ERS337499	Madagascar	human		2006	2005201	35.28	42	291	17	not_attributed	IV	IV
SAMEA2168896	PRJEB4456	ERS337500	Madagascar	human		2006	1988504	35.21	72	17	17	not_attributed	III	III-2, III-1
SAMEA2168897	PRJEB4456	ERS337501	Madagascar	human		2007	1979847	35.24	60	17	17	not_attributed	III	III-2, III-1
SAMEA2168913	PRJEB4456	ERS337517	Madagascar	human		1953	2011451	35.24	34	23	23	not_attributed	Ia	Ia
SAMEA2168914	PRJEB4456	ERS337518	Madagascar	human		2006	1992189	35.18	36	23	23	not_attributed	V	V
SAMEA2168941	PRJEB4456	ERS337545	Madagascar	human		2007	2172688	35.31	40	314	103/304	not_attributed	Ia	Ia
SAMEA2168943	PRJEB4456	ERS337547	Madagascar	human		2007	2176557	35.16	193	8	10	not_attributed	Ib	Ib, III-2
SAMEA2168930	PRJEB4456	ERS337534	Malaysia	bovine		1971	1962935	35.22	56	17	17	not_attributed	III	III-2, III-1
TCT1031K	PRJNA293392	SRS3930945	Malaysia	fish		2008	1988265	35.18	12	283	283	not_attributed	III	III-4, III-1
TCT358K	PRJNA293392	SRS3930943	Malaysia	fish		2007	1989011	35.18	15	283	283	not_attributed	III	III-4, III-1
SAMEA2168929	PRJEB4456	ERS337533	New Caledonia	human		2003	2108746	35.23	47	19	19	not_attributed	III	III-1, III-2
CCUG_45061	PRJNA86257	GCA_000311605.1	Norway	human		unknown	2147130	35.26	35	19	19	not_attributed	III	III-1, III-2
SAMEA3888075	PRJEB12926	ERS1075209	Portugal	bovine		2011	2054135	35.44	100	61	61/67	not_attributed	II	II
SAMEA3888086	PRJEB12926	ERS1075220	Portugal	bovine		2012	2226149	35.51	127	61	61/67	not_attributed	II	II, V
SAMEA3888149	PRJEB12926	ERS1075283	Portugal	bovine		2013	2188751	35.58	105	61	61/67	not_attributed	II	II
SAMEA3888204	PRJEB12926	ERS1075338	Portugal	bovine		2014	2225448	35.5	140	61	61/67	not_attributed	II	II, IV
SAMEA3888213	PRJEB12926	ERS1075347	Portugal	bovine		2002	2029328	35.34	110	61	61/67	not_attributed	II	II
SAMEA3888215	PRJEB12926	ERS1075349	Portugal	bovine		2003	2183378	35.39	124	61	61/67	not_attributed	II	II, IV
SAMEA3888273	PRJEB12926	ERS1075407	Portugal	bovine		2002	2149011	35.61	30	2	1	not_attributed	II	II, V
SAMEA3888274	PRJEB12926	ERS1075408	Portugal	bovine		2012	2190470	35.56	35	2	1	not_attributed	II	II, IV
SAMEA2168894	PRJEB4456	ERS337498	Senegal	human		2007	2064532	35.3	66	17	17	not_attributed	III	III-2, III-1
SAMEA2168935	PRJEB4456	ERS337539	Senegal	human		2006	2091241	35.38	89	26	26	not_attributed	V	V
SG-M121	PRJNA293392	SRS1559400	Singapore	human		2015	2069748	35.24	22	283	283	not_attributed	III	III-4, III-1
SG-M32	PRJNA293392	SRS1559406	Singapore	human		2012	2070018	35.24	24	283	283	not_attributed	III	III-4, III-1
SG-M361	PRJNA293392	SRS1559408	Singapore	human		2013	2070080	35.25	28	283	283	not_attributed	III	III-4, III-1
SG-M406	PRJNA293392	SRS1559412	Singapore	human		2014	2070028	35.24	25	283	283	not_attributed	III	III-4, III-1
SG-M408	PRJNA293392	SRS1559415	Singapore	human		2014	2184286	35.48	18	167	1	not_attributed	III	III-4, III-1
SG-M423	PRJNA293392	SRS1559417	Singapore	human		2015	2212760	35.51	22	3	1	not_attributed	III	III-4, III-1
SG-M426	PRJNA293392	SRS1559419	Singapore	human		2015	2139821	35.36	33	335	19	not_attributed	III	III-1, III-2
SG-M587	PRJNA293392	SRS3931016	Singapore	human		2003	2008142	35.18	16	283	283	not_attributed	III	III-4, III-1
SG-M613	PRJNA293392	SRS3930926	Singapore	human		2004	2018897	35.2	19	283	283	not_attributed	III	III-4, III-1
SG-M654	PRJNA293392	SRS3930995	Singapore	human		2006	2018815	35.19	21	283	283	not_attributed	III	III-4, III-1
SG-M821	PRJNA293392	SRS3930990	Singapore	human		2007	1999944	35.18	16	283	283	not_attributed	III	III-4, III-1
SG-M844	PRJNA293392	SRS3930989	Singapore	human		2008	2058969	35.22	22	283	283	not_attributed	III	III-4, III-1
SG-M870	PRJNA293392	SRS3930996	Singapore	human		2009	1999762	35.19	16	283	283	not_attributed	III	III-4, III-1
SG-M883	PRJNA293392	SRS3930994	Singapore	human		2010	2037442	35.2	23	283	283	not_attributed	III	III-4, III-1
SG-M900	PRJNA293392	SRS3930999	Singapore	human		2001	2019130	35.2	23	283	283	not_attributed	III	III-4, III-1
SG-M917	PRJNA293392	SRS3930997	Singapore	human		2002	2007259	35.17	17	283	283	not_attributed	III	III-4, III-1
ILRI022	PRJNA490650	GCA_003859485.1	Somalia	camel	milk	unknown	2029137	35.31	31	610	609	617	VI	VI	VI	assembly gap between neuD and neuA	4	GBS10, 1 remnant	0	0	0	1	0	0	0	0	0	0
ILRI025	PRJNA382326		Somalia	camel	milk	unknown	2013384	35.25	29	610	609	617	VI	VI	VI	cpsC, cpsK	4	GBS10	0	0	0	1	0	0	0	0	0	0
ILRI030	PRJNA382327		Somalia	camel	milk	unknown	1999626	35.3	30	617	609	617	VI	VI	VI	cpsI	4		1	0	0	0	0	0	0	0	0	1
ILRI064	PRJNA490650	GCA_003859655.1	Somalia	camel	milk	unknown	2025319	35.43	66	617	609	617	VI	VI, III-1	VI	assembly gap between cpsF and cpsG	4	4 remnant	1	0	0	0	0	0	0	0	0	1
SAMEA2168833	PRJEB4456	ERS337437	Spain	human		2005	2081744	35.3	46	1	1	not_attributed	V	V
SAMEA2168845	PRJEB4456	ERS337449	Spain	bovine		2005	2124558	35.41	63	19	19	not_attributed	V	V
SAMEA2168846	PRJEB4456	ERS337450	Spain	human		2005	2082915	35.27	54	19	19	not_attributed	III	III-1, III-2
SAMEA2168902	PRJEB4456	ERS337506	Spain	human		2005	1974023	35.22	39	291	17	not_attributed	IV	IV
SAMEA2168944	PRJEB4456	ERS337548	Spain	bovine		2005	2225365	35.66	134	1574	61/67	not_attributed	II	II, IV
SAMEA3888275	PRJEB12926	ERS1075409	Spain	bovine		2005	2128244	35.56	37	2	1	not_attributed	II	II, IV
CCUG_17336	PRJNA86207	GCA_000311185.1	Sweden	human		unknown	2029975	35.32	27	17	17	not_attributed	III	III-2, III-1
CCUG_19094	PRJNA86209	GCA_000288675.1	Sweden	human		unknown	2157615	35.29	42	19	19	not_attributed	III	III-1, III-2
CCUG_24810	PRJNA86211	GCA_000288695.1	Sweden	human		1989	2135075	35.33	35	19	19	not_attributed	III	III-1, III-2
CCUG_25532	PRJNA86213	GCA_000288715.1	Sweden	human		unknown	2083826	35.36	14	26	26	not_attributed	V	V
CCUG_28551	PRJNA86215	GCA_000310585.1	Sweden	human		unknown	2126496	35.28	28	2	1	not_attributed	IV	IV
CCUG_29376	PRJNA86217	GCA_000311525.1	Sweden	human		1991	2181955	35.37	19	12	10	not_attributed	Ib	Ib
CCUG_30636	PRJNA86221	GCA_000311545.1	Sweden	human		unknown	2055665	35.29	20	1	1	not_attributed	V	V
CCUG_37430	PRJNA86223	GCA_000288735.1	Sweden	human		unknown	2093150	35.2	17	19	19	not_attributed	II	II
CCUG_37739	PRJNA86231	GCA_000311565.1	Sweden	human		unknown	1980127	35.17	12	23	23	not_attributed	Ia	Ia
CCUG_37740	PRJNA86233	GCA_000311005.1	Sweden	human		1996	2133307	35.12	15	1	1	not_attributed	V	V
CCUG_38383	PRJNA86239	GCA_000288835.1	Sweden	human		1997	2050211	35.22	25	23	23	not_attributed	Ia	Ia
CCUG_39096_A	PRJNA86241	GCA_000288855.1	Sweden	human		unknown	2089836	35.19	20	9	10	not_attributed	Ib	Ib
CCUG_44110	PRJNA86251	GCA_000310525.1	Sweden	human		1999	2090695	35.32	24	88	23	not_attributed	Ia	Ia
CCUG_91	PRJNA86205	GCA_000311165.1	Sweden	human		1968	2114808	35.34	22	28	19	not_attributed	II	II
MRI Z2-138	PRJEB21015	ERS1796569	Sweden	bovine		2010	2165363	35.53	47	10	10	not_attributed	NT	NT, II
MRI Z2-139	PRJEB21015	ERS1796577	Sweden	bovine		2010	2040088	35.31	11	722	23	not_attributed	III	III-3, III-4
MRI Z2-140	PRJEB21015	ERS1796585	Sweden	bovine		2010	2217059	35.41	25	196	1	not_attributed	IV	IV
MRI Z2-141	PRJEB21015	ERS1796593	Sweden	bovine		2010	2113594	35.38	18	1	1	not_attributed	V	V, IX
MRI Z2-143	PRJEB21017	ERS1796609	Sweden	bovine		2010	2118546	35.44	62	724	7	not_attributed	Ia	Ia
MRI Z2-145	PRJEB21015	ERS1796625	Sweden	bovine		2010	2152500	35.4	47	10	10	not_attributed	II	NT, II
MRI Z2-150	PRJEB21015	ERS1796570	Sweden	bovine		2010	2076896	35.53	8	103	103/304	not_attributed	Ia	Ia
MRI Z2-152	PRJEB21015	ERS1796586	Sweden	bovine		2011	2148678	35.45	27	1387	1	not_attributed	NT	NT, IV
MRI Z2-153	PRJEB21015	ERS1796594	Sweden	bovine		2011	1996885	35.35	10	103	103/304	not_attributed	Ia	Ia
MRI Z2-155	PRJEB21018	ERS1796610	Sweden	bovine		2011	2161944	35.4	31	23	23	not_attributed	III	III-3, III-2
MRI Z2-156	PRJEB21015	ERS1796618	Sweden	bovine		2011	2186227	35.43	31	726	1	not_attributed	IV	IV, IX
MRI Z2-158	PRJEB21015	ERS1796634	Sweden	bovine		2011	2055495	35.29	20	23	23	not_attributed	Ia	Ia
MRI Z2-161	PRJEB21015	ERS1796658	Sweden	bovine		2011	2054652	35.2	21	10	10	not_attributed	II	II
MRI Z2-162	PRJEB21015	ERS1796571	Sweden	bovine		2011	2107425	35.43	17	23	23	not_attributed	NT	NT
MRI Z2-163	PRJEB21015	ERS1796579	Sweden	bovine		2011	2105510	35.34	22	1	1	not_attributed	V	V
MRI Z2-174	PRJEB21015	ERS1796572	Sweden	bovine		2012	1982147	35.3	15	728	103/314	not_attributed	Ia	Ia
MRI Z2-177	PRJEB21015	ERS1796596	Sweden	bovine		2012	2105863	35.34	17	1	1	not_attributed	V	V
MRI Z2-178	PRJEB21015	ERS1796604	Sweden	bovine		2012	2185502	35.43	30	726	1	not_attributed	IV	IV
MRI Z2-182	PRJEB21015	ERS1796636	Sweden	bovine		2012	2065233	35.29	18	23	23	not_attributed	Ia	Ia
MRI Z2-184	PRJEB2655	ERS569264	Sweden	human		2011	2139137	35.25	16	459	1	not_attributed	IV	IV
MRI Z2-187	PRJEB2655	ERS569265	Sweden	human		2011	2034303	35.19	18	8	10	not_attributed	Ib	Ib
MRI Z2-263	PRJEB21015	ERS1796573	Sweden	bovine		1953	2015941	35.38	113	1386	61/67	not_attributed	III	III-3, III-2
MRI Z2-264	PRJEB21015	ERS1796581	Sweden	bovine		1953	2080520	35.33	14	23	23	not_attributed	III	III-3, III-4
MRI Z2-265	PRJEB21015	ERS1796589	Sweden	bovine		1954	1955085	35.34	114	1516	61/67	not_attributed	III	III-3, III-4
MRI Z2-266	PRJEB21015	ERS1796597	Sweden	bovine		1954	2110559	35.53	11	23	23	not_attributed	III	III-3, III-2
MRI Z2-267	PRJEB21015	ERS1796605	Sweden	bovine		1954	2046300	35.25	97	61	61/67	not_attributed	II	II, IV
MRI Z2-269	PRJEB21015	ERS1796621	Sweden	bovine		1954	2072184	35.33	26	6	7	not_attributed	Ib	Ib
MRI Z2-271	PRJEB21015	ERS1796637	Sweden	bovine		1954	2031105	35.27	12	23	23	not_attributed	Ia	Ia
MRI Z2-273	PRJEB21015	ERS1796653	Sweden	bovine		1955	2095855	35.46	11	23	23	not_attributed	III	III-3, III-2
MRI Z2-274	PRJEB21015	ERS1796661	Sweden	bovine		1961	2031985	35.29	21	1513	7	not_attributed	Ib	Ib
MRI Z2-275	PRJEB21015	ERS1796574	Sweden	bovine		1962	2166159	35.54	20	1510	1	not_attributed	II	II
MRI Z2-276	PRJEB21015	ERS1796582	Sweden	bovine		1963	2061566	35.49	13	23	23	not_attributed	III	III-3, III-2
MRI Z2-277	PRJEB21015	ERS1796590	Sweden	bovine		1963	2084416	35.43	25	6	7	not_attributed	Ib	Ib
MRI Z2-280	PRJEB21022	ERS1796614	Sweden	bovine		1964	2029620	35.27	15	23	23	not_attributed	Ia	Ia
MRI Z2-281	PRJEB21015	ERS1796622	Sweden	bovine		1964	2083050	35.36	12	23	23	not_attributed	III	III-3, III-4
MRI Z2-286	PRJEB21015	ERS1796662	Sweden	bovine		1964	2009763	35.37	112	1386	61/67	not_attributed	III	III-3, III-2
MRI Z2-287	PRJEB21015	ERS1796575	Sweden	bovine		1964	2170442	35.28	28	12	10	not_attributed	Ib	Ib
MRI Z2-288	PRJEB21015	ERS1796583	Sweden	bovine		1965	2031540	35.28	24	6	7	not_attributed	Ib	Ib
MRI Z2-289	PRJEB21015	ERS1796591	Sweden	bovine		1965	2032072	35.36	100	1394	61/67	not_attributed	III	III-3, III-2
MRI Z2-290	PRJEB21015	ERS1796599	Sweden	bovine		1965	2102692	35.42	101	1515	61/67	not_attributed	II	II, IV
MRI Z2-293	PRJEB21015	ERS1796623	Sweden	bovine		1966	2169690	35.27	31	12	10	not_attributed	Ib	Ib
MRI Z2-294	PRJEB21015	ERS1796631	Sweden	bovine		1966	2068199	35.37	116	1393	61/67	not_attributed	Ib	Ib
MRI Z2-295	PRJEB21015	ERS1796639	Sweden	bovine		1966	2181674	35.55	25	23	23	not_attributed	III	III-3, III-4
MRI Z2-297	PRJEB21015	ERS1796655	Sweden	bovine		1967	2073521	35.46	74	1511	1	not_attributed	Ia	Ia
MRI Z2-298	PRJEB21015	ERS1796663	Sweden	bovine		1967	2114747	35.53	28	6	7	not_attributed	Ib	Ib
MRI Z2-299	PRJEB21015	ERS1796576	Sweden	bovine		1967	2255067	35.53	69	1516	61/67	not_attributed	II	II
MRI Z2-301	PRJEB21015	ERS1796592	Sweden	bovine		1969	2052215	35.48	12	23	23	not_attributed	III	III-3, III-2
MRI Z2-304	PRJEB21024	ERS1796616	Sweden	bovine		1970	2125348	35.35	37	297	1	not_attributed	Ia	Ia
MRI Z2-305	PRJEB21015	ERS1796624	Sweden	bovine		1976	2100198	35.42	11	23	23	not_attributed	III	III-3, III-2
MRI Z2-307	PRJEB21015	ERS1796640	Sweden	bovine		1977	2095013	35.52	9	23	23	not_attributed	III	III-3, III-2
MRI Z2-308	PRJEB21015	ERS1796648	Sweden	bovine		1978	2133518	35.45	48	28	19	not_attributed	Ia	Ia, III-3
MRI Z2-311	PRJEB21015	ERS1796664	Sweden	bovine		1997	2150057	35.4	41	10	10	not_attributed	II	NT, II
MRI Z2-313	PRJEB21015	ERS1796680	Sweden	bovine		1997	2206005	35.48	21	23	23	not_attributed	III	III-3, III-4
MRI Z2-316	PRJEB21015	ERS1796704	Sweden	bovine		2004	2098210	35.49	17	1507	23	not_attributed	Ia	Ia
MRI Z2-317	PRJEB21015	ERS1796712	Sweden	bovine		2004	2116452	35.55	14	103	103/304	not_attributed	Ia	Ia
MRI Z2-318	PRJEB21015	ERS1796720	Sweden	bovine		2004	2129057	35.39	16	1	1	not_attributed	V	V, IX
MRI Z2-323	PRJEB21015	ERS1796665	Sweden	bovine		2004	2167311	35.4	27	1384	1	not_attributed	IV	IV
MRI Z2-324	PRJEB21015	ERS1796673	Sweden	bovine		2004	2112616	35.52	17	23	23	not_attributed	III	III-3, III-2
MRI Z2-327	PRJEB21015	ERS1796697	Sweden	bovine		2004	2151301	35.4	44	10	10	not_attributed	II	NT, II
MRI Z2-328	PRJEB21015	ERS1796705	Sweden	bovine		2005	2081819	35.32	17	1	1	not_attributed	V	V
MRI Z2-330	PRJEB21015	ERS1796721	Sweden	bovine		2005	2221042	35.4	39	732	1	not_attributed	IV	IV, IX
MRI Z2-331	PRJEB21015	ERS1796729	Sweden	bovine		2006	2114019	35.38	17	1	1	not_attributed	V	V
MRI Z2-332	PRJEB21015	ERS1796753	Sweden	bovine		2006	2119785	35.24	44	1385	23	not_attributed	Ia	Ia
MRI Z2-336	PRJEB21015	ERS1796674	Sweden	bovine		2006	2254718	35.37	35	8	10	not_attributed	Ib	Ib
MRI Z2-337	PRJEB21015	ERS1796682	Sweden	bovine		2006	2144151	35.55	12	23	23	not_attributed	III	III-3, III-2
MRI Z2-338	PRJEB21015	ERS1796690	Sweden	bovine		2006	1997692	35.35	10	103	103/304	not_attributed	Ia	Ia
MRI Z2-339	PRJEB21015	ERS1796698	Sweden	bovine		2007	2122052	35.38	25	1384	1	not_attributed	IV	IV, IX
MRI Z2-340	PRJEB21015	ERS1796706	Sweden	bovine		2007	2162846	35.41	39	23	23	not_attributed	III	III-3, III-2
MRI Z2-342	PRJEB21015	ERS1796722	Sweden	bovine		2009	2147677	35.41	47	10	10	not_attributed	II	NT, II
MRI Z2-343	PRJEB21015	ERS1796730	Sweden	bovine		2009	2134312	35.38	20	1	1	not_attributed	V	V
NA0058901	PRJNA293392	SRS3930962	Thailand	human		2014	1986646	35.49	222	283	283	not_attributed	III	NT, III-4
SA0034366	PRJNA293392	SRS3930984	Thailand	human		2012	1993890	35.52	213	283	283	not_attributed	III	NT, III-4
SG-M474	PRJNA293392	SRS1559439	Thailand	human		2015	2039310	35.21	19	283	283	not_attributed	III	III-4, III-1
STIR-CD-22	PRJNA86359	GCA_000289175.1	Thailand	fish		unknown	2106457	35.45	42	7	7	not_attributed	Ia	Ia
STIR-CD-25	PRJNA86365	GCA_000311025.1	Thailand	fish		unknown	2060902	35.25	23	283	283	not_attributed	III	III-4, III-1
STIR-CD-26	PRJNA86367	GCA_000310325.1	Thailand	fish		unknown	2031576	35.34	33	500	7	not_attributed	Ia	Ia
200737	PRJEB39053	ERS4783093	UK	human		unknown	2153043	35.57	35	19	19	not_attributed	III	III-1, III-2
200738	PRJEB39053	ERS4783144	UK	human		unknown	2136017	35.43	17	196	1	not_attributed	IV	IV
200739	PRJEB39053	ERS4783148	UK	human		unknown	2018182	35.2	9	23	23	not_attributed	Ia	Ia
200742	PRJEB39053	ERS4783094	UK	human		unknown	2050219	35.28	27	17	17	not_attributed	III	III-2, III-1
200743	PRJEB39053	ERS4783090	UK	human		unknown	2131285	35.43	29	104	130	not_attributed	II	II
221508	PRJEB39053	ERS4783146	UK	human		unknown	2076859	35.3	12	1	1	not_attributed	V	V
221514	PRJEB39053	ERS4783152	UK	human		unknown	2049498	35.35	24	452	452	not_attributed	IV	IV, IX
221515	PRJEB39053	ERS4783134	UK	human		unknown	2098492	35.32	32	19	19	not_attributed	V	V
GB002	PRJEB2589	ERS039697	UK	human		2009	2155495	35.5	37	130	130	not_attributed	IX	IX
GB007	PRJEB2589	ERS039702	UK	human		2010	2072450	35.23	38	19	19	not_attributed	III	III-1, III-2
GB010	PRJEB2589	ERS039704	UK	human		2010	2104120	35.29	15	1	1	not_attributed	V	V
MRI Z2-197	PRJEB2655	ERS569269	UK	bovine		2014	2068847	35.42	85	67	61/67	not_attributed	II	II
MRI Z2-200	PRJEB2655	ERS569271	UK	bovine		2014	2163053	35.53	52	420	1	not_attributed	Ia	Ia
SAMEA2168903	PRJEB4456	ERS337507	UK	human		2007	2009414	35.25	191	17	17	not_attributed	III	III-2, III-1
20153585	PRJNA355303	SRR5061187	USA	human		2015	2081201	35.44	14	103	103/304	not_attributed	Ia	Ia
20171432	PRJNA355303	SRR7283388	USA	human		2016	2014891	35.21	14	103	103/304	not_attributed	VII	VII
20172351	PRJNA355303	SRR7282039	USA	human		2016	2166617	35.42	38	314	103/304	not_attributed	Ia	Ia
138P	PRJNA226756	GCA_000599965.1	USA	fish		2007	1838701	35.47	1	261	552	not_attributed	Ib	Ib
138spar	PRJNA226756	GCA_000636115.1	USA	fish		2011	1838126	35.47	1	261	552	not_attributed	Ib	Ib
CCUG_34230	PRJNA86383	GCA_000323085.1	USA	bovine		unknown	2152364	35.47	11	23	23	not_attributed	III	III-3, III-2
FDAARGOS_254	PRJNA231221	GCA_002073695.2	USA	human		2014	2218541	35.75	1	22	22	not_attributed	II	II
FSL_F2-343	PRJNA86191	GCA_000289875.1	USA	human		2000	2132991	35.39	12	88	23	not_attributed	Ia	Ia
FSL_S3-003	PRJNA86203	GCA_000289915.1	USA	human		2000	2095013	35.22	25	19	19	not_attributed	III	III-1, III-2
FSL_S3-005	PRJNA86199	GCA_000310465.1	USA	human		2000	2041668	35.29	73	22	22	not_attributed	II	II
FSL_S3-014	PRJNA86185	GCA_000310745.1	USA	human		2000	2142797	35.03	20	8	10	not_attributed	Ib	Ib
FSL_S3-043	PRJNA86165	GCA_000323145.1	USA	bovine		2000	2174085	35.58	151	61	61/67	not_attributed	NT	III-3, III-4
FSL_S3-090	PRJNA86183	GCA_000310725.1	USA	human		2000	2076864	35.25	13	23	23	not_attributed	Ia	Ia
FSL_S3-102	PRJNA86187	GCA_000310445.1	USA	human		2000	1975219	35.19	31	31	17	not_attributed	III	III-2, III-1
FSL_S3-105	PRJNA86155	GCA_000311105.1	USA	bovine		2000	2252156	35.65	79	NF	61/67	not_attributed	III	III-3, III-4
FSL_S3-128	PRJNA86173	GCA_000323165.1	USA	bovine		unknown	2234608	35.48	113	1618	61/67	not_attributed	II	II
FSL_S3-170	PRJNA86175	GCA_000289835.1	USA	bovine		2000	2260771	35.43	95	1612	61/67	not_attributed	II	II
FSL_S3-501	PRJNA86167	GCA_000289795.1	USA	bovine		2001	2211996	35.65	108	1615	61/67	not_attributed	II	II
FSL_S3-586	PRJNA86143	GCA_000310365.1	USA	bovine		2001	2463419	35.51	103	67	61/67	not_attributed	II	II
FSL_S3-603	PRJNA86169	GCA_000289815.1	USA	bovine		2001	2217465	35.54	92	61	61/67	not_attributed	III	III-3, III-4
GB00900	PRJNA86559	GCA_000322865.1	USA	human		unknown	2174339	35.56	43	19	19	not_attributed	III	III-1, III-2
GB00919	PRJNA86571	GCA_000322485.1	USA	human		unknown	2152132	35.2	34	12	10	not_attributed	II	II
GB00924	PRJNA86577	GCA_000288495.1	USA	human		unknown	2060481	35.28	18	1	1	not_attributed	V	V
GB00954	PRJNA86591	GCA_000322645.1	USA	human		unknown	2072897	35.24	113	22	22	not_attributed	II	II
GB00957	PRJNA86595	GCA_000322925.1	USA	human		unknown	1982498	35.17	19	23	23	not_attributed	Ia	Ia
GB00965	PRJNA86601	GCA_000322665.1	USA	human		unknown	2093731	35.35	46	88	23	not_attributed	Ia	Ia
GBS1-NY	PRJNA243853	GCA_000831145.1	USA	human		2012	2243708	35.93	1	22	22	not_attributed	II	II
GBS6	PRJNA244773	GCA_000831105.1	USA	human		2009	2231475	35.75	1	22	22	not_attributed	II	II
LMG_15084	PRJNA86273	GCA_000310845.1	USA	human		unknown	2058284	35.27	15	19	19	not_attributed	II	II
LMG_15085	PRJNA86275	GCA_000288915.1	USA	human		unknown	1967719	35.19	28	17	17	not_attributed	III	III-2, III-1
SAMEA2168838	PRJEB4456	ERS337442	USA	human		1956	2049315	35.25	42	19	19	not_attributed	II	II
SAMEA2168860	PRJEB4456	ERS337464	USA	human		<1989	2083055	35.2	95	17	17	not_attributed	III	III-2, III-1
SGBS001	PRJNA177822	SRS386129	USA	human		1993	2056342	35.29	17	1	1	not_attributed	V	V
SGBS003	PRJNA177824	SRS386168	USA	human		1994	2072667	35.26	20	1	1	not_attributed	V	V
SGBS004	PRJNA177825	SRS386167	USA	human		1995	2060112	35.3	18	1	1	not_attributed	V	V
SGBS005	PRJNA177826	SRS386166	USA	human		1996	2057072	35.29	18	1	1	not_attributed	V	V
SGBS006	PRJNA177827	SRS386165	USA	human		1998	2059366	35.3	17	1	1	not_attributed	V	V
SGBS007	PRJNA177828	SRS386164	USA	human		1997	2057581	35.3	15	1	1	not_attributed	V	V
SGBS014	PRJNA177830	SRS386162	USA	human		2002	2093278	35.34	17	1	1	not_attributed	V	V
SGBS015	PRJNA177831	SRS386161	USA	human		2003	2135098	35.37	15	1	1	not_attributed	V	V
SGBS021	PRJNA177834	SRS386158	USA	human		2007	2094433	35.38	15	1	1	not_attributed	V	V
SGBS022	PRJNA177835	SRS386157	USA	human		2008	2138582	35.31	18	1	1	not_attributed	V	V
SGBS025	PRJNA177836	SRS386156	USA	human		2010	2063405	35.3	17	1	1	not_attributed	V	V
SGBS026	PRJNA177837	SRS386155	USA	human		2011	2072389	35.26	19	1	1	not_attributed	V	V
SGBS044	PRJNA274384	SRS837701	USA	human		1999	2089738	35.29	20	1	1	not_attributed	V	V
SGBS047	PRJNA274384	SRS837694	USA	human		2000	2072154	35.32	23	1	1	not_attributed	V	V
SGBS054	PRJNA274384	SRS837689	USA	human		2001	2070608	35.34	23	1	1	not_attributed	V	V
SGBS074	PRJNA274384	SRS837672	USA	human		2004	2072764	35.33	21	1	1	not_attributed	V	V
SGBS084	PRJNA274384	SRS837661	USA	human		2005	2072039	35.33	21	1	1	not_attributed	V	V
SGBS108	PRJNA274384	SRS837745	USA	human		2006	2105005	35.38	21	872	1	not_attributed	V	V
SGBS122	PRJNA274384	SRS837735	USA	human		2009	2079205	35.29	23	1	1	not_attributed	V	V
SGBS150	PRJNA274384	SRS837717	USA	human		2012	2132378	35.26	25	1	1	not_attributed	V	V
SS1	PRJNA274384	GCA_001026925.1	USA	human		1992	2092071	35.52	1	1	1	not_attributed	V	V
MRI-Z2-366	PRJEB21015	ERS1796737	Viet Nam	fish		2016	2049179	35.22	17	283	283	not_attributed	III	III-4, III-1
MRI-Z2-375	PRJEB21015	ERS1796733	Viet Nam	fish		2016	2056521	35.23	26	283	283	not_attributed	III	III-4, III-1
MRI-Z2-379	PRJEB21015	ERS1796744	Viet Nam	fish		2016	2049591	35.22	19	283	283	not_attributed	III	III-4, III-1
MRI-Z2-381	PRJEB21015	ERS1796756	Viet Nam	fish		2016	2049580	35.22	19	283	283	not_attributed	III	III-4, III-1
MRI-Z2-388	PRJEB21015	ERS1796677	Viet Nam	fish		2016	2053616	35.22	20	283	283	not_attributed	III	III-4, III-1
SG-M1003	PRJNA293392	SRS3930930	Viet Nam	human		2015	2048255	35.21	15	283	283	not_attributed	III	III-4, III-1
SG-M1011	PRJNA293392	SRS3930929	Viet Nam	human		2016	2051929	35.23	19	283	283	not_attributed	III	III-4, III-1
STIR-CD-14	PRJNA86355	GCA_000310305.1	Viet Nam	fish		2006	2058877	35.23	18	491	283	not_attributed	III	III-4, III-1
