# Supplementary material for: How GBS Got Its Hump: Genomic Analysis of Group B Streptococcus from Camels Identifies Host Restriction as well as Mobile Genetic Elements Shared across Hosts and Pathogens
Source: Pathogens. 2022 Sep 8;11(9):1025. doi: 10.3390/pathogens11091025 (PMC9504112; doi:10.3390/pathogens11091025)
Supplement: Supplementary file 1 [file pathogens-11-01025-s001.zip › Supplementary File S2.xlsx]

## Sheet: camel_01_11_2021_1537.results
Gene	Non-unique Gene name	Annotation	Number_pos_present_in	Number_neg_present_in	Number_pos_not_present_in	Number_neg_not_present_in	Sensitivity	Specificity	Odds_ratio	Naive_p	Bonferroni_p	Benjamini_H_p	Max_Pairwise_comparisons	Max_supporting_pairs	Max_opposing_pairs	Best_pairwise_comp_p	Worst_pairwise_comp_p
group_11144		hypothetical protein	137	0	2	541	98.5612	100	inf	1.05124e-143	1.44945e-139	1.44945e-139	3	3	0	0.25	0.25
group_7066		hypothetical protein	136	0	3	541	97.8417	100	inf	1.90625e-141	2.62833e-137	8.76111e-138	3	3	0	0.25	0.25
group_7068		IS1182 family transposase IS1562	136	0	3	541	97.8417	100	inf	1.90625e-141	2.62833e-137	8.76111e-138	3	3	0	0.25	0.25
fmtA		Beta-lactamase class C and other penicillin binding proteins	1	538	138	3	0.719424	0.554529	4.04073e-05	1.76096e-140	2.42801e-136	6.07003e-137	4	1	3	0.625	0.625
group_6146		hypothetical protein	135	0	4	541	97.1223	100	inf	2.59726e-139	3.58111e-135	5.96851e-136	3	3	0	0.25	0.25
group_4745		hypothetical protein	135	0	4	541	97.1223	100	inf	2.59726e-139	3.58111e-135	5.96851e-136	3	3	0	0.25	0.25
dinG_2		hypothetical protein	134	0	5	541	96.4029	100	inf	2.83621e-137	3.91057e-133	5.58652e-134	2	2	0	0.5	0.5
group_8149		hypothetical protein	136	9	3	532	97.8417	98.3364	2679.7	1.0993e-127	1.51572e-123	1.89465e-124	3	2	1	1	1
group_7262		hypothetical protein	134	7	5	534	96.4029	98.7061	2044.46	5.02608e-126	6.92996e-122	7.69996e-123	4	3	1	0.625	0.625
group_6421		Hypothetical protein	1	526	138	15	0.719424	2.77264	0.000206646	8.35162e-126	1.15152e-121	1.15152e-122	4	1	3	0.625	0.625
group_3581		ABC-type multidrug transport system, permease component	1	524	138	17	0.719424	3.14233	0.000235092	7.30155e-124	1.00674e-119	9.15216e-121	4	1	3	0.625	0.625
cusS		Sensor histidine kinase CusS	137	19	2	522	98.5612	96.488	1881.95	1.19995e-119	1.65449e-115	1.37874e-116	3	3	1	0.25	1
group_2961		hypothetical protein	136	17	3	524	97.8417	96.8577	1397.33	2.67309e-119	3.68566e-115	2.83513e-116	4	3	3	0.625	0.625
group_8117		hypothetical protein	135	15	4	526	97.1223	97.2274	1183.5	3.77421e-119	5.20388e-115	3.71706e-116	4	2	3	0.625	1
group_7693	yfnB	Putative HAD-hydrolase YfnB	137	20	2	521	98.5612	96.3031	1784.42	9.38394e-119	1.29386e-114	8.62572e-116	3	3	1	0.25	1
emm5		hypothetical protein	123	0	16	541	88.4892	100	inf	2.35804e-118	3.25127e-114	2.03204e-115	2	2	0	0.5	0.5
group_774	pepO_2	hypothetical protein	127	4	12	537	91.3669	99.2606	1420.81	1.16142e-117	1.60137e-113	9.41983e-115	4	1	3	0.625	0.625
prrA		Transcriptional regulatory protein PrrA	135	19	4	522	97.1223	96.488	927.237	2.12895e-115	2.9354e-111	1.63078e-112	3	3	1	0.25	1
group_92	prtP	hypothetical protein	132	15	7	526	94.964	97.2274	661.257	1.9696e-113	2.71569e-109	1.42931e-110	4	2	3	0.625	1
group_6148		hypothetical protein	119	0	20	541	85.6115	100	inf	1.98721e-112	2.73996e-108	1.36998e-109	1	1	0	1	1
group_4925		FIG01117203: hypothetical protein	3	516	136	25	2.15827	4.62107	0.00106874	2.21563e-112	3.05491e-108	1.45472e-109	2	1	2	0.5	1
metN2_1		Daunorubicin resistance ATP-binding protein drrA	1	505	138	36	0.719424	6.65434	0.000516573	9.03036e-109	1.24511e-104	5.65957e-106	4	1	3	0.625	0.625
group_11127		hypothetical protein	115	0	24	541	82.7338	100	inf	7.8566e-107	1.08327e-102	4.70986e-104	3	3	0	0.25	0.25
group_7573		hypothetical protein	136	33	3	508	97.8417	93.9002	697.859	2.12514e-106	2.93014e-102	1.22089e-103	3	2	2	1	1
ydaF_3		hypothetical protein	138	40	1	501	99.2806	92.6063	1728.45	3.96386e-106	5.46538e-102	2.18615e-103	4	3	1	0.625	0.625
xerC_2		Tyrosine recombinase XerC	114	0	25	541	82.0144	100	inf	1.77873e-105	2.45252e-101	9.43277e-103	3	3	0	0.25	0.25
group_2601		hypothetical protein	135	32	4	509	97.1223	94.085	536.836	4.33549e-105	5.97777e-101	2.21399e-102	4	3	3	0.625	0.625
group_2458		IS30 family transposase ISSag9	136	36	3	505	97.8417	93.3457	635.926	2.43716e-104	3.36036e-100	1.20013e-101	4	2	2	1	1
group_2600		FIG01118918: hypothetical protein	5	510	134	31	3.59712	5.73013	0.00226807	7.0162e-104	9.67394e-100	3.33584e-101	4	3	2	0.625	1
group_11137		hypothetical protein	112	0	27	541	80.5755	100	inf	8.16029e-103	1.12514e-98	3.62948e-100	3	3	0	0.25	0.25
group_8146		hypothetical protein	112	0	27	541	80.5755	100	inf	8.16029e-103	1.12514e-98	3.62948e-100	2	2	0	0.5	0.5
haeIIIM		hypothetical protein	111	0	28	541	79.8561	100	inf	1.65829e-101	2.28645e-97	7.14514e-99	3	3	0	0.25	0.25
group_1768		hypothetical protein	119	9	20	532	85.6115	98.3364	351.711	2.73351e-99	3.76896e-95	1.14211e-96	4	1	4	0.125	0.625
group_4348		putative protein	134	38	5	503	96.4029	92.976	354.747	4.05509e-99	5.59116e-95	1.64446e-96	4	2	3	0.625	1
group_3567	rodA	Peptidoglycan glycosyltransferase RodA	137	48	2	493	98.5612	91.1275	703.552	5.79444e-99	7.98937e-95	2.28268e-96	3	3	2	0.25	1
group_8458		Transcriptional regulator, Cro/CI family	1	489	138	52	0.719424	9.61183	0.000770576	6.07763e-99	8.37984e-95	2.32773e-96	4	1	3	0.625	0.625
aqpZ		FIG01120510: hypothetical protein	3	495	136	46	2.15827	8.50277	0.00204991	4.8141e-98	6.63768e-94	1.79397e-95	4	2	2	1	1
group_2743		Putative phosphatase	121	13	18	528	87.0504	97.597	273.026	6.20371e-98	8.55368e-94	2.25097e-95	4	2	3	0.625	1
group_11145		hypothetical protein	108	0	31	541	77.6978	100	inf	1.14468e-97	1.57829e-93	4.0469e-95	3	3	0	0.25	0.25
group_4349		Transcriptional regulator OrfX	6	503	133	38	4.31655	7.02403	0.00340812	2.68162e-97	3.69742e-93	9.24354e-95	4	3	2	0.625	1
gyrB		DNA gyrase subunit B	1	484	138	57	0.719424	10.536	0.000853396	3.20589e-96	4.42028e-92	1.07812e-93	4	1	3	0.625	0.625
group_2441	norM	Multidrug resistance protein NorM	124	20	15	521	89.2086	96.3031	215.347	5.90713e-96	8.14475e-92	1.93923e-93	3	1	2	1	1
clcB		Chloride channel protein	1	482	138	59	0.719424	10.9057	0.000887005	3.60256e-95	4.96721e-91	1.12891e-92	4	1	3	0.625	0.625
eriC		Chloride/fluoride channel protein	138	59	1	482	99.2806	89.0943	1127.39	3.60256e-95	4.96721e-91	1.12891e-92	4	3	1	0.625	0.625
group_3570	gyrB	DNA gyrase subunit B	137	55	2	486	98.5612	89.8336	605.291	4.74261e-95	6.53912e-91	1.45314e-92	4	3	2	0.625	1
group_8147		hypothetical protein	136	52	3	489	97.8417	90.3882	426.308	1.2903e-94	1.77907e-90	3.86755e-92	4	2	2	1	1
group_2091	gtfB_2	UDP-N-acetylglucosamine--peptide N-acetylglucosaminyltransferase stabilizing protein GtfB	136	53	3	488	97.8417	90.2033	417.409	4.57344e-94	6.30586e-90	1.34167e-91	4	3	3	0.625	0.625
rodA		Cell division protein FtsW	1	479	138	62	0.719424	11.4603	0.000937944	1.24338e-93	1.71437e-89	3.5716e-91	4	1	3	0.625	0.625
group_5021	rbgA	Ribosome biogenesis GTPase A	134	47	5	494	96.4029	91.3124	281.685	1.27803e-93	1.76215e-89	3.59622e-91	4	3	3	0.625	0.625
group_5058	pyrDA	putative dihydroorotate dehydrogenase A (fumarate)	133	44	6	497	95.6835	91.8669	250.383	1.38729e-93	1.91279e-89	3.82558e-91	4	3	3	0.625	0.625
group_1735	aadK	Aminoglycoside 6-adenylyltransferase	110	4	29	537	79.1367	99.2606	509.224	1.76741e-93	2.4369e-89	4.77824e-91	4	2	3	0.625	1
group_5969		hypothetical protein	111	6	28	535	79.8561	98.8909	353.482	3.83707e-92	5.29056e-88	9.92245e-90	3	2	1	1	1
group_6702		IS3 familytransposase orf2	1	476	138	65	0.719424	12.0148	0.000989526	3.88608e-92	5.35812e-88	9.92245e-90	4	1	3	0.625	0.625
group_8424		ISSth1, transposase (orf2), IS3 family	1	476	138	65	0.719424	12.0148	0.000989526	3.88608e-92	5.35812e-88	9.92245e-90	4	1	3	0.625	0.625
group_7008		hypothetical protein	115	11	24	530	82.7338	97.9667	230.871	9.90119e-92	1.36518e-87	2.48214e-89	3	3	0	0.25	0.25
group_5716		Transposase	1	475	138	66	0.719424	12.1996	0.00100686	1.19865e-91	1.6527e-87	2.95125e-89	4	1	3	0.625	0.625
pyrDA		Dihydroorotate dehydrogenase, catalytic subunit	6	493	133	48	4.31655	8.87246	0.00439232	2.93997e-91	4.05364e-87	7.11164e-89	4	3	3	0.625	0.625
group_7871		hypothetical protein	124	26	15	515	89.2086	95.1941	163.744	3.09583e-91	4.26853e-87	7.35953e-89	3	1	2	1	1
group_8423		integrase	1	474	138	67	0.719424	12.3845	0.00102428	3.65988e-91	5.04624e-87	8.55295e-89	4	1	3	0.625	0.625
group_6422		FIG01115528: hypothetical protein	1	473	138	68	0.719424	12.5693	0.00104176	1.10641e-90	1.52552e-86	2.54254e-88	4	1	3	0.625	0.625
group_8047		hypothetical protein	114	11	25	530	82.0144	97.9667	219.709	2.00661e-90	2.76671e-86	4.53559e-88	3	3	0	0.25	0.25
group_2239	COQ5	2-methoxy-6-polyprenyl-1,4-benzoquinol methylase, mitochondrial	138	69	1	472	99.2806	87.2458	944	3.31229e-90	4.56699e-86	7.36611e-88	4	3	1	0.625	0.625
group_2071	mta_2	HTH-type transcriptional activator mta	137	68	2	473	98.5612	87.4307	476.478	1.76217e-88	2.42968e-84	3.85663e-86	4	3	2	0.625	1
group_3573	ezrA	Septation ring formation regulator EzrA	136	64	3	477	97.8417	88.1701	337.875	2.22928e-88	3.07373e-84	4.8027e-86	4	3	3	0.625	0.625
group_6144		hypothetical protein	100	0	39	541	71.9424	100	inf	5.62975e-88	7.7623e-84	1.0781e-85	3	3	0	0.25	0.25
pspA_2		hypothetical protein	100	0	39	541	71.9424	100	inf	5.62975e-88	7.7623e-84	1.0781e-85	3	3	0	0.25	0.25
group_7064		hypothetical protein	100	0	39	541	71.9424	100	inf	5.62975e-88	7.7623e-84	1.0781e-85	3	3	0	0.25	0.25
ghrA		Glyoxylate/hydroxypyruvate reductase A	100	0	39	541	71.9424	100	inf	5.62975e-88	7.7623e-84	1.0781e-85	3	3	0	0.25	0.25
group_7065		hypothetical protein	100	0	39	541	71.9424	100	inf	5.62975e-88	7.7623e-84	1.0781e-85	3	3	0	0.25	0.25
group_5451		hypothetical protein	100	0	39	541	71.9424	100	inf	5.62975e-88	7.7623e-84	1.0781e-85	3	3	0	0.25	0.25
group_11139		hypothetical protein	100	0	39	541	71.9424	100	inf	5.62975e-88	7.7623e-84	1.0781e-85	3	3	0	0.25	0.25
ydaF		Putative ribosomal N-acetyltransferase YdaF	100	0	39	541	71.9424	100	inf	5.62975e-88	7.7623e-84	1.0781e-85	3	3	0	0.25	0.25
regX3		Two-component response regulator VncR	1	466	138	75	0.719424	13.8632	0.00116626	1.96224e-87	2.70554e-83	3.70622e-85	4	1	3	0.625	0.625
group_7304		Tn5252 Orf28	0	459	139	82	0	15.1571	0	7.88834e-87	1.08764e-82	1.46979e-84	4	0	4	0.125	0.125
group_11140		hypothetical protein	99	0	40	541	71.223	100	inf	8.17722e-87	1.12747e-82	1.48352e-84	3	3	0	0.25	0.25
group_1378		hypothetical protein	99	0	40	541	71.223	100	inf	8.17722e-87	1.12747e-82	1.48352e-84	3	3	0	0.25	0.25
gmuE_1		Putative fructokinase	109	9	30	532	78.4173	98.3364	214.77	3.41624e-86	4.71031e-82	6.11729e-84	4	1	3	0.625	0.625
group_11143		hypothetical protein	98	0	41	541	70.5036	100	inf	1.16077e-85	1.60046e-81	2.00539e-83	3	3	0	0.25	0.25
group_8144		hypothetical protein	98	0	41	541	70.5036	100	inf	1.16077e-85	1.60046e-81	2.00539e-83	1	1	0	1	1
COQ5		methyltransferase	1	462	138	79	0.719424	14.6026	0.0012391	1.16356e-85	1.60431e-81	2.00539e-83	4	1	3	0.625	0.625
group_4553		FIG01118198: hypothetical protein	22	518	117	23	15.8273	4.25139	0.00834901	7.06258e-84	9.73789e-80	1.20221e-81	4	2	3	0.625	1
macB_4		ABC transporter, ATP-binding protein Vex2	1	457	138	84	0.719424	15.5268	0.00133194	1.60116e-83	2.20768e-79	2.69229e-81	4	1	3	0.625	0.625
dinG_1		3'-5' exonuclease DinG	124	38	15	503	89.2086	92.976	109.425	3.63804e-83	5.01614e-79	6.04354e-81	4	2	3	0.625	1
plsX		Phosphate:acyl-ACP acyltransferase PlsX	1	456	138	85	0.719424	15.7116	0.00135075	4.19159e-83	5.77937e-79	6.8802e-81	4	1	3	0.625	0.625
group_4353		hypothetical protein	105	8	34	533	75.5396	98.5213	205.754	1.89799e-82	2.61694e-78	3.07876e-80	2	1	2	0.5	1
group_2596		hypothetical protein	95	0	44	541	68.3453	100	inf	2.90945e-82	4.01156e-78	4.6646e-80	1	1	0	1	1
group_6480		hypothetical protein	22	515	117	26	15.8273	4.80591	0.00949299	1.1452e-81	1.57901e-77	1.81495e-79	4	2	3	0.625	1
group_78		hypothetical protein	100	4	39	537	71.9424	99.2606	344.231	1.96368e-81	2.70752e-77	3.07672e-79	2	1	1	1	1
group_3618	plsX	Phosphate acyltransferase	126	46	13	495	90.6475	91.4972	104.298	2.43429e-81	3.3564e-77	3.77124e-79	3	2	3	0.25	1
macB_3		ABC transporter membrane-spanning permease, Pep export, Vex3	1	451	138	90	0.719424	16.6359	0.00144606	4.63457e-81	6.39014e-77	7.10016e-79	4	1	3	0.625	0.625
dltA_3		D-alanine--D-alanyl carrier protein ligase	96	2	43	539	69.0647	99.6303	601.674	8.9392e-80	1.23254e-75	1.35444e-77	3	3	0	0.25	0.25
group_951	femX	hypothetical protein	123	42	16	499	88.4892	92.2366	91.3348	2.12286e-79	2.927e-75	3.14731e-77	4	2	4	0.125	1
group_4070	bm3R1	hypothetical protein	123	42	16	499	88.4892	92.2366	91.3348	2.12286e-79	2.927e-75	3.14731e-77	4	2	3	0.625	1
dltA_2		D-alanine--D-alanyl carrier protein ligase	92	0	47	541	66.1871	100	inf	6.04862e-79	8.33984e-75	8.87217e-77	3	3	0	0.25	0.25
int		tyrosine recombinase XerC	1	445	138	96	0.719424	17.7449	0.00156326	1.05452e-78	1.45398e-74	1.5305e-76	4	1	3	0.625	0.625
ezrA		Septation ring formation regulator EzrA	3	455	136	86	2.15827	15.8965	0.00416936	1.44234e-78	1.9887e-74	2.07156e-76	4	2	4	0.125	1
group_3053		hypothetical protein	133	75	6	466	95.6835	86.1368	137.729	6.99426e-78	9.64369e-74	9.94194e-76	4	3	2	0.625	1
immR_2		hypothetical protein	100	7	39	534	71.9424	98.7061	195.604	9.04004e-78	1.24644e-73	1.25903e-75	3	3	0	0.25	0.25
group_8065		hypothetical protein	100	7	39	534	71.9424	98.7061	195.604	9.04004e-78	1.24644e-73	1.25903e-75	3	3	0	0.25	0.25
group_3785		hypothetical protein	138	99	1	442	99.2806	81.7006	616.121	1.463e-77	2.01719e-73	2.01719e-75	4	3	1	0.625	0.625
endA_5		hypothetical protein	135	85	4	456	97.1223	84.2884	181.059	3.98557e-77	5.4953e-73	5.44089e-75	4	4	1	0.125	0.625
group_498	esaA	Type VII secretion system accessory factor EsaA	90	0	49	541	64.7482	100	inf	8.93689e-77	1.23222e-72	1.20806e-74	1	1	0	1	1
group_701	endA_1	Streptococcal extracellular nuclease 2	4	455	135	86	2.8777	15.8965	0.00560033	1.01537e-76	1.39999e-72	1.35922e-74	4	2	4	0.125	1
lacD		Tagatose 1,6-diphosphate aldolase	29	520	110	21	20.8633	3.8817	0.0106469	1.12566e-76	1.55207e-72	1.49237e-74	4	4	2	0.125	1
clpE		ATP-dependent Clp protease, ATP-binding subunit ClpE	0	433	139	108	0	19.963	0	1.17449e-76	1.61938e-72	1.54227e-74	4	0	4	0.125	0.125
group_2800		hypothetical protein	134	84	5	457	96.4029	84.4732	145.805	8.85951e-76	1.22155e-71	1.15241e-73	4	3	3	0.625	0.625
group_1188		Daunorubicin resistance transmembrane protein	0	430	139	111	0	20.5176	0	1.36237e-75	1.87844e-71	1.75555e-73	4	0	4	0.125	0.125
group_2746		FIG01115140: hypothetical protein	1	436	138	105	0.719424	19.4085	0.00174511	2.41001e-75	3.32292e-71	3.07678e-73	4	1	3	0.625	0.625
group_2541		hypothetical protein	100	10	39	531	71.9424	98.1516	136.154	1.31837e-74	1.81777e-70	1.65252e-72	3	3	0	0.25	0.25
leuE		hypothetical protein	100	10	39	531	71.9424	98.1516	136.154	1.31837e-74	1.81777e-70	1.65252e-72	3	3	0	0.25	0.25
group_4475		Calcium-transporting ATPase 1	132	80	7	461	94.964	85.2126	108.664	3.97695e-74	5.48341e-70	4.94001e-72	4	1	4	0.125	0.625
group_2718	yesO	Putative ABC transporter substrate-binding protein YesO	129	70	10	471	92.8058	87.061	86.7986	7.95059e-74	1.09623e-69	9.78775e-72	4	2	4	0.125	1
group_5444		hypothetical protein	99	10	40	531	71.223	98.1516	131.423	1.71133e-73	2.35958e-69	2.08813e-71	3	2	1	1	1
udk_2		Uridine kinase	113	31	26	510	81.295	94.2699	71.5012	2.66557e-73	3.67528e-69	3.22393e-71	3	2	2	1	1
purF_1		Amidophosphoribosyltransferase	122	52	17	489	87.7698	90.3882	67.4864	1.17092e-72	1.61447e-68	1.40389e-70	4	3	3	0.625	0.625
essC_2		hypothetical protein	105	19	34	522	75.5396	96.488	84.8452	2.15232e-72	2.96761e-68	2.55829e-70	2	1	1	1	1
thiQ		ABC transporter ATP-binding protein YxdL	124	58	15	483	89.2086	89.2791	68.8414	2.40641e-72	3.31795e-68	2.83586e-70	4	1	4	0.125	0.625
group_1680	clpE	ATP-dependent Clp protease ATP-binding subunit ClpE	137	108	2	433	98.5612	80.037	274.634	3.51257e-72	4.84313e-68	4.10434e-70	4	4	1	0.125	0.625
group_4474		Calcium-transporting ATPase	9	461	130	80	6.47482	14.7874	0.012014	4.71991e-71	6.50781e-67	5.46875e-69	4	4	1	0.125	0.625
group_947	femX	Lipid II:glycine glycyltransferase	122	56	17	485	87.7698	89.6488	62.1534	1.12528e-70	1.55153e-66	1.29294e-68	4	2	3	0.625	1
group_3910		FIG01115722: hypothetical protein	3	432	136	109	2.15827	20.1479	0.00556577	6.38433e-70	8.80271e-66	7.27497e-68	4	3	3	0.625	0.625
fruA		PTS system, fructose-specific IIA component / PTS system, fructose-specific IIB component /PTS system, fructose-specific IIC component	20	490	119	51	14.3885	9.42699	0.0174927	2.43675e-69	3.35979e-65	2.75393e-67	4	4	1	0.125	0.625
group_3911		hypothetical protein	136	113	3	428	97.8417	79.1128	171.705	1.50811e-68	2.07938e-64	1.69056e-66	4	3	3	0.625	0.625
group_10539		hypothetical protein	88	4	51	537	63.3094	99.2606	231.647	2.39742e-68	3.30556e-64	2.66577e-66	3	2	1	1	1
group_2598		Hypothetical protein	1	415	138	126	0.719424	23.2902	0.0022001	3.3005e-68	4.55073e-64	3.64059e-66	4	1	4	0.125	0.625
group_2653	fruA	PTS system fructose-specific EIIABC component	122	62	17	479	87.7698	88.5397	55.444	7.39597e-68	1.01976e-63	8.0933e-66	4	2	4	0.125	1
vncS		sensor histidine kinase VncS	1	412	138	129	0.719424	23.8447	0.00226889	2.94105e-67	4.05511e-63	3.193e-65	4	1	3	0.625	0.625
group_9698		hypothetical protein	89	6	50	535	64.0288	98.8909	158.717	5.42271e-67	7.47684e-63	5.796e-65	2	1	1	1	1
group_9699		hypothetical protein	89	6	50	535	64.0288	98.8909	158.717	5.42271e-67	7.47684e-63	5.796e-65	2	1	1	1	1
group_2742		Promiscuous sugar phosphatase YidA, haloacid dehalogenase-like phosphatase family	19	482	120	59	13.6691	10.9057	0.0193811	1.01005e-66	1.39266e-62	1.07128e-64	4	4	2	0.125	1
group_7282		hypothetical protein	128	86	11	455	92.0863	84.1035	61.5645	8.39336e-66	1.15728e-61	8.83417e-64	4	3	2	0.625	1
cadD		cadmium resistance protein	1	406	138	135	0.719424	24.9538	0.00240951	2.09932e-65	2.89455e-61	2.17635e-63	4	1	3	0.625	0.625
cadC		cadmium efflux system accessory protein	1	406	138	135	0.719424	24.9538	0.00240951	2.09932e-65	2.89455e-61	2.17635e-63	4	1	3	0.625	0.625
group_3400	lacX	hypothetical protein	107	34	32	507	76.9784	93.7153	49.8612	1.46254e-64	2.01656e-60	1.50489e-62	3	1	3	0.25	1
group_3052		transcriptional regulator, Cro/CI family	7	435	132	106	5.03597	19.5933	0.0129223	2.49594e-64	3.4414e-60	2.54918e-62	4	2	3	0.625	1
glgC		Glucose-1-phosphate adenylyltransferase	139	149	0	392	100	72.4584	inf	1.40374e-63	1.93547e-59	1.42314e-61	4	4	0	0.125	0.125
group_952		hypothetical protein	76	0	63	541	54.6763	100	inf	2.02603e-62	2.7935e-58	2.03905e-60	1	1	0	1	1
queT		Queuosine precursor transporter QueT	139	154	0	387	100	71.5342	inf	3.61078e-62	4.97855e-58	3.60764e-60	4	4	0	0.125	0.125
cspLA		Cold shock-like protein CspLA	139	155	0	386	100	71.3494	inf	6.84884e-62	9.44318e-58	6.79365e-60	4	4	0	0.125	0.125
group_3587		Transporter	1	392	138	149	0.719424	27.5416	0.00275436	2.66983e-61	3.68116e-57	2.6294e-59	4	1	4	0.125	0.625
bag_1		hypothetical protein	78	2	61	539	56.1151	99.6303	344.607	5.55999e-61	7.66611e-57	5.43696e-59	3	1	2	1	1
group_11133		hypothetical protein	74	0	65	541	53.2374	100	inf	1.78559e-60	2.46197e-56	1.7097e-58	1	1	0	1	1
group_11131		hypothetical protein	74	0	65	541	53.2374	100	inf	1.78559e-60	2.46197e-56	1.7097e-58	1	1	0	1	1
virD4		Protein VirD4	74	0	65	541	53.2374	100	inf	1.78559e-60	2.46197e-56	1.7097e-58	1	1	0	1	1
divIVA		Cell division protein DivIVA	138	152	1	389	99.2806	71.9039	353.171	1.85766e-60	2.56134e-56	1.76644e-58	4	4	1	0.125	0.625
group_515	purL	Phosphoribosylformylglycinamidine synthase	115	60	24	481	82.7338	88.9094	38.4132	2.37154e-60	3.26987e-56	2.23964e-58	4	2	3	0.625	1
group_3588		hypothetical protein	138	153	1	388	99.2806	71.719	349.961	3.52422e-60	4.8592e-56	3.30558e-58	4	4	1	0.125	0.625
glgC_1		Glucose-1-phosphate adenylyltransferase	0	378	139	163	0	30.1294	0	1.0312e-59	1.42182e-55	9.60687e-58	4	0	4	0.125	0.125
fruR		HTH-type transcriptional regulator fruR	2	393	137	148	1.43885	27.3567	0.00549767	1.32786e-59	1.83086e-55	1.22876e-57	4	2	3	0.625	1
group_6997		hypothetical protein	73	0	66	541	52.518	100	inf	1.6422e-59	2.26427e-55	1.50951e-57	2	2	0	0.5	0.5
group_194		Hypothetical protein	10	433	129	108	7.19424	19.963	0.0193351	2.38496e-59	3.28838e-55	2.17774e-57	4	2	3	0.625	1
group_7286		hypothetical protein	137	151	2	390	98.5612	72.0887	176.921	9.16168e-59	1.26321e-54	8.31061e-57	4	3	2	0.625	1
group_11135		hypothetical protein	72	0	67	541	51.7986	100	inf	1.49024e-58	2.05474e-54	1.32564e-56	1	1	0	1	1
group_7061		hypothetical protein	72	0	67	541	51.7986	100	inf	1.49024e-58	2.05474e-54	1.32564e-56	1	1	0	1	1
group_11128		hypothetical protein	72	0	67	541	51.7986	100	inf	1.49024e-58	2.05474e-54	1.32564e-56	1	1	0	1	1
group_3529		lipoprotein	2	389	137	152	1.43885	28.0961	0.00570431	1.73313e-58	2.38963e-54	1.53182e-56	4	1	3	0.625	0.625
group_8416		hypothetical protein	125	96	14	445	89.9281	82.2551	41.3876	3.42254e-58	4.71899e-54	2.9867e-56	4	2	3	0.625	1
group_5679		hypothetical protein	125	96	14	445	89.9281	82.2551	41.3876	3.42254e-58	4.71899e-54	2.9867e-56	4	2	3	0.625	1
pulA		pullulanase	0	372	139	169	0	31.2384	0	3.93569e-58	5.42653e-54	3.41291e-56	4	0	4	0.125	0.125
cas4		hypothetical protein	135	141	4	400	97.1223	73.9372	95.7447	4.30951e-58	5.94196e-54	3.71372e-56	4	2	4	0.125	1
glgX_1		Glycogen debranching enzyme	139	170	0	371	100	68.5767	inf	7.15369e-58	9.86351e-54	6.1264e-56	4	4	0	0.125	0.125
melD		Melibiose/raffinose/stachyose import permease protein MelD	109	53	30	488	78.4173	90.2033	33.4541	6.31954e-57	8.71338e-53	5.37863e-55	4	1	4	0.125	0.625
whiA		FIG001886: Cytoplasmic hypothetical protein	67	540	72	1	48.2014	0.184843	0.00172325	9.69633e-57	1.33693e-52	8.20203e-55	2	1	1	1	1
aphA		acid phosphatase, class B	1	375	138	166	0.719424	30.6839	0.00320773	1.10867e-56	1.52864e-52	9.26446e-55	4	1	3	0.625	0.625
group_746		Putative transmembrane protein	1	375	138	166	0.719424	30.6839	0.00320773	1.10867e-56	1.52864e-52	9.26446e-55	4	1	4	0.125	0.625
cas1_2		CRISPR-associated endonuclease Cas1	137	159	2	382	98.5612	70.61	164.572	1.3793e-56	1.90178e-52	1.14565e-54	4	3	2	0.625	1
cas2_2		CRISPR-associated endoribonuclease Cas2	137	160	2	381	98.5612	70.4251	163.116	2.54713e-56	3.51198e-52	2.10298e-54	4	3	2	0.625	1
group_5717		group II intron-interrupted relaxase ltrB	1	373	138	168	0.719424	31.0536	0.00326378	3.66865e-56	5.05833e-52	3.01091e-54	4	1	3	0.625	0.625
group_6672		hypothetical protein	69	0	70	541	49.6403	100	inf	1.02988e-55	1.42e-51	8.35294e-54	1	1	0	1	1
group_6143		hypothetical protein	69	0	70	541	49.6403	100	inf	1.02988e-55	1.42e-51	8.35294e-54	3	3	0	0.25	0.25
femX		UDP-N-acetylmuramoylpentapeptide-lysine N(6)-alanyltransferase	18	451	121	90	12.9496	16.6359	0.0296861	1.84884e-55	2.54918e-51	1.49075e-53	4	4	2	0.125	1
bca_1		Surface protein Rib	1	370	138	171	0.719424	31.6081	0.003349	2.16451e-55	2.98443e-51	1.73514e-53	4	1	3	0.625	0.625
gtfB_2		glycosyl transferase, putative	4	390	135	151	2.8777	27.9113	0.011472	2.6803e-55	3.6956e-51	2.13618e-53	4	3	3	0.625	0.625
lacC_2		Tagatose-6-phosphate kinase	100	38	39	503	71.9424	92.976	33.9406	5.32403e-55	7.34077e-51	4.21883e-53	4	2	3	0.625	1
group_11156		hypothetical protein	68	0	71	541	48.9209	100	inf	8.87729e-55	1.224e-50	6.87641e-53	1	1	0	1	1
group_11154		hypothetical protein	68	0	71	541	48.9209	100	inf	8.87729e-55	1.224e-50	6.87641e-53	1	1	0	1	1
group_11158		hypothetical protein	68	0	71	541	48.9209	100	inf	8.87729e-55	1.224e-50	6.87641e-53	1	1	0	1	1
group_11157		hypothetical protein	68	0	71	541	48.9209	100	inf	8.87729e-55	1.224e-50	6.87641e-53	1	1	0	1	1
srtC.3		sortase	1	367	138	174	0.719424	32.1627	0.00343561	1.24745e-54	1.71999e-50	9.55549e-53	4	1	3	0.625	0.625
group_8427		Fibronectin-binding protein	1	367	138	174	0.719424	32.1627	0.00343561	1.24745e-54	1.71999e-50	9.55549e-53	4	1	3	0.625	0.625
group_7302		Cell wall surface anchor family protein, LPXTG motif	1	366	138	175	0.719424	32.3475	0.0034648	2.22516e-54	3.06805e-50	1.68574e-52	4	1	3	0.625	0.625
hslO_2		Chaperonin (heat shock protein 33)	1	366	138	175	0.719424	32.3475	0.0034648	2.22516e-54	3.06805e-50	1.68574e-52	4	1	3	0.625	0.625
group_7303		Sortase A, LPXTG specific	1	365	138	176	0.719424	32.5323	0.00349414	3.95919e-54	5.45893e-50	2.96681e-52	4	1	3	0.625	0.625
group_5832		FIG01117106: hypothetical protein	1	365	138	176	0.719424	32.5323	0.00349414	3.95919e-54	5.45893e-50	2.96681e-52	4	1	3	0.625	0.625
ydfK		putative transport protein	7	402	132	139	5.03597	25.6932	0.0183363	4.40698e-54	6.07635e-50	3.28451e-52	4	2	3	0.625	1
group_4432	ydfK	putative membrane protein YdfK	132	140	7	401	94.964	74.122	54.0122	8.4171e-54	1.16055e-49	6.23952e-52	4	3	2	0.625	1
group_4043		Cell wall surface anchor family protein, FPXTG motif	1	363	138	178	0.719424	32.902	0.00355332	1.2441e-53	1.71537e-49	9.17309e-52	4	1	3	0.625	0.625
comGF		hypothetical competence proteins	62	533	77	8	44.6043	1.47874	0.0120855	4.29752e-53	5.92542e-49	3.15182e-51	4	1	3	0.625	0.625
group_4118		FtsK/SpoIIIE family	1	359	138	182	0.719424	33.6414	0.00367365	1.19305e-52	1.64498e-48	8.61248e-51	4	1	3	0.625	0.625
group_5910		hypothetical protein	138	182	1	359	99.2806	66.3586	272.209	1.19305e-52	1.64498e-48	8.61248e-51	4	3	1	0.625	0.625
adh		Alcohol dehydrogenase	1	359	138	182	0.719424	33.6414	0.00367365	1.19305e-52	1.64498e-48	8.61248e-51	4	1	3	0.625	0.625
group_6293		Hypothetical protein	1	358	138	183	0.719424	33.8262	0.00370415	2.08698e-52	2.87753e-48	1.49872e-50	4	1	3	0.625	0.625
pac		secreted protein	3	372	136	169	2.15827	31.2384	0.0100213	3.14775e-52	4.34012e-48	2.24877e-50	4	2	3	0.625	1
group_6292		hypothetical protein	138	184	1	357	99.2806	65.9889	267.75	3.64216e-52	5.02181e-48	2.58856e-50	4	3	1	0.625	0.625
group_3210		acetyltransferase, GNAT family	25	463	114	78	17.9856	14.4177	0.0369444	5.11818e-52	7.05695e-48	3.61895e-50	4	4	1	0.125	0.625
group_3704	spsB_2	Signal peptidase IB	138	186	1	355	99.2806	65.6192	263.387	1.10158e-51	1.51886e-47	7.74926e-50	4	3	1	0.625	0.625
group_4567	brpA	Polyisoprenyl-teichoic acid--peptidoglycan teichoic acid transferase TagU	136	172	3	369	97.8417	68.207	97.2558	1.77851e-51	2.45221e-47	1.24478e-49	4	3	2	0.625	1
group_4479	whiA	putative cell division protein WhiA	73	6	66	535	52.518	98.8909	98.6237	2.30407e-51	3.17685e-47	1.60447e-49	4	2	2	1	1
group_4673		hypothetical protein	94	35	45	506	67.6259	93.5305	30.1994	9.68909e-51	1.33593e-46	6.69298e-49	4	2	3	0.625	1
group_7517		histidine triad protein	1	351	138	190	0.719424	35.1201	0.00392254	9.80549e-51	1.35198e-46	6.69298e-49	4	1	3	0.625	0.625
group_5221		Transposase	1	351	138	190	0.719424	35.1201	0.00392254	9.80549e-51	1.35198e-46	6.69298e-49	4	1	3	0.625	0.625
adcA_3		Laminin-binding surface protein	1	351	138	190	0.719424	35.1201	0.00392254	9.80549e-51	1.35198e-46	6.69298e-49	4	1	3	0.625	0.625
group_1290		DUF1706 domain-containing protein	2	357	137	184	1.43885	34.0111	0.00752418	2.81241e-50	3.87775e-46	1.91022e-48	4	2	3	0.625	1
dhaS_3		FIG01115789: hypothetical protein	1	349	138	192	0.719424	35.4898	0.00398655	2.88667e-50	3.98014e-46	1.93211e-48	4	1	3	0.625	0.625
group_7209		Cell wall surface anchor family protein, LPXTG motif	1	349	138	192	0.719424	35.4898	0.00398655	2.88667e-50	3.98014e-46	1.93211e-48	4	1	3	0.625	0.625
group_5868		FIG01116279: hypothetical protein	1	349	138	192	0.719424	35.4898	0.00398655	2.88667e-50	3.98014e-46	1.93211e-48	4	1	3	0.625	0.625
group_6680		hypothetical protein	63	0	76	541	45.3237	100	inf	3.5228e-50	4.85724e-46	2.34649e-48	1	1	0	1	1
group_7467		hypothetical protein	138	193	1	348	99.2806	64.3253	248.829	4.93673e-50	6.80676e-46	3.27248e-48	4	3	1	0.625	0.625
group_8859		hypothetical protein	69	4	70	537	49.6403	99.2606	132.332	6.93254e-50	9.55858e-46	4.57348e-48	3	1	3	0.25	1
group_7337		Toxin to DNA-damage-inducible protein J	1	346	138	195	0.719424	36.0444	0.00408394	1.43455e-49	1.97796e-45	9.33002e-48	4	1	3	0.625	0.625
group_7338		DNA-damage-inducible protein J	1	346	138	195	0.719424	36.0444	0.00408394	1.43455e-49	1.97796e-45	9.33002e-48	4	1	3	0.625	0.625
group_3613		replication initiation factor	1	346	138	195	0.719424	36.0444	0.00408394	1.43455e-49	1.97796e-45	9.33002e-48	4	1	3	0.625	0.625
group_6479		FIG01115688: hypothetical protein	1	344	138	197	0.719424	36.414	0.00414981	7.34601e-49	1.01287e-44	4.75525e-47	4	1	3	0.625	0.625
group_1938		Cell wall surface anchor family protein	1	343	138	198	0.719424	36.5989	0.00418304	8.91237e-49	1.22884e-44	5.68906e-47	4	1	3	0.625	0.625
group_7494		FIG01116976: hypothetical protein	1	343	138	198	0.719424	36.5989	0.00418304	8.91237e-49	1.22884e-44	5.68906e-47	4	1	3	0.625	0.625
group_191		FIG01117289: hypothetical protein	1	343	138	198	0.719424	36.5989	0.00418304	8.91237e-49	1.22884e-44	5.68906e-47	4	1	3	0.625	0.625
group_8863		hypothetical protein	69	5	70	536	49.6403	99.0758	105.669	9.09409e-49	1.25389e-44	5.72554e-47	3	1	3	0.25	1
group_6674		hypothetical protein	69	5	70	536	49.6403	99.0758	105.669	9.09409e-49	1.25389e-44	5.72554e-47	3	1	3	0.25	1
group_8864		hypothetical protein	69	5	70	536	49.6403	99.0758	105.669	9.09409e-49	1.25389e-44	5.72554e-47	3	1	3	0.25	1
inlA_1		hypothetical protein	135	177	4	364	97.1223	67.2828	69.4068	1.21509e-48	1.67536e-44	7.61529e-47	4	2	3	0.625	1
group_5024		FIG01116258: hypothetical protein	30	467	109	74	21.5827	13.6784	0.0436124	2.27136e-48	3.13175e-44	1.41708e-46	4	4	1	0.125	0.625
group_8383		FIG01119103: hypothetical protein	3	354	136	187	2.15827	34.5656	0.0116525	7.3175e-48	1.00894e-43	4.54476e-46	4	2	2	1	1
group_6592		hypothetical protein	75	12	64	529	53.9568	97.7819	51.6602	8.93424e-48	1.23185e-43	5.52401e-46	4	1	3	0.625	0.625
group_3162		conserved hypothetical protein, fusion	1	338	138	203	0.719424	37.5231	0.00435211	1.27549e-47	1.75864e-43	7.85108e-46	4	1	3	0.625	0.625
dexB		Glucan 1,6-alpha-glucosidase	28	459	111	82	20.1439	15.1571	0.0450647	1.61898e-47	2.23224e-43	9.87719e-46	4	3	3	0.625	0.625
group_1373	lacC_1	Tagatose-6-phosphate kinase	28	459	111	82	20.1439	15.1571	0.0450647	1.61898e-47	2.23224e-43	9.87719e-46	4	3	3	0.625	0.625
group_6677		hypothetical protein	60	0	79	541	43.1655	100	inf	1.76095e-47	2.428e-43	1.0696e-45	1	1	0	1	1
pepA_2		glutamyl-aminopeptidase(	54	515	85	26	38.8489	4.80591	0.0320731	2.20427e-47	3.03925e-43	1.333e-45	4	1	3	0.625	0.625
group_2492		hypothetical protein	138	205	1	336	99.2806	62.1072	226.185	2.74168e-47	3.78023e-43	1.65076e-45	4	3	1	0.625	0.625
group_3900	dexB	Glucan 1,6-alpha-glucosidase	111	83	28	458	79.8561	84.658	21.8752	3.56893e-47	4.92084e-43	2.1395e-45	4	3	3	0.625	0.625
group_1253		hypothetical protein	67	5	72	536	48.2014	99.0758	99.7556	5.70562e-47	7.86691e-43	3.40559e-45	3	1	3	0.25	1
group_5744	pepA_1	Glutamyl aminopeptidase	85	27	54	514	61.1511	95.0092	29.9657	8.28679e-47	1.14258e-42	4.92493e-45	4	3	1	0.625	0.625
brpA		Cell envelope-associated transcriptional attenuator LytR-CpsA-Psr, subfamily F2 (as in PMID19099556)	6	367	133	174	4.31655	32.1627	0.0213886	2.01428e-46	2.77728e-42	1.19197e-44	4	3	2	0.625	1
group_192		Hypothetical protein	8	376	131	165	5.7554	30.4991	0.0267988	6.70777e-46	9.24867e-42	3.93985e-44	4	2	3	0.625	1
essC		FtsK/SpoIIIE family protein, putative secretion system component EssC/YukA	30	460	109	81	21.5827	14.9723	0.0484643	6.71501e-46	9.25865e-42	3.93985e-44	4	4	1	0.125	0.625
group_5330		hypothetical protein	58	0	81	541	41.7266	100	inf	1.04967e-45	1.44729e-41	6.13257e-44	1	1	0	1	1
gatC_5		PTS system galactitol-specific EIIC component	138	212	1	329	99.2806	60.8133	214.16	1.19133e-45	1.64261e-41	6.93085e-44	4	3	1	0.625	0.625
group_2493		ABC transporter, permease protein EscB	2	337	137	204	1.43885	37.7079	0.0088371	1.47076e-45	2.02788e-41	8.52051e-44	4	2	3	0.625	1
group_671		cell wall surface anchor family protein	1	328	138	213	0.719424	39.3715	0.00470573	1.64491e-45	2.268e-41	9.48953e-44	4	1	3	0.625	0.625
hipB		Transcriptional regulator, Cro/CI family	1	327	138	214	0.719424	39.5564	0.00474228	2.51261e-45	3.46438e-41	1.4375e-43	4	1	3	0.625	0.625
licR_3		hypothetical protein	138	214	1	327	99.2806	60.4436	210.869	2.51261e-45	3.46438e-41	1.4375e-43	4	3	1	0.625	0.625
rbgA		50S ribosomal subunit maturation GTPase RbgA (B. subtilis YlqF)	5	357	134	184	3.59712	34.0111	0.0192316	3.26032e-45	4.49532e-41	1.85757e-43	4	2	3	0.625	1
group_3708		hypothetical protein	123	131	16	410	88.4892	75.7856	24.0601	4.02162e-45	5.54501e-41	2.2819e-43	4	3	2	0.625	1
group_1925	essB	Putative secretion accessory protein EsaB/YukD	14	401	125	140	10.0719	25.878	0.0391022	5.83549e-45	8.04597e-41	3.29753e-43	4	3	3	0.625	0.625
group_8152		hypothetical protein	59	1	80	540	42.446	99.8152	398.25	7.16266e-45	9.87587e-41	4.03097e-43	3	2	1	1	1
group_5130		Protein of unknown function (DUF3796)	1	326	138	215	0.719424	39.7412	0.00477905	7.77643e-45	1.07221e-40	4.3586e-43	4	1	3	0.625	0.625
repB_2		replication protein	1	325	138	216	0.719424	39.9261	0.00481605	8.71793e-45	1.20203e-40	4.84689e-43	4	1	3	0.625	0.625
btr		Multiple sugar metabolism regulator	1	325	138	216	0.719424	39.9261	0.00481605	8.71793e-45	1.20203e-40	4.84689e-43	4	1	3	0.625	0.625
group_7390		RNA polymerase sigma-70 factor, Bacteroides expansion family 1	1	324	138	217	0.719424	40.1109	0.00485328	1.18544e-44	1.63448e-40	6.46041e-43	4	1	3	0.625	0.625
group_8486		phage protein	1	324	138	217	0.719424	40.1109	0.00485328	1.18544e-44	1.63448e-40	6.46041e-43	4	1	3	0.625	0.625
group_6549		FIG01114548: hypothetical protein	1	324	138	217	0.719424	40.1109	0.00485328	1.18544e-44	1.63448e-40	6.46041e-43	4	1	3	0.625	0.625
group_4480	srtC.3	Sortase A, LPXTG specific	1	324	138	217	0.719424	40.1109	0.00485328	1.18544e-44	1.63448e-40	6.46041e-43	4	1	3	0.625	0.625
group_8490		FIG01115102: hypothetical protein	1	324	138	217	0.719424	40.1109	0.00485328	1.18544e-44	1.63448e-40	6.46041e-43	4	1	3	0.625	0.625
galT		Galactose-1-phosphate uridylyltransferase	137	209	2	332	98.5612	61.3678	108.813	1.56544e-44	2.15843e-40	8.49777e-43	4	3	2	0.625	1
group_3917	licR	putative licABCH operon regulator	63	4	76	537	45.3237	99.2606	111.286	1.60799e-44	2.2171e-40	8.6945e-43	4	1	3	0.625	0.625
group_6242		Putative EsaC protein analog (Listeria type 3)	0	313	139	228	0	42.1442	0	2.22467e-44	3.06737e-40	1.19819e-42	4	0	4	0.125	0.125
group_6416		CsbD-like protein	0	311	139	230	0	42.5139	0	4.56323e-44	6.29178e-40	2.44816e-42	4	0	4	0.125	0.125
group_1339		hypothetical protein	123	135	16	406	88.4892	75.0462	23.1194	4.70847e-44	6.49204e-40	2.50658e-42	4	2	3	0.625	1
group_1703		hypothetical protein	123	135	16	406	88.4892	75.0462	23.1194	4.70847e-44	6.49204e-40	2.50658e-42	4	2	4	0.125	1
group_2806		FIG01115002: hypothetical protein	1	322	138	219	0.719424	40.4806	0.00492844	5.16196e-44	7.11731e-40	2.73743e-42	4	1	3	0.625	0.625
pepO_2		Neutral endopeptidase	1	320	138	221	0.719424	40.8503	0.00500453	8.13946e-44	1.12227e-39	4.29988e-42	4	1	3	0.625	0.625
soxS		HTH-type transcriptional activator RhaS	138	222	1	319	99.2806	58.9649	198.297	1.23e-43	1.69592e-39	6.47297e-42	4	3	1	0.625	0.625
group_1226		permease, putative	2	326	137	215	1.43885	39.7412	0.00962787	2.60403e-43	3.59044e-39	1.36519e-41	4	2	3	0.625	1
gatB_2		hypothetical protein	138	223	1	318	99.2806	58.78	196.789	3.15569e-43	4.35106e-39	1.6115e-41	4	3	1	0.625	0.625
rhaD		Rhamnulose-1-phosphate aldolase	138	223	1	318	99.2806	58.78	196.789	3.15569e-43	4.35106e-39	1.6115e-41	4	3	1	0.625	0.625
gatC_4		PTS system galactitol-specific EIIC component	138	223	1	318	99.2806	58.78	196.789	3.15569e-43	4.35106e-39	1.6115e-41	4	3	1	0.625	0.625
galM		Aldose 1-epimerase	138	223	1	318	99.2806	58.78	196.789	3.15569e-43	4.35106e-39	1.6115e-41	4	3	1	0.625	0.625
gatA_2		PTS system galactitol-specific EIIA component	138	223	1	318	99.2806	58.78	196.789	3.15569e-43	4.35106e-39	1.6115e-41	4	3	1	0.625	0.625
gatB_3		hypothetical protein	138	223	1	318	99.2806	58.78	196.789	3.15569e-43	4.35106e-39	1.6115e-41	4	3	1	0.625	0.625
fryA		PTS system galactitol-specific EIIA component	138	223	1	318	99.2806	58.78	196.789	3.15569e-43	4.35106e-39	1.6115e-41	4	3	1	0.625	0.625
pulG		Late competence protein ComGE, FIG075573	3	333	136	208	2.15827	38.4473	0.0137785	3.67579e-43	5.06818e-39	1.8633e-41	4	2	3	0.625	1
group_5861		Late competence protein ComGD, access of DNA to ComEA, FIG038316	3	333	136	208	2.15827	38.4473	0.0137785	3.67579e-43	5.06818e-39	1.8633e-41	4	2	3	0.625	1
group_5898		hypothetical protein	138	224	1	317	99.2806	58.5952	195.295	3.81072e-43	5.25422e-39	1.92462e-41	4	3	1	0.625	0.625
group_444		hypothetical protein	55	0	84	541	39.5683	100	inf	4.46103e-43	6.15087e-39	2.24484e-41	2	2	0	0.5	0.5
lytG_1		hypothetical protein	83	31	56	510	59.7122	94.2699	24.3836	7.07451e-43	9.75433e-39	3.54703e-41	3	1	3	0.25	1
group_1306		FIG01118685: hypothetical protein	1	315	138	226	0.719424	41.7745	0.00519899	8.18506e-43	1.12856e-38	4.08897e-41	4	1	3	0.625	0.625
group_3685		hypothetical protein	137	218	2	323	98.5612	59.7043	101.493	1.14992e-42	1.5855e-38	5.72384e-41	4	3	1	0.625	0.625
lacR_1		Lactose phosphotransferase system repressor	109	91	30	450	78.4173	83.1793	17.967	1.24882e-42	1.72187e-38	6.19377e-41	4	2	3	0.625	1
group_5064	ftsE	Cell division ATP-binding protein FtsE	67	10	72	531	48.2014	98.1516	49.4125	2.40103e-42	3.31054e-38	1.18657e-40	4	3	3	0.625	0.625
group_1541		hypothetical protein	54	0	85	541	38.8489	100	inf	3.28542e-42	4.52993e-38	1.61783e-40	1	1	0	1	1
prtP		Erythrocyte binding protein 2	1	312	138	229	0.719424	42.329	0.00531865	3.44748e-42	4.75339e-38	1.6916e-40	4	1	3	0.625	0.625
group_7397		hypothetical protein	137	221	2	320	98.5612	59.1497	99.1855	5.13453e-42	7.07949e-38	2.51046e-40	4	3	1	0.625	0.625
group_6682		hypothetical protein	87	40	52	501	62.5899	92.6063	20.9553	5.72896e-42	7.89909e-38	2.7912e-40	4	2	3	0.625	1
group_4989	Int-Tn_1	Transposase from transposon Tn916	70	14	69	527	50.3597	97.4122	38.1884	7.02217e-42	9.68216e-38	3.40921e-40	4	1	4	0.125	0.625
group_7450		hypothetical protein	69	13	70	528	49.6403	97.597	40.0352	9.52254e-42	1.31297e-37	4.60691e-40	4	1	4	0.125	0.625
group_8460		Hypothetical protein	1	309	138	232	0.719424	42.8835	0.00544065	1.44761e-41	1.99596e-37	6.9789e-40	4	1	3	0.625	0.625
group_4209		hypothetical protein	74	20	65	521	53.2374	96.3031	29.6569	2.48233e-41	3.42263e-37	1.19255e-39	4	1	4	0.125	0.625
icaB		Polysaccharide deacetylase	4	332	135	209	2.8777	38.6322	0.0186524	3.699e-41	5.10017e-37	1.77089e-39	4	2	3	0.625	1
group_6690		hypothetical protein	74	21	65	520	53.2374	96.1183	28.1905	1.00018e-40	1.37904e-36	4.77178e-39	4	1	4	0.125	0.625
group_11152		hypothetical protein	52	0	87	541	37.4101	100	inf	1.72902e-40	2.38397e-36	8.19234e-39	1	1	0	1	1
group_11151		hypothetical protein	52	0	87	541	37.4101	100	inf	1.72902e-40	2.38397e-36	8.19234e-39	1	1	0	1	1
repB_1		Replication protein repB	1	303	138	238	0.719424	43.9926	0.00569187	2.51599e-40	3.46904e-36	1.17197e-38	4	1	3	0.625	0.625
group_7225		FIG01115102: hypothetical protein	1	303	138	238	0.719424	43.9926	0.00569187	2.51599e-40	3.46904e-36	1.17197e-38	4	1	3	0.625	0.625
xerC_1		Integrase	1	303	138	238	0.719424	43.9926	0.00569187	2.51599e-40	3.46904e-36	1.17197e-38	4	1	3	0.625	0.625
group_8399		Replication protein RepB	1	303	138	238	0.719424	43.9926	0.00569187	2.51599e-40	3.46904e-36	1.17197e-38	4	1	3	0.625	0.625
group_8400		FIG01118937: hypothetical protein	1	303	138	238	0.719424	43.9926	0.00569187	2.51599e-40	3.46904e-36	1.17197e-38	4	1	3	0.625	0.625
group_5951		hypothetical protein	72	19	67	522	51.7986	96.488	29.524	2.93729e-40	4.04993e-36	1.36361e-38	4	1	4	0.125	0.625
group_4602		hypothetical protein	58	4	81	537	41.7266	99.2606	96.1296	3.38071e-40	4.66132e-36	1.5642e-38	3	1	2	1	1
group_7226		membrane protein	1	302	138	239	0.719424	44.1774	0.00573472	3.4961e-40	4.82043e-36	1.60681e-38	4	1	3	0.625	0.625
group_2435	ydaF_2	acetyltransferase, GNAT family	1	302	138	239	0.719424	44.1774	0.00573472	3.4961e-40	4.82043e-36	1.60681e-38	3	1	2	1	1
group_8882		hypothetical protein	74	22	65	519	53.2374	95.9335	26.8573	3.88643e-40	5.35861e-36	1.77437e-38	4	1	4	0.125	0.625
group_5963		hypothetical protein	74	22	65	519	53.2374	95.9335	26.8573	3.88643e-40	5.35861e-36	1.77437e-38	4	1	4	0.125	0.625
nanA_1		Sialidase	28	435	111	106	20.1439	19.5933	0.0614684	5.04901e-40	6.96158e-36	2.29755e-38	4	4	2	0.125	1
ftsE		Cell division transporter, ATP-binding protein FtsE (TC 3.A.5.1.1)	75	531	64	10	53.9568	1.84843	0.0220692	8.60997e-40	1.18714e-35	3.90507e-38	4	4	1	0.125	0.625
group_7224		FIG01118832: hypothetical protein	1	300	138	241	0.719424	44.5471	0.00582126	1.03351e-39	1.425e-35	4.67213e-38	4	1	3	0.625	0.625
group_6687		hypothetical protein	72	20	67	521	51.7986	96.3031	27.994	1.19971e-39	1.65416e-35	5.37064e-38	4	1	4	0.125	0.625
group_5958		hypothetical protein	72	20	67	521	51.7986	96.3031	27.994	1.19971e-39	1.65416e-35	5.37064e-38	4	1	4	0.125	0.625
group_8877		hypothetical protein	72	20	67	521	51.7986	96.3031	27.994	1.19971e-39	1.65416e-35	5.37064e-38	4	1	4	0.125	0.625
group_4705		hypothetical protein	51	0	88	541	36.6906	100	inf	1.23586e-39	1.704e-35	5.46153e-38	1	1	0	1	1
group_11155		hypothetical protein	51	0	88	541	36.6906	100	inf	1.23586e-39	1.704e-35	5.46153e-38	1	1	0	1	1
group_6155		hypothetical protein	51	0	88	541	36.6906	100	inf	1.23586e-39	1.704e-35	5.46153e-38	1	1	0	1	1
group_3334		IS3 family transposase ISSdy2	51	0	88	541	36.6906	100	inf	1.23586e-39	1.704e-35	5.46153e-38	1	1	0	1	1
scpA_4		C5A peptidase	1	299	138	242	0.719424	44.732	0.00586496	1.38258e-39	1.9063e-35	6.09042e-38	4	1	3	0.625	0.625
group_3151	comGF	hypothetical protein	77	28	62	513	55.3957	94.8244	22.754	2.40128e-39	3.31089e-35	1.05442e-37	4	3	2	0.625	1
group_763	pepO_2	Neutral endopeptidase	2	307	137	234	1.43885	43.2532	0.0111272	2.52662e-39	3.4837e-35	1.10594e-37	4	2	3	0.625	1
group_1574		lmo0472	1	298	138	243	0.719424	44.9168	0.00590896	3.88004e-39	5.34979e-35	1.69297e-37	4	1	3	0.625	0.625
speG		shikimate kinase	1	297	138	244	0.719424	45.1017	0.00595325	4.17647e-39	5.75851e-35	1.81656e-37	4	1	3	0.625	0.625
group_2802		Cell surface protein	2	305	137	236	1.43885	43.6229	0.0112959	4.91905e-39	6.78238e-35	2.13282e-37	4	2	3	0.625	1
group_4973		FtsK/SpoIIIE family	1	296	138	245	0.719424	45.2865	0.00599785	5.39331e-39	7.4363e-35	2.33113e-37	4	1	3	0.625	0.625
group_334		Mobile element protein	0	285	139	256	0	47.3198	0	6.07898e-39	8.3817e-35	2.61928e-37	4	0	4	0.125	0.125
dinG		ATP-dependent DNA helicase	18	394	121	147	12.9496	27.1719	0.055502	6.21603e-39	8.57066e-35	2.66999e-37	4	4	1	0.125	0.625
cas5		hypothetical protein	127	175	12	366	91.3669	67.6525	22.1343	9.6495e-39	1.33047e-34	4.1319e-37	4	3	3	0.625	0.625
group_2459		IS30 family transposase ISSag9	73	23	66	518	52.518	95.7486	24.9104	9.86193e-39	1.35976e-34	4.20979e-37	3	1	3	0.25	1
gabD1		Succinate-semialdehyde dehydrogenase [NAD]; Succinate-semialdehyde dehydrogenase [NADP+]	41	468	98	73	29.4964	13.4935	0.0652582	1.21305e-38	1.67256e-34	5.16222e-37	4	4	2	0.125	1
comGA		ComG operon protein 1	74	25	65	516	53.2374	95.3789	23.4978	1.86916e-38	2.5772e-34	7.92985e-37	4	2	4	0.125	1
group_8158		hypothetical protein	49	0	90	541	35.2518	100	inf	6.13345e-38	8.45681e-34	2.57829e-36	1	1	0	1	1
group_11150		hypothetical protein	49	0	90	541	35.2518	100	inf	6.13345e-38	8.45681e-34	2.57829e-36	1	1	0	1	1
group_11149		hypothetical protein	49	0	90	541	35.2518	100	inf	6.13345e-38	8.45681e-34	2.57829e-36	1	1	0	1	1
group_1417		hypothetical protein	54	3	85	538	38.8489	99.4455	113.929	6.25383e-38	8.62278e-34	2.6209e-36	3	1	2	1	1
vex3		ABC transporter membrane-spanning permease, Pep export, Vex3	1	286	138	255	0.719424	47.1349	0.00646093	3.96724e-37	5.47003e-33	1.65758e-35	4	1	3	0.625	0.625
Int-Tn_1		Transposase from transposon Tn916	124	168	15	373	89.2086	68.9464	18.354	4.44323e-37	6.12632e-33	1.85085e-35	4	2	3	0.625	1
group_7278		hypothetical protein	125	173	14	368	89.9281	68.0222	18.9926	7.24004e-37	9.98257e-33	3.0068e-35	4	2	3	0.625	1
intS		site-specific recombinase, phage integrase family	1	285	138	256	0.719424	47.3198	0.00650903	8.82651e-37	1.217e-32	3.65465e-35	4	1	3	0.625	0.625
lysP		S-methylmethionine permease	1	284	138	257	0.719424	47.5046	0.00655746	1.05165e-36	1.45002e-32	4.34137e-35	4	1	3	0.625	0.625
group_174	inlA_1	hypothetical protein	124	170	15	371	89.2086	68.5767	18.0408	1.1326e-36	1.56162e-32	4.66156e-35	4	3	3	0.625	0.625
group_352		hypothetical protein	138	258	1	283	99.2806	52.3105	151.372	1.43039e-36	1.97223e-32	5.86973e-35	4	3	1	0.625	0.625
group_446		hypothetical protein	61	11	78	530	43.8849	97.9667	37.6807	1.56203e-36	2.15373e-32	6.39089e-35	2	2	1	0.5	1
licR		Transcriptional antiterminator with PTS regulation domain, SPy0181 ortholog	74	525	65	16	53.2374	2.95749	0.034696	2.29897e-36	3.16981e-32	9.37815e-35	4	4	1	0.125	0.625
group_8150		hypothetical protein	49	1	90	540	35.2518	99.8152	294	2.63807e-36	3.63737e-32	1.06981e-34	4	3	1	0.625	0.625
group_2939		hypothetical protein	49	1	90	540	35.2518	99.8152	294	2.63807e-36	3.63737e-32	1.06981e-34	2	1	1	1	1
group_4254		putative acetyltransferase, GNAT family	3	299	136	242	2.15827	44.732	0.0178536	2.68192e-36	3.69783e-32	1.08441e-34	4	2	2	1	1
group_2292	recT	hypothetical protein	52	3	87	538	37.4101	99.4455	107.188	2.92437e-36	4.03212e-32	1.17133e-34	3	1	2	1	1
group_3212		hypothetical protein	47	0	92	541	33.8129	100	inf	2.93087e-36	4.04109e-32	1.17133e-34	1	1	0	1	1
group_608		IS3 family transposase ISSag5	47	0	92	541	33.8129	100	inf	2.93087e-36	4.04109e-32	1.17133e-34	1	1	0	1	1
group_5456		IS3 family transposase ISStin6	47	0	92	541	33.8129	100	inf	2.93087e-36	4.04109e-32	1.17133e-34	3	3	0	0.25	0.25
group_8465		hypothetical protein	1	281	138	260	0.719424	48.0591	0.00670483	3.74951e-36	5.16982e-32	1.49417e-34	4	1	3	0.625	0.625
group_4992		Inner membrane protein YihY, formerly thought to be RNase BN	68	516	71	25	48.9209	4.62107	0.0464024	5.11063e-36	7.04654e-32	2.0307e-34	4	4	1	0.125	0.625
group_3165		FIG01119511: hypothetical protein	51	484	88	57	36.6906	10.536	0.0682523	6.3087e-36	8.69844e-32	2.49955e-34	4	2	3	0.625	1
group_2699	parE	DNA topoisomerase 4 subunit B	124	174	15	367	89.2086	67.8373	17.436	8.57116e-36	1.18179e-31	3.38622e-34	4	3	2	0.625	1
group_4549		FIG01115360: hypothetical protein	0	268	139	273	0	50.4621	0	8.9033e-36	1.22759e-31	3.50739e-34	4	0	4	0.125	0.125
glyD_1		Glycosyltransferase GlyD	137	253	2	288	98.5612	53.2348	77.9763	1.05046e-35	1.44838e-31	4.11675e-34	4	3	2	0.625	1
group_2778	queH	FIG053235: Diacylglucosamine hydrolase like	8	330	131	211	5.7554	39.0018	0.039047	1.05098e-35	1.4491e-31	4.11675e-34	4	3	3	0.625	0.625
group_8417		hypothetical protein	138	262	1	279	99.2806	51.5712	146.954	1.10116e-35	1.51827e-31	4.30106e-34	4	3	1	0.625	0.625
queH		Epoxyqueuosine reductase QueH	131	212	8	329	94.2446	60.8133	25.4121	1.52443e-35	2.10188e-31	5.93751e-34	4	3	3	0.625	0.625
group_8151		hypothetical protein	48	1	91	540	34.5324	99.8152	284.835	1.79286e-35	2.47199e-31	6.96335e-34	3	2	1	1	1
group_137		Mobile element protein	0	266	139	275	0	50.8318	0	2.50508e-35	3.45401e-31	9.70227e-34	4	0	4	0.125	0.125
group_8467		FIG01114292: hypothetical protein	0	265	139	276	0	51.0166	0	2.97125e-35	4.09676e-31	1.14755e-33	4	0	4	0.125	0.125
group_82		hypothetical protein	132	221	7	320	94.964	59.1497	27.3045	5.70018e-35	7.8594e-31	2.19536e-33	4	3	2	0.625	1
polC_3		DNA polymerase III alpha subunit	1	274	138	267	0.719424	49.353	0.00706125	6.13483e-35	8.4587e-31	2.35618e-33	3	1	2	1	1
group_1062	rocE	Amino-acid permease RocE	56	8	83	533	40.2878	98.5213	44.9518	8.59991e-35	1.18576e-30	3.29376e-33	2	1	2	0.5	1
group_2858	umuC	hypothetical protein	47	1	92	540	33.8129	99.8152	275.87	1.20661e-34	1.66368e-30	4.60852e-33	3	2	1	1	1
group_4969		FtsK/SpoIIIE family	1	273	138	268	0.719424	49.5379	0.00711366	1.25675e-34	1.73281e-30	4.78675e-33	4	1	3	0.625	0.625
deoB_2		Phosphopentomutase	115	142	24	399	82.7338	73.7523	13.4639	1.92385e-34	2.6526e-30	7.30744e-33	4	2	4	0.125	1
group_8473		hypothetical protein	90	66	49	475	64.7482	87.8004	13.2189	2.04163e-34	2.815e-30	7.71234e-33	4	2	2	1	1
group_8474		hypothetical protein	90	66	49	475	64.7482	87.8004	13.2189	2.04163e-34	2.815e-30	7.71234e-33	4	2	2	1	1
group_1972		hypothetical protein	90	67	49	474	64.7482	87.6155	12.9942	4.34277e-34	5.98781e-30	1.63601e-32	4	2	3	0.625	1
purL		phosphoribosylformylglycinamidine synthase	14	354	125	187	10.0719	34.5656	0.0591638	4.8877e-34	6.73916e-30	1.83628e-32	4	4	2	0.125	1
group_4993		hypothetical protein	71	29	68	512	51.0791	94.6396	18.4341	5.17702e-34	7.13808e-30	1.9397e-32	4	1	4	0.125	0.625
metK_2		S-adenosylmethionine synthase	89	65	50	476	64.0288	87.9852	13.0351	5.82589e-34	8.03273e-30	2.17689e-32	3	1	3	0.25	1
group_8137		hypothetical protein	46	1	93	540	33.0935	99.8152	267.097	8.04256e-34	1.10891e-29	2.99705e-32	2	1	1	1	1
fryB		PTS system, fructose-specific IIB component	1	268	138	273	0.719424	50.4621	0.00738157	1.24568e-33	1.71754e-29	4.62949e-32	4	1	3	0.625	0.625
alsE		Ribulose-phosphate 3-epimerase	1	267	138	274	0.719424	50.647	0.00743636	1.33824e-33	1.84516e-29	4.93359e-32	4	1	3	0.625	0.625
manP		PTS system, fructose-specific IIA component	1	267	138	274	0.719424	50.647	0.00743636	1.33824e-33	1.84516e-29	4.93359e-32	4	1	3	0.625	0.625
fruA_1		PTS system, fructose-specific IIBC component	1	267	138	274	0.719424	50.647	0.00743636	1.33824e-33	1.84516e-29	4.93359e-32	4	1	3	0.625	0.625
group_8381		short chain dehydrogenase/reductase family oxidoreductase	1	266	138	275	0.719424	50.8318	0.00749155	1.68748e-33	2.3267e-29	6.18804e-32	4	1	3	0.625	0.625
group_6222		oxidoreductase, aldo/keto reductase family	1	266	138	275	0.719424	50.8318	0.00749155	1.68748e-33	2.3267e-29	6.18804e-32	4	1	3	0.625	0.625
group_10902	xerC_1	Tyrosine recombinase XerC	58	12	81	529	41.7266	97.7819	31.5658	2.12571e-33	2.93093e-29	7.77436e-32	4	3	2	0.625	1
group_5755		FIG01117112: hypothetical protein	0	255	139	286	0	52.8651	0	2.22656e-33	3.06998e-29	8.12165e-32	4	0	4	0.125	0.125
group_7178		glutamate-rich protein GrpB	1	265	138	276	0.719424	51.0166	0.00754717	3.85676e-33	5.3177e-29	1.39207e-31	4	1	3	0.625	0.625
group_3437		Sortase A, LPXTG specific	1	265	138	276	0.719424	51.0166	0.00754717	3.85676e-33	5.3177e-29	1.39207e-31	4	1	3	0.625	0.625
licR_2		PRD domain/PTS system IIA domain-containing protein	1	265	138	276	0.719424	51.0166	0.00754717	3.85676e-33	5.3177e-29	1.39207e-31	4	1	3	0.625	0.625
group_6223		transcription regulator, putative	1	265	138	276	0.719424	51.0166	0.00754717	3.85676e-33	5.3177e-29	1.39207e-31	4	1	3	0.625	0.625
hhaIM		hypothetical protein	89	68	50	473	64.0288	87.4307	12.3815	5.47092e-33	7.5433e-29	1.96953e-31	4	1	4	0.125	0.625
group_7179		short chain dehydrogenase	1	263	138	278	0.719424	51.3863	0.00765967	5.50484e-33	7.59008e-29	1.97658e-31	4	1	3	0.625	0.625
group_8153		hypothetical protein	43	0	96	541	30.9353	100	inf	5.99585e-33	8.26708e-29	2.14729e-31	1	1	0	1	1
repE		replication initiation factor family protein	0	252	139	289	0	53.4196	0	6.65065e-33	9.16991e-29	2.37562e-31	4	0	4	0.125	0.125
comGC		Late competence protein ComGC, access of DNA to ComEA, FIG007487	4	289	135	252	2.8777	46.5804	0.0258362	7.29891e-33	1.00637e-28	2.60045e-31	4	2	3	0.625	1
group_2222		hypothetical protein	90	71	49	470	64.7482	86.8762	12.1587	8.16737e-33	1.12612e-28	2.90236e-31	4	2	3	0.625	1
gbs2018-6		hypothetical protein	124	188	15	353	89.2086	65.2495	15.522	8.36583e-33	1.15348e-28	2.95995e-31	3	2	2	1	1
agaA_2		Alpha-galactosidase AgaA	113	141	26	400	81.295	73.9372	12.3295	8.37237e-33	1.15438e-28	2.95995e-31	4	1	4	0.125	0.625
group_2785		hypothetical protein	87	64	52	477	62.5899	88.1701	12.4697	9.67152e-33	1.33351e-28	3.41051e-31	4	3	3	0.625	0.625
plsY		Glycerol-3-phosphate acyltransferase	125	193	14	348	89.9281	64.3253	16.0992	9.93774e-33	1.37022e-28	3.49545e-31	4	4	2	0.125	1
smc_2		Chromosome partition protein Smc	58	13	81	528	41.7266	97.597	29.0826	1.00956e-32	1.39198e-28	3.54193e-31	2	1	1	1	1
group_4294		hypothetical protein	42	0	97	541	30.2158	100	inf	3.94366e-32	5.43752e-28	1.37659e-30	1	1	0	1	1
group_5326		hypothetical protein	42	0	97	541	30.2158	100	inf	3.94366e-32	5.43752e-28	1.37659e-30	1	1	0	1	1
group_1153		hypothetical protein	87	66	52	475	62.5899	87.8004	12.0411	4.27491e-32	5.89425e-28	1.48845e-30	4	2	4	0.125	1
group_4227		hypothetical protein	58	14	81	527	41.7266	97.4122	26.9541	4.51383e-32	6.22366e-28	1.56767e-30	3	2	3	0.25	1
galK_2		Galactokinase	119	169	20	372	85.6115	68.7616	13.097	7.94535e-32	1.09551e-27	2.75253e-30	4	2	4	0.125	1
group_2902		membrane protein	1	256	138	285	0.719424	52.6802	0.00806726	1.0813e-31	1.49089e-27	3.73658e-30	4	1	3	0.625	0.625
yddE		Phenazine biosynthesis protein PhzF	1	255	138	286	0.719424	52.8651	0.00812731	1.33086e-31	1.83499e-27	4.58748e-30	4	1	3	0.625	0.625
group_9386		hypothetical protein	52	8	87	533	37.4101	98.5213	39.8218	1.36564e-31	1.88295e-27	4.69564e-30	4	1	4	0.125	0.625
group_4594	metG	Methionyl-tRNA synthetase	8	308	131	233	5.7554	43.0684	0.0461981	1.85224e-31	2.55387e-27	6.35292e-30	4	2	3	0.625	1
group_6197	rpsA	30S ribosomal protein S1	124	195	15	346	89.2086	63.9556	14.668	2.10044e-31	2.89608e-27	7.18631e-30	4	3	2	0.625	1
group_4730		hypothetical protein	59	17	80	524	42.446	96.8577	22.7324	5.06559e-31	6.98444e-27	1.72882e-29	4	2	2	1	1
clpP_2		ATP-dependent Clp protease proteolytic subunit	90	77	49	464	64.7482	85.7671	11.0681	5.2567e-31	7.24794e-27	1.78961e-29	4	2	3	0.625	1
group_2404		hypothetical protein	58	16	81	525	41.7266	97.0425	23.4954	7.67363e-31	1.05804e-26	2.60601e-29	4	2	2	1	1
menA		1,4-dihydroxy-2-naphthoate octaprenyltransferase	135	263	4	278	97.1223	51.3863	35.6749	7.82652e-31	1.07912e-26	2.6514e-29	4	3	2	0.625	1
group_984		hypothetical protein	135	264	4	277	97.1223	51.2015	35.4119	8.41758e-31	1.16062e-26	2.84465e-29	4	2	3	0.625	1
group_7396		hypothetical transcriptional regulator	60	489	79	52	43.1655	9.61183	0.0807642	9.11878e-31	1.2573e-26	3.07408e-29	4	4	2	0.125	1
group_5181		hypothetical protein	90	78	49	463	64.7482	85.5823	10.9027	1.02558e-30	1.41407e-26	3.44894e-29	4	2	3	0.625	1
group_3632		Mobile element protein	0	238	139	303	0	56.0074	0	1.24119e-30	1.71136e-26	4.16389e-29	4	0	4	0.125	0.125
group_775		permease, putative	0	237	139	304	0	56.1922	0	1.57016e-30	2.16494e-26	5.25471e-29	4	0	4	0.125	0.125
group_8475		hypothetical protein	90	79	49	462	64.7482	85.3974	10.7414	1.98693e-30	2.73958e-26	6.61734e-29	4	2	3	0.625	1
group_7384		hypothetical protein	90	79	49	462	64.7482	85.3974	10.7414	1.98693e-30	2.73958e-26	6.61734e-29	4	2	3	0.625	1
group_2058		LysR-family transcriptional regulator	1	249	138	292	0.719424	53.9741	0.00849776	2.36597e-30	3.2622e-26	7.86071e-29	4	1	3	0.625	0.625
norM		Multi antimicrobial extrusion protein (Na(+)/drug antiporter), MATE family of MDR efflux pumps	16	346	123	195	11.5108	36.0444	0.0733117	2.6966e-30	3.71807e-26	8.93768e-29	4	4	1	0.125	0.625
group_2225		hypothetical protein	54	12	85	529	38.8489	97.7819	28.0059	2.86022e-30	3.94367e-26	9.45725e-29	2	1	1	1	1
group_2761		Mobilization protein MobM	0	235	139	306	0	56.5619	0	3.58423e-30	4.94193e-26	1.18228e-28	4	0	4	0.125	0.125
group_1442		hypothetical protein	84	65	55	476	60.4317	87.9852	11.1843	3.59801e-30	4.96093e-26	1.18399e-28	3	2	2	1	1
group_7385		hypothetical protein	90	80	49	461	64.7482	85.2126	10.5842	3.82305e-30	5.27122e-26	1.25505e-28	4	2	3	0.625	1
group_8757		hypothetical protein	89	78	50	463	64.0288	85.5823	10.5659	5.65472e-30	7.79673e-26	1.85195e-28	3	1	3	0.25	1
group_1756		sortase family protein	1	245	138	296	0.719424	54.7135	0.00875481	6.99597e-30	9.64604e-26	2.28579e-28	4	1	3	0.625	0.625
group_3710		hypothetical protein	39	0	100	541	28.0576	100	inf	1.06556e-29	1.46919e-25	3.47327e-28	1	1	0	1	1
opuCC_2		Osmotically activated L-carnitine/choline ABC transporter, substrate-binding protein OpuCC	22	369	117	172	15.8273	31.793	0.0876474	1.07004e-29	1.47537e-25	3.47964e-28	4	2	3	0.625	1
group_6676		hypothetical protein	71	39	68	502	51.0791	92.7911	13.4397	1.10912e-29	1.52925e-25	3.59824e-28	4	1	4	0.125	0.625
adh_2		Alcohol dehydrogenase	137	288	2	253	98.5612	46.7652	60.1753	1.18134e-29	1.62883e-25	3.82354e-28	4	3	2	0.625	1
ethR		hypothetical protein	82	62	57	479	58.9928	88.5397	11.1143	1.19391e-29	1.64616e-25	3.85517e-28	3	1	3	0.25	1
group_7740		hypothetical protein	54	13	85	528	38.8489	97.597	25.8027	1.27397e-29	1.75654e-25	4.10407e-28	4	2	3	0.625	1
esxA_4		virulence factor EsxA	51	464	88	77	36.6906	14.2329	0.0961746	1.58659e-29	2.18759e-25	5.09928e-28	4	2	3	0.625	1
group_5137		FIG01115553: hypothetical protein	0	230	139	311	0	57.4861	0	2.37095e-29	3.26906e-25	7.60247e-28	4	0	4	0.125	0.125
group_1966		hypothetical protein	90	83	49	458	64.7482	84.658	10.1352	2.6163e-29	3.60735e-25	8.36972e-28	4	2	3	0.625	1
opuCC		Glycine betaine/carnitine/choline-binding protein OpuCC	117	173	22	368	84.1727	68.0222	11.3127	2.79615e-29	3.85534e-25	8.92439e-28	4	3	2	0.625	1
group_2949	lacD	Tagatose 1,6-diphosphate aldolase	68	35	71	506	48.9209	93.5305	13.8463	4.31593e-29	5.95081e-25	1.37432e-27	4	1	4	0.125	0.625
group_1941	ydaF_2	hypothetical protein	62	25	77	516	44.6043	95.3789	16.6192	4.33851e-29	5.98194e-25	1.37833e-27	4	1	3	0.625	0.625
inlJ		hypothetical protein	94	95	45	446	67.6259	82.4399	9.80678	4.71958e-29	6.50735e-25	1.49594e-27	4	1	4	0.125	0.625
group_4840	menA	1,4-dihydroxy-2-naphthoate octaprenyltransferase	1	240	138	301	0.719424	55.6377	0.00908816	4.85929e-29	6.69999e-25	1.53669e-27	3	1	2	1	1
group_4200		hypothetical protein	69	37	70	504	49.6403	93.1608	13.427	5.17277e-29	7.13222e-25	1.63209e-27	4	1	4	0.125	0.625
hsdM		Type I restriction-modification system, DNA-methyltransferase subunit M	1	239	138	302	0.719424	55.8226	0.00915651	5.88231e-29	8.11053e-25	1.85172e-27	3	1	2	1	1
group_8636		hypothetical protein	70	39	69	502	50.3597	92.7911	13.0583	5.93768e-29	8.18688e-25	1.86489e-27	3	2	1	1	1
group_5752		DNA-binding protein	0	227	139	314	0	58.0407	0	6.70073e-29	9.23896e-25	2.095e-27	4	0	4	0.125	0.125
pepP_2		peptidase M24 family protein	0	227	139	314	0	58.0407	0	6.70073e-29	9.23896e-25	2.095e-27	4	0	4	0.125	0.125
group_8156		hypothetical protein	38	0	101	541	27.3381	100	inf	6.77315e-29	9.33882e-25	2.11286e-27	1	1	0	1	1
lyx_1		L-xylulose/3-keto-L-gulonate kinase	63	27	76	514	45.3237	95.0092	15.7807	6.84247e-29	9.4344e-25	2.12966e-27	4	1	4	0.125	0.625
group_3232		hypothetical protein	137	293	2	248	98.5612	45.841	57.9795	8.15291e-29	1.12412e-24	2.53181e-27	4	3	1	0.625	0.625
group_6849		hypothetical protein	52	12	87	529	37.4101	97.7819	26.3487	9.68326e-29	1.33513e-24	3.00029e-27	4	1	4	0.125	0.625
group_5945		hypothetical protein	69	38	70	503	49.6403	92.976	13.0477	1.28184e-28	1.7674e-24	3.96278e-27	3	1	3	0.25	1
adaA		Transcriptional regulator, AraC family	1	237	138	304	0.719424	56.1922	0.00929493	1.35746e-28	1.87167e-24	4.18718e-27	4	1	3	0.625	0.625
group_7493		hypothetical protein	89	84	50	457	64.0288	84.4732	9.68405	2.58051e-28	3.55801e-24	7.94199e-27	4	1	4	0.125	0.625
group_5328		hypothetical protein	69	39	70	502	49.6403	92.7911	12.6879	3.12323e-28	4.30631e-24	9.56957e-27	3	1	3	0.25	1
group_7556		hypothetical protein	69	39	70	502	49.6403	92.7911	12.6879	3.12323e-28	4.30631e-24	9.56957e-27	4	1	4	0.125	0.625
kfoC_2		hypothetical protein	42	3	97	538	30.2158	99.4455	77.6495	3.45229e-28	4.76002e-24	1.0531e-26	2	1	1	1	1
group_7857		hypothetical protein	42	3	97	538	30.2158	99.4455	77.6495	3.45229e-28	4.76002e-24	1.0531e-26	2	1	1	1	1
group_11205		hypothetical protein	37	0	102	541	26.6187	100	inf	4.26974e-28	5.88712e-24	1.29959e-26	1	1	0	1	1
group_2535	lexA	LexA repressor	43	4	96	537	30.9353	99.2606	60.1328	5.6459e-28	7.78457e-24	1.71466e-26	3	2	2	1	1
group_4325		hypothetical protein	113	164	26	377	81.295	69.6858	9.99085	5.78499e-28	7.97635e-24	1.75304e-26	4	3	3	0.625	0.625
group_6043		hypothetical protein	59	23	80	518	42.446	95.7486	16.6098	7.58843e-28	1.04629e-23	2.2945e-26	4	1	4	0.125	0.625
sarZ		Transcriptional regulator, MarR family	60	480	79	61	43.1655	11.2754	0.096519	8.19683e-28	1.13018e-23	2.47304e-26	4	3	3	0.625	0.625
group_2476	Int-Tn_2	phage integrase site specific recombinase	0	221	139	320	0	59.1497	0	8.64964e-28	1.19261e-23	2.60396e-26	4	0	4	0.125	0.125
group_379		hypothetical protein	1	232	138	309	0.719424	57.1165	0.00965142	8.7996e-28	1.21329e-23	2.64333e-26	4	1	3	0.625	0.625
rpsA		30S ribosomal protein S1	16	331	123	210	11.5108	38.817	0.0825289	1.07544e-27	1.48282e-23	3.22351e-26	4	3	2	0.625	1
deoB_1		phosphopentomutase	137	301	2	240	98.5612	44.3623	54.6179	1.56092e-27	2.15219e-23	4.66853e-26	4	3	2	0.625	1
group_8865		hypothetical protein	68	39	71	502	48.9209	92.7911	12.3279	1.61426e-27	2.22574e-23	4.81763e-26	4	1	4	0.125	0.625
asp2		Accessory Sec system protein Asp2	135	284	4	257	97.1223	47.5046	30.5414	1.63214e-27	2.25039e-23	4.86046e-26	4	3	3	0.625	0.625
group_5402	arnC	Undecaprenyl-phosphate 4-deoxy-4-formamido-L-arabinose transferase	41	3	98	538	29.4964	99.4455	75.0272	2.09201e-27	2.88446e-23	6.21065e-26	2	1	1	1	1
group_1661		FIG01117195: hypothetical protein	1	230	138	311	0.719424	57.4861	0.00979836	2.09904e-27	2.89416e-23	6.21065e-26	4	1	3	0.625	0.625
tktB		transketolase	1	230	138	311	0.719424	57.4861	0.00979836	2.09904e-27	2.89416e-23	6.21065e-26	3	1	2	1	1
group_1230		permease, putative	0	219	139	322	0	59.5194	0	2.19155e-27	3.02171e-23	6.47046e-26	4	0	4	0.125	0.125
group_6870		hypothetical protein	59	24	80	517	42.446	95.5638	15.887	2.27972e-27	3.14327e-23	6.71639e-26	4	1	4	0.125	0.625
tal_1		Transaldolase	1	229	138	312	0.719424	57.671	0.00987279	2.41203e-27	3.3257e-23	7.07597e-26	4	1	3	0.625	0.625
group_1886		Lmo0466 protein	1	229	138	312	0.719424	57.671	0.00987279	2.41203e-27	3.3257e-23	7.07597e-26	3	1	2	1	1
group_6166		hypothetical protein	36	0	103	541	25.8993	100	inf	2.66963e-27	3.68088e-23	7.79847e-26	2	2	0	0.5	0.5
group_11215		hypothetical protein	36	0	103	541	25.8993	100	inf	2.66963e-27	3.68088e-23	7.79847e-26	2	2	0	0.5	0.5
araQ_2		L-arabinose transport system permease protein AraQ	84	75	55	466	60.4317	86.1368	9.48945	3.12339e-27	4.30653e-23	9.10471e-26	4	3	2	0.625	1
group_1091		FIG01115793: hypothetical protein	3	248	136	293	2.15827	54.159	0.0260614	3.77156e-27	5.20022e-23	1.09709e-25	4	2	3	0.625	1
group_6675		hypothetical protein	69	42	70	499	49.6403	92.2366	11.7112	4.10475e-27	5.65963e-23	1.1915e-25	3	1	3	0.25	1
lagD		transport ATP-binding protein coma	137	305	2	236	98.5612	43.6229	53.0033	8.36464e-27	1.15332e-22	2.42293e-25	4	4	1	0.125	0.625
group_4039	rihB	Pyrimidine-specific ribonucleoside hydrolase RihA	89	90	50	451	64.0288	83.3641	8.91978	9.3914e-27	1.29489e-22	2.71465e-25	4	1	4	0.125	0.625
group_83		FIG01119965: hypothetical protein	1	225	138	316	0.719424	58.4104	0.0101771	1.29864e-26	1.79057e-22	3.74595e-25	3	1	2	1	1
group_450	comEA	hypothetical protein	37	1	102	540	26.6187	99.8152	195.882	1.3719e-26	1.89157e-22	3.949e-25	3	2	1	1	1
group_529		Transcriptional regulator, RofA	1	222	138	319	0.719424	58.9649	0.0104126	3.31851e-26	4.57556e-22	9.53241e-25	3	1	2	1	1
tnpA		IS3 family transposase ISSag5	65	37	74	504	46.7626	93.1608	11.9649	3.63515e-26	5.01215e-22	1.04203e-24	4	3	3	0.625	0.625
group_1297		hypothetical protein	94	107	45	434	67.6259	80.2218	8.47269	3.91709e-26	5.40088e-22	1.12052e-24	4	1	4	0.125	0.625
group_5023		Putative EsaC protein analog (Listeria type 3)	1	221	138	320	0.719424	59.1497	0.0104925	3.99288e-26	5.50539e-22	1.13983e-24	3	1	2	1	1
queG_2		Epoxyqueuosine reductase	66	39	73	502	47.482	92.7911	11.6375	4.09252e-26	5.64277e-22	1.16586e-24	4	3	3	0.625	0.625
group_549	adaA	Transcriptional regulator, AraC family	0	208	139	333	0	61.5527	0	7.2676e-26	1.00206e-21	2.0661e-24	4	0	4	0.125	0.125
group_261	essC	SAG1025 homolog within ESAT-6 gene cluster	9	282	130	259	6.47482	47.8743	0.0635843	7.689e-26	1.06016e-21	2.1814e-24	4	4	1	0.125	0.625
group_4468		hypothetical protein	111	166	28	375	79.8561	69.3161	8.95546	7.92675e-26	1.09294e-21	2.24423e-24	4	3	2	0.625	1
gltX		Glutamate--tRNA ligase	139	334	0	207	100	38.2625	inf	8.49344e-26	1.17108e-21	2.39974e-24	4	4	0	0.125	0.125
group_2453	rbsB	Ribose ABC transport system, periplasmic ribose-binding protein RbsB (TC 3.A.1.2.1)	1	219	138	322	0.719424	59.5194	0.0106545	8.68198e-26	1.19707e-21	2.448e-24	4	1	4	0.125	0.625
group_300		Transcriptional regulator, RofA	4	246	135	295	2.8777	54.5287	0.0355315	8.77107e-26	1.20936e-21	2.46807e-24	4	2	3	0.625	1
group_7010	glnB	Nitrogen regulatory protein P-II	34	0	105	541	24.4604	100	inf	1.01864e-25	1.4045e-21	2.86048e-24	2	2	0	0.5	0.5
cas9		CRISPR-associated endonuclease Cas9	134	289	5	252	96.4029	46.5804	23.3689	1.75211e-25	2.4158e-21	4.91017e-24	4	3	2	0.625	1
group_1143	esxA_2	ESAT-6/Esx family secreted protein EsxA/YukE	133	284	6	257	95.6835	47.5046	20.0593	3.85882e-25	5.32055e-21	1.07922e-23	4	4	2	0.125	1
dhaA		FIG01118820: hypothetical protein	0	203	139	338	0	62.4769	0	3.99548e-25	5.50897e-21	1.11518e-23	4	0	4	0.125	0.125
group_2240		hypothetical protein	136	307	3	234	97.8417	43.2532	34.5537	4.10743e-25	5.66333e-21	1.14411e-23	4	3	2	0.625	1
rbsB		Ribose import binding protein RbsB	138	326	1	215	99.2806	39.7412	91.0123	4.40478e-25	6.07331e-21	1.22446e-23	4	4	1	0.125	0.625
group_8413		FIG01115799: hypothetical protein	3	233	136	308	2.15827	56.9316	0.0291593	4.88932e-25	6.74139e-21	1.35642e-23	4	2	2	1	1
group_3547	plsY	putative glycerol-3-phosphate acyltransferase PlsY	12	295	127	246	8.63309	45.4713	0.0787935	5.66523e-25	7.81121e-21	1.56852e-23	4	2	4	0.125	1
group_6142		hypothetical protein	33	0	106	541	23.741	100	inf	6.21754e-25	8.57274e-21	1.70877e-23	2	2	0	0.5	0.5
group_11206		hypothetical protein	33	0	106	541	23.741	100	inf	6.21754e-25	8.57274e-21	1.70877e-23	1	1	0	1	1
group_1334		hypothetical protein	33	0	106	541	23.741	100	inf	6.21754e-25	8.57274e-21	1.70877e-23	1	1	0	1	1
parE		DNA topoisomerase IV subunit B	12	294	127	247	8.63309	45.6562	0.0793829	6.22135e-25	8.578e-21	1.70877e-23	4	1	4	0.125	0.625
group_4418		hypothetical protein	2	223	137	318	1.43885	58.78	0.0208176	7.87232e-25	1.08543e-20	2.15792e-23	4	1	3	0.625	0.625
group_6181		hypothetical protein	125	236	14	305	89.9281	56.3771	11.539	8.51723e-25	1.17436e-20	2.32546e-23	4	3	2	0.625	1
group_6180		Hypothetical protein	14	305	125	236	10.0719	43.6229	0.0866623	8.51723e-25	1.17436e-20	2.32546e-23	4	2	3	0.625	1
group_5994		hypothetical protein	40	5	99	536	28.777	99.0758	43.3131	8.9406e-25	1.23273e-20	2.43623e-23	3	1	3	0.25	1
group_5663		hypothetical protein	3	232	136	309	2.15827	57.1165	0.0293801	9.66632e-25	1.33279e-20	2.62878e-23	4	2	2	1	1
group_3060		FIG01118450: hypothetical protein	1	213	138	328	0.719424	60.6285	0.0111587	1.03389e-24	1.42552e-20	2.80615e-23	3	1	2	1	1
group_1706		FIG01117180: hypothetical protein	1	211	138	330	0.719424	60.9982	0.0113332	1.30268e-24	1.79614e-20	3.52877e-23	4	1	4	0.125	0.625
group_3148	ybhF_2	hypothetical protein	63	38	76	503	45.3237	92.976	10.9726	2.01344e-24	2.77612e-20	5.44338e-23	4	1	4	0.125	0.625
agrA		Accessory gene regulator protein A	139	342	0	199	100	36.7837	inf	2.0472e-24	2.82268e-20	5.52383e-23	4	4	0	0.125	0.125
group_814		hypothetical protein	0	198	139	343	0	63.4011	0	2.13312e-24	2.94114e-20	5.74442e-23	4	0	4	0.125	0.125
allS		transcriptional regulator	1	210	138	331	0.719424	61.183	0.0114217	2.42467e-24	3.34314e-20	6.51684e-23	4	1	3	0.625	0.625
betP		Glycine betaine transporter OpuD	49	438	90	103	35.2518	19.0388	0.128031	2.51027e-24	3.46116e-20	6.73377e-23	4	4	2	0.125	1
group_8143		hypothetical protein	32	0	107	541	23.0216	100	inf	3.76539e-24	5.19171e-20	9.63212e-23	2	2	0	0.5	0.5
group_8139		hypothetical protein	32	0	107	541	23.0216	100	inf	3.76539e-24	5.19171e-20	9.63212e-23	2	2	0	0.5	0.5
group_7057		hypothetical protein	32	0	107	541	23.0216	100	inf	3.76539e-24	5.19171e-20	9.63212e-23	2	2	0	0.5	0.5
group_7054		hypothetical protein	32	0	107	541	23.0216	100	inf	3.76539e-24	5.19171e-20	9.63212e-23	2	2	0	0.5	0.5
group_11115		hypothetical protein	32	0	107	541	23.0216	100	inf	3.76539e-24	5.19171e-20	9.63212e-23	2	2	0	0.5	0.5
group_11118		hypothetical protein	32	0	107	541	23.0216	100	inf	3.76539e-24	5.19171e-20	9.63212e-23	2	2	0	0.5	0.5
group_11108		hypothetical protein	32	0	107	541	23.0216	100	inf	3.76539e-24	5.19171e-20	9.63212e-23	2	2	0	0.5	0.5
group_7050		IS3 family transposase ISStin6	32	0	107	541	23.0216	100	inf	3.76539e-24	5.19171e-20	9.63212e-23	2	2	0	0.5	0.5
group_11119		hypothetical protein	32	0	107	541	23.0216	100	inf	3.76539e-24	5.19171e-20	9.63212e-23	2	2	0	0.5	0.5
group_11116		hypothetical protein	32	0	107	541	23.0216	100	inf	3.76539e-24	5.19171e-20	9.63212e-23	2	2	0	0.5	0.5
group_8140		hypothetical protein	32	0	107	541	23.0216	100	inf	3.76539e-24	5.19171e-20	9.63212e-23	2	2	0	0.5	0.5
group_8138		hypothetical protein	32	0	107	541	23.0216	100	inf	3.76539e-24	5.19171e-20	9.63212e-23	2	2	0	0.5	0.5
dinB_1		DNA polymerase IV	32	0	107	541	23.0216	100	inf	3.76539e-24	5.19171e-20	9.63212e-23	2	2	0	0.5	0.5
group_11114		hypothetical protein	32	0	107	541	23.0216	100	inf	3.76539e-24	5.19171e-20	9.63212e-23	2	2	0	0.5	0.5
group_11112		hypothetical protein	32	0	107	541	23.0216	100	inf	3.76539e-24	5.19171e-20	9.63212e-23	2	2	0	0.5	0.5
group_11117		hypothetical protein	32	0	107	541	23.0216	100	inf	3.76539e-24	5.19171e-20	9.63212e-23	2	2	0	0.5	0.5
group_7056		hypothetical protein	32	0	107	541	23.0216	100	inf	3.76539e-24	5.19171e-20	9.63212e-23	2	2	0	0.5	0.5
group_11106		hypothetical protein	32	0	107	541	23.0216	100	inf	3.76539e-24	5.19171e-20	9.63212e-23	2	2	0	0.5	0.5
group_11113		hypothetical protein	32	0	107	541	23.0216	100	inf	3.76539e-24	5.19171e-20	9.63212e-23	2	2	0	0.5	0.5
group_8141		hypothetical protein	32	0	107	541	23.0216	100	inf	3.76539e-24	5.19171e-20	9.63212e-23	2	2	0	0.5	0.5
group_8142		hypothetical protein	32	0	107	541	23.0216	100	inf	3.76539e-24	5.19171e-20	9.63212e-23	2	2	0	0.5	0.5
group_7055		hypothetical protein	32	0	107	541	23.0216	100	inf	3.76539e-24	5.19171e-20	9.63212e-23	2	2	0	0.5	0.5
group_11120		hypothetical protein	32	0	107	541	23.0216	100	inf	3.76539e-24	5.19171e-20	9.63212e-23	2	2	0	0.5	0.5
group_7053		hypothetical protein	32	0	107	541	23.0216	100	inf	3.76539e-24	5.19171e-20	9.63212e-23	2	2	0	0.5	0.5
group_11109		hypothetical protein	32	0	107	541	23.0216	100	inf	3.76539e-24	5.19171e-20	9.63212e-23	2	2	0	0.5	0.5
srtA		hypothetical protein	100	136	39	405	71.9424	74.8614	7.63575	5.10703e-24	7.04158e-20	1.304e-22	4	2	3	0.625	1
group_2136	icaB	hypothetical protein	97	126	42	415	69.7842	76.7098	7.60676	5.93674e-24	8.18557e-20	1.51304e-22	4	2	4	0.125	1
group_3100		hypothetical protein	73	61	66	480	52.518	88.7246	8.70343	9.7602e-24	1.34574e-19	2.48291e-22	4	1	4	0.125	0.625
group_4751		hypothetical protein	78	73	61	468	56.1151	86.5065	8.19762	1.00659e-23	1.38788e-19	2.55595e-22	4	2	3	0.625	1
group_1366		hypothetical protein	113	186	26	355	81.295	65.6192	8.29508	1.23859e-23	1.70776e-19	3.13927e-22	4	3	2	0.625	1
group_5185		DNA-damage-inducible protein J, putative	1	204	138	337	0.719424	62.2921	0.0119707	1.48258e-23	2.04419e-19	3.7508e-22	4	1	3	0.625	0.625
group_454	dcuS	hypothetical protein	86	95	53	446	61.8705	82.4399	7.61787	1.58733e-23	2.18861e-19	4.00844e-22	4	3	3	0.625	0.625
group_784	gspF	competence protein ComG	3	223	136	318	2.15827	58.78	0.0314561	1.59924e-23	2.20504e-19	4.03115e-22	4	3	3	0.625	0.625
parC		DNA topoisomerase 4 subunit A	125	245	14	296	89.9281	54.7135	10.7872	2.07462e-23	2.86048e-19	5.21035e-22	4	3	2	0.625	1
group_6199	parC	Topoisomerase IV subunit A	14	296	125	245	10.0719	45.2865	0.0927027	2.07462e-23	2.86048e-19	5.21035e-22	4	2	3	0.625	1
group_6209		RNA-binding protein	137	327	2	214	98.5612	39.5564	44.8287	2.25809e-23	3.11345e-19	5.54145e-22	4	3	1	0.625	0.625
group_11122		hypothetical protein	31	0	108	541	22.3022	100	inf	2.26272e-23	3.11984e-19	5.54145e-22	1	1	0	1	1
group_1520		IS982 family transposase ISSsu12	31	0	108	541	22.3022	100	inf	2.26272e-23	3.11984e-19	5.54145e-22	2	2	0	0.5	0.5
group_11121		hypothetical protein	31	0	108	541	22.3022	100	inf	2.26272e-23	3.11984e-19	5.54145e-22	1	1	0	1	1
recF_1		DNA replication and repair protein RecF	31	0	108	541	22.3022	100	inf	2.26272e-23	3.11984e-19	5.54145e-22	1	1	0	1	1
group_11110		hypothetical protein	31	0	108	541	22.3022	100	inf	2.26272e-23	3.11984e-19	5.54145e-22	1	1	0	1	1
group_11103		hypothetical protein	31	0	108	541	22.3022	100	inf	2.26272e-23	3.11984e-19	5.54145e-22	1	1	0	1	1
group_7058		hypothetical protein	31	0	108	541	22.3022	100	inf	2.26272e-23	3.11984e-19	5.54145e-22	1	1	0	1	1
group_11102		hypothetical protein	31	0	108	541	22.3022	100	inf	2.26272e-23	3.11984e-19	5.54145e-22	1	1	0	1	1
group_7051		hypothetical protein	31	0	108	541	22.3022	100	inf	2.26272e-23	3.11984e-19	5.54145e-22	1	1	0	1	1
group_11105	prtR	HTH-type transcriptional regulator PrtR	31	0	108	541	22.3022	100	inf	2.26272e-23	3.11984e-19	5.54145e-22	1	1	0	1	1
group_11123		hypothetical protein	31	0	108	541	22.3022	100	inf	2.26272e-23	3.11984e-19	5.54145e-22	1	1	0	1	1
group_11107		hypothetical protein	31	0	108	541	22.3022	100	inf	2.26272e-23	3.11984e-19	5.54145e-22	1	1	0	1	1
group_8136		IS3 family transposase ISStin6	31	0	108	541	22.3022	100	inf	2.26272e-23	3.11984e-19	5.54145e-22	1	1	0	1	1
group_2948	lacD	Tagatose 1,6-diphosphate aldolase	43	10	96	531	30.9353	98.1516	23.7844	2.34976e-23	3.23985e-19	5.74442e-22	4	2	2	1	1
taqIM		DNA modification methylase	1	202	138	339	0.719424	62.6617	0.012161	3.12061e-23	4.3027e-19	7.61539e-22	4	1	3	0.625	0.625
group_1248		hypothetical protein	136	320	3	221	97.8417	40.8503	31.3083	3.41814e-23	4.71293e-19	8.32673e-22	4	3	2	0.625	1
group_3382		hypothetical protein	111	182	28	359	79.8561	66.3586	7.81966	4.07005e-23	5.61179e-19	9.89733e-22	4	3	3	0.625	0.625
group_2013	vex3	ABC transporter membrane-spanning permease, Pep export, Vex3	0	188	139	353	0	65.2495	0	5.65027e-23	7.79059e-19	1.36917e-21	4	0	4	0.125	0.125
rgfC		Histidine kinase of the competence regulon ComD	0	188	139	353	0	65.2495	0	5.65027e-23	7.79059e-19	1.36917e-21	4	0	4	0.125	0.125
group_3216		Hypothetical protein	1	201	138	340	0.719424	62.8466	0.0122576	6.56482e-23	9.05158e-19	1.588e-21	4	1	3	0.625	0.625
group_6567		FIG01115829: hypothetical protein	3	219	136	322	2.15827	59.5194	0.0324335	7.45179e-23	1.02745e-18	1.79939e-21	3	2	2	1	1
group_3211		hypothetical protein	47	16	92	525	33.8129	97.0425	16.7629	8.93974e-23	1.23261e-18	2.15491e-21	4	1	4	0.125	0.625
agaA_1		N-acetylgalactosamine-6-phosphate deacetylase	66	49	73	492	47.482	90.9427	9.078	9.68981e-23	1.33603e-18	2.33164e-21	4	2	3	0.625	1
group_2894		hypothetical protein	32	1	107	540	23.0216	99.8152	161.495	1.04362e-22	1.43894e-18	2.50686e-21	3	2	1	1	1
phoB		Phosphate regulon transcriptional regulatory protein PhoB (SphR)	139	355	0	186	100	34.3808	inf	1.17407e-22	1.61881e-18	2.81532e-21	4	4	0	0.125	0.125
group_79		hypothetical protein	36	4	103	537	25.8993	99.2606	46.9223	1.23837e-22	1.70747e-18	2.96435e-21	2	2	1	0.5	1
group_6163		hypothetical protein	30	0	109	541	21.5827	100	inf	1.34933e-22	1.86045e-18	3.21878e-21	2	2	0	0.5	0.5
group_1523		IS982 family transposase ISSsu12	30	0	109	541	21.5827	100	inf	1.34933e-22	1.86045e-18	3.21878e-21	1	1	0	1	1
group_787	gspF	Putative type II secretion system protein F	58	34	81	507	41.7266	93.7153	10.6776	1.5664e-22	2.15976e-18	3.73015e-21	4	1	4	0.125	0.625
essB		Putative secretion system component EssB/YukC	30	365	109	176	21.5827	32.5323	0.132713	1.62762e-22	2.24416e-18	3.86924e-21	4	4	1	0.125	0.625
graR		Response regulator protein GraR	124	245	15	296	89.2086	54.7135	9.98748	1.84075e-22	2.53802e-18	4.36837e-21	4	2	4	0.125	1
group_2787		FIG01117570: hypothetical protein	42	408	97	133	30.2158	24.5841	0.141146	2.046e-22	2.82102e-18	4.84712e-21	4	2	3	0.625	1
dme		hypothetical protein	64	46	75	495	46.0432	91.4972	9.18261	2.20153e-22	3.03547e-18	5.20664e-21	4	1	4	0.125	0.625
rsgA		Ribosome small subunit-stimulated GTPase EngC	137	335	2	206	98.5612	38.0776	42.1224	2.73134e-22	3.76597e-18	6.44858e-21	4	3	1	0.625	0.625
group_4855	phoB	Phosphate regulon transcriptional regulatory protein PhoB (SphR)	0	181	139	360	0	66.5434	0	5.73363e-22	7.90553e-18	1.35137e-20	4	0	4	0.125	0.125
group_5533		Hit Family Protein	137	338	2	203	98.5612	37.5231	41.1405	6.56537e-22	9.05234e-18	1.54477e-20	4	3	1	0.625	0.625
group_1329		hypothetical protein	29	0	110	541	20.8633	100	inf	7.98556e-22	1.10105e-17	1.86619e-20	1	1	0	1	1
group_1518		hypothetical protein	29	0	110	541	20.8633	100	inf	7.98556e-22	1.10105e-17	1.86619e-20	1	1	0	1	1
group_4312		hypothetical protein	29	0	110	541	20.8633	100	inf	7.98556e-22	1.10105e-17	1.86619e-20	1	1	0	1	1
group_4834		hypothetical protein	29	0	110	541	20.8633	100	inf	7.98556e-22	1.10105e-17	1.86619e-20	2	2	0	0.5	0.5
pknD_2		Serine/threonine-protein kinase PknD	85	100	54	441	61.1511	81.5157	6.94167	1.0292e-21	1.41906e-17	2.40112e-20	3	2	2	1	1
norM_1		Multi antimicrobial extrusion protein (Na(+)/drug antiporter), MATE family of MDR efflux pumps	0	179	139	362	0	66.9131	0	1.17563e-21	1.62096e-17	2.7381e-20	4	0	4	0.125	0.125
gspA_3		Glycosyl transferase, family 8	2	202	137	339	1.43885	62.6617	0.0244995	1.31582e-21	1.81425e-17	3.05945e-20	4	2	3	0.625	1
group_4278	ptsG	PTS system, maltose and glucose-specific IIC component / PTS system, maltose and glucose-specific IIB component / PTS system, maltose and glucose-specific IIA component	3	209	136	332	2.15827	61.3678	0.0350408	2.00535e-21	2.76498e-17	4.64703e-20	4	1	4	0.125	0.625
group_808		FIG01117099: hypothetical protein	136	332	3	209	97.8417	38.6322	28.5382	2.00535e-21	2.76498e-17	4.64703e-20	4	3	2	0.625	1
group_1245		FIG01114311: hypothetical protein	2	199	137	342	1.43885	63.2163	0.0250889	2.91286e-21	4.01626e-17	6.73868e-20	4	2	3	0.625	1
group_350		FIG01119219: hypothetical protein	1	188	138	353	0.719424	65.2495	0.0136062	3.41767e-21	4.71229e-17	7.89328e-20	4	1	4	0.125	0.625
sph		67kDa Myosin-crossreactive streptococcal antigen	100	532	39	9	71.9424	1.66359	0.0433777	4.01099e-21	5.53035e-17	9.24807e-20	4	3	2	0.625	1
group_1685		hypothetical protein	60	42	79	499	43.1655	92.2366	9.02351	4.28355e-21	5.90615e-17	9.86002e-20	4	1	4	0.125	0.625
group_3874	dnaC_2	hypothetical protein	28	0	111	541	20.1439	100	inf	4.69062e-21	6.46743e-17	1.07077e-19	2	2	0	0.5	0.5
group_7069		hypothetical protein	28	0	111	541	20.1439	100	inf	4.69062e-21	6.46743e-17	1.07077e-19	1	1	0	1	1
group_11271		hypothetical protein	28	0	111	541	20.1439	100	inf	4.69062e-21	6.46743e-17	1.07077e-19	1	1	0	1	1
group_3870		hypothetical protein	28	0	111	541	20.1439	100	inf	4.69062e-21	6.46743e-17	1.07077e-19	1	1	0	1	1
group_1261		hypothetical protein	28	0	111	541	20.1439	100	inf	4.69062e-21	6.46743e-17	1.07077e-19	2	2	0	0.5	0.5
ptsG		PTS system, maltose and glucose-specific IIC component / PTS system, maltose and glucose-specific IIB component / PTS system, maltose and glucose-specific IIA component	136	335	3	206	97.8417	38.0776	27.8766	4.83835e-21	6.67112e-17	1.10085e-19	4	4	1	0.125	0.625
group_4869	rsgA	Small ribosomal subunit biogenesis GTPase RsgA	3	206	136	335	2.15827	61.9224	0.0358724	4.83835e-21	6.67112e-17	1.10085e-19	4	2	3	0.625	1
group_3390	agrA	response regulator	0	175	139	366	0	67.6525	0	5.09886e-21	7.03031e-17	1.15821e-19	4	0	4	0.125	0.125
group_6208		Lmo2807 protein	0	174	139	367	0	67.8373	0	5.52853e-21	7.62274e-17	1.25374e-19	4	0	4	0.125	0.125
group_5524		hypothetical protein	138	356	1	185	99.2806	34.1959	71.7135	7.98857e-21	1.10146e-16	1.80864e-19	4	4	1	0.125	0.625
hylB_2		Hyaluronate lyase	65	54	74	487	46.7626	90.0185	7.92167	1.23749e-20	1.70625e-16	2.79713e-19	4	2	4	0.125	1
pepD		FIG01117156: hypothetical protein	99	530	40	11	71.223	2.03327	0.0513679	1.29116e-20	1.78026e-16	2.90891e-19	4	2	3	0.625	1
group_4392	sph	Oleate hydratase	40	11	99	530	28.777	97.9667	19.4674	1.29116e-20	1.78026e-16	2.90891e-19	4	2	3	0.625	1
hpdA		Pyruvate formate-lyase activating enzyme	84	507	55	34	60.4317	6.28466	0.102421	1.39552e-20	1.92415e-16	3.1389e-19	4	3	3	0.625	0.625
group_1594		membrane protein	2	193	137	348	1.43885	64.3253	0.0263228	1.60872e-20	2.2181e-16	3.60667e-19	4	1	3	0.625	0.625
group_953		FIG01117099: hypothetical protein	2	193	137	348	1.43885	64.3253	0.0263228	1.60872e-20	2.2181e-16	3.60667e-19	4	1	3	0.625	0.625
group_4741	livH_2	Branched-chain amino acid transport system permease protein LivM (TC 3.A.1.4.1)	1	183	138	358	0.719424	66.1738	0.014176	1.61269e-20	2.22357e-16	3.60969e-19	4	1	4	0.125	0.625
group_5885		hypothetical protein	57	38	82	503	41.0072	92.976	9.20122	1.70401e-20	2.34949e-16	3.80177e-19	4	1	4	0.125	0.625
group_6583		hypothetical protein	57	38	82	503	41.0072	92.976	9.20122	1.70401e-20	2.34949e-16	3.80177e-19	4	1	4	0.125	0.625
mhqR		HTH-type transcriptional regulator MhqR	77	84	62	457	55.3957	84.4732	6.75672	2.05798e-20	2.83755e-16	4.58409e-19	4	3	3	0.625	0.625
group_816		hypothetical protein	127	277	12	264	91.3669	48.7985	10.0866	2.41341e-20	3.32761e-16	5.36711e-19	4	4	1	0.125	0.625
group_1684		hypothetical protein	34	5	105	536	24.4604	99.0758	34.7124	2.47738e-20	3.41582e-16	5.50051e-19	3	1	3	0.25	1
group_11272		hypothetical protein	27	0	112	541	19.4245	100	inf	2.7348e-20	3.77074e-16	6.05255e-19	1	1	0	1	1
group_4472		hypothetical protein	27	0	112	541	19.4245	100	inf	2.7348e-20	3.77074e-16	6.05255e-19	1	1	0	1	1
bm3R1		Transcriptional regulator, TetR family	76	490	63	51	54.6763	9.42699	0.125559	2.99064e-20	4.12349e-16	6.60816e-19	4	4	1	0.125	0.625
group_632	dhaS_2	Transcriptional regulator, TetR family	1	182	138	359	0.719424	66.3586	0.0142937	3.23818e-20	4.46481e-16	7.14369e-19	4	1	3	0.625	0.625
mltF_1		Membrane-bound lytic murein transglycosylase F	138	360	1	181	99.2806	33.4566	69.3833	3.2848e-20	4.52908e-16	7.23496e-19	4	4	1	0.125	0.625
group_5691	galE_2	UDP-glucose 4-epimerase	76	83	63	458	54.6763	84.658	6.65672	4.86391e-20	6.70635e-16	1.06959e-18	4	2	3	0.625	1
cssS		sensor histidine kinase	127	280	12	261	91.3669	48.244	9.86518	6.13458e-20	8.45837e-16	1.34687e-18	4	4	2	0.125	1
group_3919	tcrY_2	Adaptive-response sensory-kinase SasA	2	190	137	351	1.43885	64.8799	0.0269689	6.20168e-20	8.55088e-16	1.35944e-18	4	1	4	0.125	0.625
ybeZ		PhoH family protein	100	530	39	11	71.9424	2.03327	0.0532172	6.39159e-20	8.81273e-16	1.39885e-18	4	3	2	0.625	1
esaA		Putative secretion accessory protein EsaA/YueB	16	283	123	258	11.5108	47.6895	0.11859	7.36225e-20	1.01511e-15	1.60873e-18	4	3	2	0.625	1
mntB		Manganese transport system membrane protein MntB	138	363	1	178	99.2806	32.902	67.6694	7.4986e-20	1.03391e-15	1.63593e-18	4	4	1	0.125	0.625
group_1547		hypothetical protein	136	343	3	198	97.8417	36.5989	26.1691	9.37422e-20	1.29252e-15	2.04189e-18	4	4	1	0.125	0.625
ugl		Unsaturated chondroitin disaccharide hydrolase	139	375	0	166	100	30.6839	inf	9.62792e-20	1.3275e-15	2.09055e-18	4	4	0	0.125	0.125
group_5278		FIG01115799: hypothetical protein	0	166	139	375	0	69.3161	0	9.62792e-20	1.3275e-15	2.09055e-18	4	0	4	0.125	0.125
yhdJ		hypothetical protein	90	125	49	416	64.7482	76.8946	6.11265	9.7571e-20	1.34531e-15	2.11194e-18	4	2	3	0.625	1
group_8477		hypothetical protein	90	125	49	416	64.7482	76.8946	6.11265	9.7571e-20	1.34531e-15	2.11194e-18	4	2	3	0.625	1
IMPDH_2		Acetoin utilization acuB protein	139	376	0	165	100	30.4991	inf	1.00628e-19	1.38746e-15	2.16791e-18	4	4	0	0.125	0.125
livF		ABC transporter ATP-binding protein; Branched-chain amino acid transport ATP-binding protein LivF (TC 3.A.1.4.1)	139	376	0	165	100	30.4991	inf	1.00628e-19	1.38746e-15	2.16791e-18	3	3	0	0.25	0.25
group_767	pepO_2	Neutral endopeptidase	0	165	139	376	0	69.5009	0	1.00628e-19	1.38746e-15	2.16791e-18	4	0	4	0.125	0.125
group_1491		hypothetical protein	28	1	111	540	20.1439	99.8152	136.216	1.13668e-19	1.56726e-15	2.44502e-18	3	2	1	1	1
group_8155		hypothetical protein	36	8	103	533	25.8993	98.5213	23.2864	1.21404e-19	1.67392e-15	2.60734e-18	2	1	1	1	1
lnrN		Linearmycin resistance permease protein LnrN	62	51	77	490	44.6043	90.573	7.73619	1.22195e-19	1.68483e-15	2.62026e-18	4	1	4	0.125	0.625
group_8476		hypothetical protein	90	126	49	415	64.7482	76.7098	6.04956	1.40098e-19	1.93168e-15	2.9995e-18	4	2	3	0.625	1
group_6514	mntB	Manganese ABC transporter, inner membrane permease protein SitD	1	176	138	365	0.719424	67.4677	0.015028	1.4911e-19	2.05593e-15	3.18749e-18	4	1	4	0.125	0.625
group_11147		hypothetical protein	26	0	113	541	18.705	100	inf	1.5828e-19	2.18236e-15	3.37304e-18	1	1	0	1	1
group_2944		hypothetical protein	26	0	113	541	18.705	100	inf	1.5828e-19	2.18236e-15	3.37304e-18	2	2	0	0.5	0.5
group_5405	pepD	Dipeptidase	40	13	99	528	28.777	97.597	16.4103	1.63492e-19	2.25423e-15	3.4734e-18	4	3	2	0.625	1
group_5573	ybeZ	PhoH-like protein	40	13	99	528	28.777	97.597	16.4103	1.63492e-19	2.25423e-15	3.4734e-18	4	2	3	0.625	1
dcuS		sensor histidine kinase	58	442	81	99	41.7266	18.2994	0.160382	1.93025e-19	2.66143e-15	4.0945e-18	4	3	3	0.625	0.625
kduD		2-dehydro-3-deoxy-D-gluconate 5-dehydrogenase	139	377	0	164	100	30.3142	inf	2.00689e-19	2.7671e-15	4.22464e-18	4	4	0	0.125	0.125
rplL		50S ribosomal protein L7/L12	139	377	0	164	100	30.3142	inf	2.00689e-19	2.7671e-15	4.22464e-18	4	4	0	0.125	0.125
group_3888	Int-Tn_1	phage integrase site specific recombinase	0	164	139	377	0	69.6858	0	2.00689e-19	2.7671e-15	4.22464e-18	4	0	4	0.125	0.125
group_3429	IMPDH_2	Acetoin utilization acuB protein	0	164	139	377	0	69.6858	0	2.00689e-19	2.7671e-15	4.22464e-18	4	0	4	0.125	0.125
group_561	icaA	glycosyl transferase	0	163	139	378	0	69.8706	0	2.00692e-19	2.76714e-15	4.22464e-18	4	0	4	0.125	0.125
group_3412		FIG01114256: hypothetical protein	138	367	1	174	99.2806	32.1627	65.4278	2.98617e-19	4.11734e-15	6.27643e-18	4	4	1	0.125	0.625
group_4071		lipoprotein	137	357	2	184	98.5612	34.0111	35.3053	3.00149e-19	4.13846e-15	6.29902e-18	4	4	1	0.125	0.625
group_1672		transposase (12) BH0978	0	161	139	380	0	70.2403	0	4.02787e-19	5.55363e-15	8.41459e-18	4	0	4	0.125	0.125
group_2602		Predicted arginine uptake transporter	139	380	0	161	100	29.7597	inf	4.02787e-19	5.55363e-15	8.41459e-18	4	4	0	0.125	0.125
group_717		ISSdy1, transposase OrfB	0	161	139	380	0	70.2403	0	4.02787e-19	5.55363e-15	8.41459e-18	3	0	3	0.25	0.25
hpaIIM		DNA-cytosine methyltransferase	0	160	139	381	0	70.4251	0	4.45435e-19	6.14166e-15	9.27743e-18	4	0	4	0.125	0.125
group_1770		FIG01114872: hypothetical protein	0	160	139	381	0	70.4251	0	4.45435e-19	6.14166e-15	9.27743e-18	4	0	4	0.125	0.125
group_6372	trmFO	tRNA:m(5)U-54 MTase gid	6	216	133	325	4.31655	60.0739	0.067878	6.15411e-19	8.48529e-15	1.27983e-17	4	3	2	0.625	1
trmFO		Methylenetetrahydrofolate--tRNA-(uracil-5-)-methyltransferase TrmFO	133	326	6	215	95.6835	39.7412	14.6191	6.46389e-19	8.91241e-15	1.34223e-17	4	2	3	0.625	1
fdhA		Alcohol dehydrogenase	0	159	139	382	0	70.61	0	8.13472e-19	1.12162e-14	1.68158e-17	4	0	4	0.125	0.125
group_3459		FIG01114516: hypothetical protein	0	159	139	382	0	70.61	0	8.13472e-19	1.12162e-14	1.68158e-17	4	0	4	0.125	0.125
group_4327		transcriptional regulator	0	159	139	382	0	70.61	0	8.13472e-19	1.12162e-14	1.68158e-17	4	0	4	0.125	0.125
gspA_4		glycosyl transferase family protein	0	158	139	383	0	70.7948	0	8.66815e-19	1.19516e-14	1.78649e-17	4	0	4	0.125	0.125
iolC		2-dehydro-3-deoxygluconokinase	139	383	0	158	100	29.2052	inf	8.66815e-19	1.19516e-14	1.78649e-17	4	4	0	0.125	0.125
group_11153		hypothetical protein	25	0	114	541	17.9856	100	inf	9.09413e-19	1.2539e-14	1.8687e-17	1	1	0	1	1
group_543		hypothetical protein	25	0	114	541	17.9856	100	inf	9.09413e-19	1.2539e-14	1.8687e-17	1	1	0	1	1
group_4397	asp2	Accessory secretory protein Asp2	4	199	135	342	2.8777	63.2163	0.0509213	1.16848e-18	1.61111e-14	2.39748e-17	4	3	3	0.625	0.625
tcrY_1		Regulation of D-alanyl-lipoteichoic acid biosynthesis, sensor histidine kinase	137	361	2	180	98.5612	33.2717	34.1551	1.20267e-18	1.65824e-14	2.46395e-17	4	4	1	0.125	0.625
group_1377		FIG01120196: hypothetical protein	137	360	2	181	98.5612	33.4566	34.4403	1.20739e-18	1.66474e-14	2.46629e-17	4	3	1	0.625	0.625
group_2969	arlR_3	Regulation of D-alanyl-lipoteichoic acid biosynthesis, DltR	2	181	137	360	1.43885	66.5434	0.0290358	1.20739e-18	1.66474e-14	2.46629e-17	4	1	4	0.125	0.625
group_533	cas9	CRISPR-associated protein, Csn1 family	6	212	133	329	4.31655	60.8133	0.0700099	1.49596e-18	2.06263e-14	3.05122e-17	4	2	4	0.125	1
group_740		Putative transmembrane protein	120	251	19	290	86.3309	53.6044	7.29713	1.61919e-18	2.23254e-14	3.2977e-17	4	3	2	0.625	1
group_8367	immR_1	transcriptional regulator	0	157	139	384	0	70.9797	0	1.65267e-18	2.2787e-14	3.35597e-17	3	0	3	0.25	0.25
group_888		FIG01114020: hypothetical protein	0	157	139	384	0	70.9797	0	1.65267e-18	2.2787e-14	3.35597e-17	4	0	4	0.125	0.125
group_7646		hypothetical protein	0	156	139	385	0	71.1645	0	1.69397e-18	2.33565e-14	3.42471e-17	4	0	4	0.125	0.125
group_7168		phage transcriptional repressor	0	156	139	385	0	71.1645	0	1.69397e-18	2.33565e-14	3.42471e-17	4	0	4	0.125	0.125
group_3020		arsenate reductase	0	156	139	385	0	71.1645	0	1.69397e-18	2.33565e-14	3.42471e-17	4	0	4	0.125	0.125
betP_2		Glycine betaine transporter OpuD	3	187	136	354	2.15827	65.4344	0.0417584	2.0505e-18	2.82723e-14	4.13942e-17	4	1	4	0.125	0.625
group_2513		FIG01114660: hypothetical protein	8	225	131	316	5.7554	58.4104	0.0857676	2.35992e-18	3.25386e-14	4.7571e-17	4	3	2	0.625	1
group_5845		lipoprotein	1	167	138	374	0.719424	69.1312	0.0162284	2.57608e-18	3.5519e-14	5.18186e-17	4	1	3	0.625	0.625
group_7648		hypothetical protein	55	41	84	500	39.5683	92.4214	7.9849	2.57815e-18	3.55475e-14	5.18186e-17	4	2	2	1	1
Int-Tn_3		Integrase/recombinase, phage associated	6	211	133	330	4.31655	60.9982	0.0705555	2.804e-18	3.86615e-14	5.62759e-17	4	2	3	0.625	1
oatA		O-acetyltransferase OatA	125	279	14	262	89.9281	48.4288	8.38454	2.87528e-18	3.96444e-14	5.76227e-17	4	3	2	0.625	1
ydgJ		NAD-dependent oxidoreductase	127	291	12	250	91.3669	46.2107	9.09221	3.22821e-18	4.45105e-14	6.46017e-17	4	4	1	0.125	0.625
group_4408		FIG01114970: hypothetical protein	0	155	139	386	0	71.3494	0	3.37555e-18	4.65421e-14	6.73546e-17	4	0	4	0.125	0.125
manZ_2		PTS system mannose-specific EIID component	139	386	0	155	100	28.6506	inf	3.37555e-18	4.65421e-14	6.73546e-17	4	4	0	0.125	0.125
mmuM		Homocysteine S-methyltransferase	139	388	0	153	100	28.281	inf	3.75194e-18	5.17318e-14	7.46491e-17	4	4	0	0.125	0.125
group_2216		hypothetical protein	0	153	139	388	0	71.719	0	3.75194e-18	5.17318e-14	7.46491e-17	4	0	4	0.125	0.125
group_3012		Lipid A export ATP-binding/permease protein MsbA	136	355	3	186	97.8417	34.3808	23.7521	3.78323e-18	5.21631e-14	7.5163e-17	4	4	1	0.125	0.625
group_1360		FIG01118169: hypothetical protein	19	287	120	254	13.6691	46.9501	0.140128	3.92744e-18	5.41515e-14	7.79159e-17	4	3	2	0.625	1
group_7770		hypothetical protein	59	50	80	491	42.446	90.7579	7.24225	4.01569e-18	5.53683e-14	7.95521e-17	4	1	4	0.125	0.625
yheI		ABC transporter, ATP-binding/permease protein	130	311	9	230	93.5252	42.5139	10.6824	4.06238e-18	5.60122e-14	8.03618e-17	4	3	3	0.625	0.625
nagA		N-acetylglucosamine-6-phosphate deacetylase	76	482	63	59	54.6763	10.9057	0.147665	4.16765e-18	5.74636e-14	8.23261e-17	4	4	1	0.125	0.625
group_1089		hypothetical protein	51	34	88	507	36.6906	93.7153	8.64205	4.38328e-18	6.04367e-14	8.64616e-17	4	1	4	0.125	0.625
sorC_1		hypothetical protein	40	16	99	525	28.777	97.0425	13.2576	4.90123e-18	6.75782e-14	9.65403e-17	4	3	3	0.625	0.625
group_1401	cssS	sensor histidine kinase	2	176	137	365	1.43885	67.4677	0.0302754	4.9778e-18	6.86339e-14	9.79086e-17	4	2	4	0.125	1
group_998		hypothetical protein BH3604	135	348	4	193	97.1223	35.6747	18.7177	5.09885e-18	7.03029e-14	1.00147e-16	4	3	2	0.625	1
aldh		Aldehyde dehydrogenase	54	40	85	501	38.8489	92.6063	7.95706	5.13382e-18	7.0785e-14	1.0069e-16	4	1	4	0.125	0.625
group_2548		hypothetical protein	24	0	115	541	17.2662	100	inf	5.18761e-18	7.15267e-14	1.016e-16	2	2	0	0.5	0.5
group_7198		hypothetical protein	0	152	139	389	0	71.9039	0	6.5568e-18	9.04051e-14	1.28234e-16	4	0	4	0.125	0.125
group_7769		hypothetical protein	59	51	80	490	42.446	90.573	7.08578	7.47326e-18	1.03041e-13	1.45951e-16	4	1	4	0.125	0.625
group_10461		hypothetical protein	27	2	112	539	19.4245	99.6303	64.9688	7.73238e-18	1.06614e-13	1.50798e-16	3	1	2	1	1
group_1376		hypothetical protein	3	184	136	357	2.15827	65.9889	0.0427989	7.82219e-18	1.07852e-13	1.52334e-16	4	2	3	0.625	1
group_2217		hypothetical protein	1	163	138	378	0.719424	69.8706	0.0168045	1.01284e-17	1.39651e-13	1.96968e-16	3	1	2	1	1
group_6499	oatA	Acyltransferase family	15	262	124	279	10.7914	51.5712	0.128817	1.05188e-17	1.45033e-13	2.04271e-16	4	2	3	0.625	1
ydaF_2		acetyltransferase	67	458	72	83	48.2014	15.342	0.168638	1.18535e-17	1.63437e-13	2.29869e-16	4	4	1	0.125	0.625
group_1805		FIG01119043: hypothetical protein	95	518	44	23	68.3453	4.25139	0.095867	1.19135e-17	1.64263e-13	2.30706e-16	4	4	1	0.125	0.625
group_1418		hypothetical protein	28	3	111	538	20.1439	99.4455	45.2372	1.22935e-17	1.69503e-13	2.37732e-16	3	1	2	1	1
group_6517	ydgJ	NAD-dependent oxidoreductase	13	250	126	291	9.35252	53.7893	0.120095	1.28639e-17	1.77367e-13	2.48413e-16	4	2	3	0.625	1
group_8472		hypothetical protein	85	120	54	421	61.1511	77.8189	5.52238	1.29842e-17	1.79026e-13	2.49007e-16	4	2	3	0.625	1
rpiB		hypothetical protein	139	391	0	150	100	27.7264	inf	1.29849e-17	1.79036e-13	2.49007e-16	4	4	0	0.125	0.125
group_6440		hypothetical protein	0	150	139	391	0	72.2736	0	1.29849e-17	1.79036e-13	2.49007e-16	4	0	4	0.125	0.125
manX_1		PTS system mannose-specific EIIAB component	139	391	0	150	100	27.7264	inf	1.29849e-17	1.79036e-13	2.49007e-16	4	4	0	0.125	0.125
group_8452		hypothetical protein	0	150	139	391	0	72.2736	0	1.29849e-17	1.79036e-13	2.49007e-16	4	0	4	0.125	0.125
bag		IgA-binding beta antigen	0	149	139	392	0	72.4584	0	1.37302e-17	1.89312e-13	2.62205e-16	4	0	4	0.125	0.125
group_7374		ISSag3, transposase	0	149	139	392	0	72.4584	0	1.37302e-17	1.89312e-13	2.62205e-16	4	0	4	0.125	0.125
group_4601		prophage pi2 protein 40	0	149	139	392	0	72.4584	0	1.37302e-17	1.89312e-13	2.62205e-16	4	0	4	0.125	0.125
group_2979	ssb_2	Single-stranded DNA-binding protein	33	8	106	533	23.741	98.5213	20.7417	1.47598e-17	2.03508e-13	2.81478e-16	3	2	3	0.25	1
tnpR_2		prophage LambdaSa04, site-specific recombinase resolvase	85	121	54	420	61.1511	77.634	5.46373	1.59424e-17	2.19813e-13	3.0361e-16	4	2	3	0.625	1
group_3405		permease (major facilitator superfamily)	1	161	138	380	0.719424	70.2403	0.0171032	2.02517e-17	2.7923e-13	3.85145e-16	4	1	4	0.125	0.625
group_5813		putative protein	137	370	2	171	98.5612	31.6081	31.6581	2.03701e-17	2.80863e-13	3.86863e-16	4	4	1	0.125	0.625
ybhR		ABC transporter permease protein	76	479	63	62	54.6763	11.4603	0.156145	2.27671e-17	3.13913e-13	4.31792e-16	4	4	1	0.125	0.625
group_6545		FIG01118218: hypothetical protein	0	147	139	394	0	72.8281	0	2.63751e-17	3.6366e-13	4.98848e-16	4	0	4	0.125	0.125
group_2224		Prophage pi2 protein 39	0	147	139	394	0	72.8281	0	2.63751e-17	3.6366e-13	4.98848e-16	4	0	4	0.125	0.125
group_7084		hypothetical protein	23	0	116	541	16.5468	100	inf	2.93815e-17	4.05113e-13	5.54949e-16	3	3	0	0.25	0.25
group_1285	cas3	hypothetical protein	78	102	61	439	56.1151	81.146	5.50338	3.16336e-17	4.36165e-13	5.96669e-16	4	2	3	0.625	1
group_8448		hypothetical protein	42	21	97	520	30.2158	96.1183	10.7216	3.5305e-17	4.86785e-13	6.64099e-16	4	2	3	0.625	1
group_8447		hypothetical protein	42	21	97	520	30.2158	96.1183	10.7216	3.5305e-17	4.86785e-13	6.64099e-16	4	2	3	0.625	1
nhaK		hypothetical protein	138	382	1	159	99.2806	29.39	57.4398	4.06972e-17	5.61133e-13	7.64486e-16	4	4	1	0.125	0.625
sorB		PTS system sorbose-specific EIIB component	138	383	1	158	99.2806	29.2052	56.9295	4.10201e-17	5.65585e-13	7.69503e-16	4	4	1	0.125	0.625
neuC		UDP-N-acetylglucosamine 2-epimerase	130	319	9	222	93.5252	41.0351	10.0522	4.17769e-17	5.7602e-13	7.82635e-16	4	1	4	0.125	0.625
afr		Oxidoreductase, Gfo/Idh/MocA family	137	373	2	168	98.5612	31.0536	30.8525	4.28792e-17	5.91218e-13	8.02196e-16	4	3	2	0.625	1
group_3261	dltD	Protein DltD	5	194	134	347	3.59712	64.1405	0.066741	4.99121e-17	6.88188e-13	9.32504e-16	4	2	3	0.625	1
group_1305		FIG01118685: hypothetical protein	0	145	139	396	0	73.1978	0	5.0814e-17	7.00623e-13	9.4551e-16	4	0	4	0.125	0.125
group_1571		FIG01114502: hypothetical protein	0	145	139	396	0	73.1978	0	5.0814e-17	7.00623e-13	9.4551e-16	4	0	4	0.125	0.125
group_7165		Hypothetical protein	0	145	139	396	0	73.1978	0	5.0814e-17	7.00623e-13	9.4551e-16	4	0	4	0.125	0.125
group_5527		Nitroreductase family protein	1	157	138	384	0.719424	70.9797	0.0177236	8.21386e-17	1.13253e-12	1.52632e-15	4	1	4	0.125	0.625
yecS_4		Amino acid ABC transporter, glutamine-binding protein/permease protein	4	184	135	357	2.8777	65.9889	0.0574879	8.63063e-17	1.18999e-12	1.6016e-15	4	1	4	0.125	0.625
group_967	lyx	L-xylulose/3-keto-L-gulonate kinase	74	93	65	448	53.2374	82.8096	5.4842	8.86486e-17	1.22229e-12	1.64286e-15	4	3	3	0.625	0.625
tra		ISSdy1, transposase OrfB	0	143	139	398	0	73.5675	0	9.81803e-17	1.35371e-12	1.81706e-15	4	0	4	0.125	0.125
kdgA_2		KHG/KDPG aldolase	139	397	0	144	100	26.6174	inf	1.03051e-16	1.42087e-12	1.9021e-15	4	4	0	0.125	0.125
group_5507		hypothetical protein	0	144	139	397	0	73.3826	0	1.03051e-16	1.42087e-12	1.9021e-15	4	0	4	0.125	0.125
group_3885		replication initiation factor family protein	0	142	139	399	0	73.7523	0	1.07504e-16	1.48227e-12	1.97636e-15	4	0	4	0.125	0.125
group_5929		hypothetical protein	0	142	139	399	0	73.7523	0	1.07504e-16	1.48227e-12	1.97636e-15	4	0	4	0.125	0.125
traG		FIG01116389: hypothetical protein	0	142	139	399	0	73.7523	0	1.07504e-16	1.48227e-12	1.97636e-15	4	0	4	0.125	0.125
group_2799		Cell surface protein	3	173	136	368	2.15827	68.0222	0.0469228	1.43074e-16	1.97271e-12	2.62677e-15	4	1	4	0.125	0.625
group_4286		hypothetical protein	22	0	117	541	15.8273	100	inf	1.6524e-16	2.27833e-12	3.02567e-15	1	1	0	1	1
group_11229		hypothetical protein	22	0	117	541	15.8273	100	inf	1.6524e-16	2.27833e-12	3.02567e-15	1	1	0	1	1
group_302		Transcriptional regulator, RofA	135	359	4	182	97.1223	33.6414	17.11	1.72444e-16	2.37766e-12	3.15339e-15	4	3	2	0.625	1
uxaC		Uronate isomerase	135	360	4	181	97.1223	33.4566	16.9688	1.81114e-16	2.4972e-12	3.30756e-15	4	3	2	0.625	1
group_7515		Putative EsaC protein analog (Listeria type 3)	0	140	139	401	0	74.122	0	2.02342e-16	2.78989e-12	3.68546e-15	4	0	4	0.125	0.125
group_2312	xpkA	Xylulose-5-phosphate phosphoketolase / Fructose-6-phosphate phosphoketolase	0	140	139	401	0	74.122	0	2.02342e-16	2.78989e-12	3.68546e-15	4	0	4	0.125	0.125
group_6525	qmcA	Putative stomatin/prohibitin-family membrane protease subunit YbbK	5	189	134	352	3.59712	65.0647	0.0694938	2.05449e-16	2.83274e-12	3.73712e-15	4	1	4	0.125	0.625
dltD		Poly(glycerophosphate chain) D-alanine transfer protein DltD	133	346	6	195	95.6835	36.0444	12.4928	2.53522e-16	3.49556e-12	4.60548e-15	4	3	2	0.625	1
group_5814		FIG001802: Putative alkaline-shock protein	3	171	136	370	2.15827	68.3919	0.0477296	2.7216e-16	3.75254e-12	4.93756e-15	4	1	4	0.125	0.625
group_8480		hypothetical protein	90	144	49	397	64.7482	73.3826	5.06378	2.87968e-16	3.9705e-12	5.1902e-15	4	2	3	0.625	1
group_8481		hypothetical protein	90	144	49	397	64.7482	73.3826	5.06378	2.87968e-16	3.9705e-12	5.1902e-15	4	2	3	0.625	1
group_4609		hypothetical protein	90	144	49	397	64.7482	73.3826	5.06378	2.87968e-16	3.9705e-12	5.1902e-15	4	2	3	0.625	1
group_4615		hypothetical protein	90	144	49	397	64.7482	73.3826	5.06378	2.87968e-16	3.9705e-12	5.1902e-15	4	2	3	0.625	1
group_7388		hypothetical protein	90	144	49	397	64.7482	73.3826	5.06378	2.87968e-16	3.9705e-12	5.1902e-15	4	2	3	0.625	1
group_5184		hypothetical protein	90	145	49	396	64.7482	73.1978	5.01619	3.33307e-16	4.59564e-12	5.99953e-15	4	2	3	0.625	1
group_2713	clcB	Chloride channel protein	130	325	9	216	93.5252	39.9261	9.6	3.41155e-16	4.70385e-12	6.13279e-15	4	4	2	0.125	1
group_7514		hypothetical protein	0	139	139	402	0	74.3068	0	3.69411e-16	5.09344e-12	6.63208e-15	4	0	4	0.125	0.125
group_2052	nhaK	Na+/H+ antiporter	0	138	139	403	0	74.4917	0	3.8144e-16	5.2593e-12	6.83914e-15	4	0	4	0.125	0.125
group_2183		hypothetical protein	42	24	97	517	30.2158	95.5638	9.32732	4.84533e-16	6.68074e-12	8.67628e-15	4	2	3	0.625	1
group_3895	dtd	D-aminoacyl-tRNA deacylase	78	108	61	433	56.1151	80.037	5.12659	4.85407e-16	6.69279e-12	8.68067e-15	4	2	4	0.125	1
group_4637		hypothetical protein	49	37	90	504	35.2518	93.1608	7.41622	5.72305e-16	7.89095e-12	1.02214e-14	4	1	4	0.125	0.625
group_4114		Lmo0471 protein	1	149	138	392	0.719424	72.4584	0.0190643	6.02152e-16	8.30247e-12	1.07406e-14	4	1	3	0.625	0.625
group_7516		hypothetical protein	0	137	139	404	0	74.6765	0	7.18873e-16	9.91183e-12	1.27474e-14	4	0	4	0.125	0.125
group_2603		Predicted arginine uptake transporter	0	137	139	404	0	74.6765	0	7.18873e-16	9.91183e-12	1.27474e-14	4	0	4	0.125	0.125
group_2332		Tn5252, Orf23	0	136	139	405	0	74.8614	0	7.20211e-16	9.93026e-12	1.27474e-14	4	0	4	0.125	0.125
abiGII		Abortive infection protein AbiGII	0	136	139	405	0	74.8614	0	7.20211e-16	9.93026e-12	1.27474e-14	4	0	4	0.125	0.125
gspA_5		glycosyl transferase family protein	0	136	139	405	0	74.8614	0	7.20211e-16	9.93026e-12	1.27474e-14	4	0	4	0.125	0.125
group_3612		hypothetical protein	139	405	0	136	100	25.1386	inf	7.20211e-16	9.93026e-12	1.27474e-14	4	4	0	0.125	0.125
polA_1		hypothetical protein	90	147	49	394	64.7482	72.8281	4.92295	9.20441e-16	1.2691e-11	1.62294e-14	4	2	3	0.625	1
group_5836		hypothetical protein	90	147	49	394	64.7482	72.8281	4.92295	9.20441e-16	1.2691e-11	1.62294e-14	4	2	3	0.625	1
group_287	graR	ABC transporter permease protein	6	191	133	350	4.31655	64.695	0.0826674	9.20801e-16	1.2696e-11	1.62294e-14	4	3	3	0.625	0.625
group_6921		hypothetical protein	21	0	118	541	15.1079	100	inf	9.22822e-16	1.27239e-11	1.62294e-14	2	2	0	0.5	0.5
group_8154		hypothetical protein	21	0	118	541	15.1079	100	inf	9.22822e-16	1.27239e-11	1.62294e-14	2	2	0	0.5	0.5
group_290	graR	DNA-binding response regulator	3	167	136	374	2.15827	69.1312	0.0494012	9.97445e-16	1.37528e-11	1.75195e-14	4	2	3	0.625	1
group_7803		hypothetical protein	39	20	100	521	28.0576	96.3031	10.1595	1.04633e-15	1.44268e-11	1.83547e-14	4	2	3	0.625	1
yxdM		ABC transporter permease protein	138	393	1	148	99.2806	27.3567	51.9695	1.18229e-15	1.63014e-11	2.07134e-14	4	3	1	0.625	0.625
group_8429		FIG01115667: hypothetical protein	138	395	1	146	99.2806	26.9871	51.0076	1.26494e-15	1.7441e-11	2.21053e-14	4	4	1	0.125	0.625
group_3223		hypothetical protein	1	146	138	395	0.719424	73.0129	0.0196049	1.26494e-15	1.7441e-11	2.21053e-14	4	1	4	0.125	0.625
group_6543		hypothetical protein	90	149	49	392	64.7482	72.4584	4.83221	1.27176e-15	1.75351e-11	2.21963e-14	4	2	3	0.625	1
group_7164		hypothetical protein	0	134	139	407	0	75.2311	0	1.36195e-15	1.87786e-11	2.37103e-14	3	0	3	0.25	0.25
ydeA		DJ-1/PfpI family protein	0	134	139	407	0	75.2311	0	1.36195e-15	1.87786e-11	2.37103e-14	3	0	3	0.25	0.25
group_6661		hypothetical protein	0	135	139	406	0	75.0462	0	1.40107e-15	1.9318e-11	2.42688e-14	4	0	4	0.125	0.125
group_5358		phage protein	0	135	139	406	0	75.0462	0	1.40107e-15	1.9318e-11	2.42688e-14	4	0	4	0.125	0.125
group_5131		hypothetical protein	139	406	0	135	100	24.9538	inf	1.40107e-15	1.9318e-11	2.42688e-14	4	4	0	0.125	0.125
group_3460		FIG01116986: hypothetical protein	0	135	139	406	0	75.0462	0	1.40107e-15	1.9318e-11	2.42688e-14	4	0	4	0.125	0.125
dtd		D-tyrosyl-tRNA(Tyr) deacylase	62	433	77	108	44.6043	19.963	0.200834	1.4362e-15	1.98023e-11	2.48461e-14	4	4	2	0.125	1
group_5574	era	GTPase Era	40	22	99	519	28.777	95.9335	9.53168	1.47077e-15	2.02789e-11	2.54122e-14	4	2	3	0.625	1
group_1968		prophage LambdaSa04, HK97 family portal protein	5	181	134	360	3.59712	66.5434	0.0742146	1.75808e-15	2.42405e-11	3.03385e-14	4	2	3	0.625	1
group_153		Mobile element protein	1	145	138	396	0.719424	73.1978	0.0197901	2.19613e-15	3.02802e-11	3.78503e-14	4	1	3	0.625	0.625
group_997		hypothetical protein BH3604	2	155	137	386	1.43885	71.3494	0.0363551	2.32832e-15	3.21028e-11	4.00784e-14	4	2	3	0.625	1
scmP		Catalyzes the cleavage of p-aminobenzoyl-glutamate to p-aminobenzoate and glutamate, subunit A	139	409	0	132	100	24.3993	inf	2.57913e-15	3.5561e-11	4.41751e-14	4	4	0	0.125	0.125
dinJ5		addiction module antitoxin	0	132	139	409	0	75.6007	0	2.57913e-15	3.5561e-11	4.41751e-14	2	0	2	0.5	0.5
group_2967	proW	Glycine betaine ABC transport system, permease protein OpuAB / Glycine betaine ABC transport system,glycine betaine-binding protein OpuAC	0	132	139	409	0	75.6007	0	2.57913e-15	3.5561e-11	4.41751e-14	4	0	4	0.125	0.125
group_111		Phage lysin, N-acetylmuramoyl-L-alanine amidase	0	132	139	409	0	75.6007	0	2.57913e-15	3.5561e-11	4.41751e-14	4	0	4	0.125	0.125
group_7166		FRG domain	0	133	139	408	0	75.4159	0	2.73335e-15	3.76875e-11	4.66429e-14	3	0	3	0.25	0.25
group_3718		Uncharacterized protein conserved in bacteria	0	133	139	408	0	75.4159	0	2.73335e-15	3.76875e-11	4.66429e-14	4	0	4	0.125	0.125
yxeP		Catalyzes the cleavage of p-aminobenzoyl-glutamate to p-aminobenzoate and glutamate, subunit A	0	133	139	408	0	75.4159	0	2.73335e-15	3.76875e-11	4.66429e-14	4	0	4	0.125	0.125
group_3715	Int-Tn_1	phage integrase family site specific recombinase	0	131	139	410	0	75.7856	0	2.79075e-15	3.84788e-11	4.75635e-14	4	0	4	0.125	0.125
tnpR_1		hypothetical protein	85	134	54	407	61.1511	75.2311	4.78096	3.06174e-15	4.22153e-11	5.21176e-14	4	2	3	0.625	1
qmcA		putative protein	134	361	5	180	96.4029	33.2717	13.3629	3.13437e-15	4.32167e-11	5.32882e-14	4	4	1	0.125	0.625
group_8180		hypothetical protein	22	1	117	540	15.8273	99.8152	101.538	3.15412e-15	4.3489e-11	5.35579e-14	2	1	1	1	1
hylB_1		Hyaluronate lyase	65	77	74	464	46.7626	85.7671	5.29309	3.76754e-15	5.19468e-11	6.38952e-14	4	2	4	0.125	1
agaC_1		hypothetical protein	136	379	3	162	97.8417	29.9445	19.3773	3.88911e-15	5.3623e-11	6.5876e-14	4	4	2	0.125	1
group_5966		hypothetical protein	61	67	78	474	43.8849	87.6155	5.53272	3.90952e-15	5.39045e-11	6.61405e-14	4	1	4	0.125	0.625
group_1289	yfkN_2	5'-nucleotidase family protein in cluster with NagD-like phosphatase	2	153	137	388	1.43885	71.719	0.0370211	4.46171e-15	6.15181e-11	7.52976e-14	4	1	4	0.125	0.625
bmrA		Lipid A export ATP-binding/permease protein MsbA	137	388	2	153	98.5612	28.281	27.0116	4.46171e-15	6.15181e-11	7.52976e-14	4	4	1	0.125	0.625
xpkA		Xylulose-5-phosphate phosphoketolase / Fructose-6-phosphate phosphoketolase	137	389	2	152	98.5612	28.0961	26.7661	4.72626e-15	6.51657e-11	7.96647e-14	4	4	1	0.125	0.625
group_8369		hypothetical protein	0	130	139	411	0	75.9704	0	4.88994e-15	6.74225e-11	8.22226e-14	2	0	2	0.5	0.5
group_4675		hypothetical protein	0	130	139	411	0	75.9704	0	4.88994e-15	6.74225e-11	8.22226e-14	4	0	4	0.125	0.125
purF_2		Amidophosphoribosyltransferase	20	0	119	541	14.3885	100	inf	5.11817e-15	7.05694e-11	8.58508e-14	2	2	0	0.5	0.5
group_110		hypothetical protein	20	0	119	541	14.3885	100	inf	5.11817e-15	7.05694e-11	8.58508e-14	2	2	0	0.5	0.5
mtgA_1		Multimodular transpeptidase-transglycosylase	139	412	0	129	100	23.8447	inf	5.16047e-15	7.11525e-11	8.64551e-14	4	4	0	0.125	0.125
era		GTP-binding protein Era	100	519	39	22	71.9424	4.06654	0.10869	5.89679e-15	8.13049e-11	9.8671e-14	4	3	2	0.625	1
glyE_1		Glycosyltransferase GlyE	37	19	102	522	26.6187	96.488	9.96594	7.16244e-15	9.87558e-11	1.19704e-13	4	2	3	0.625	1
group_509		hypothetical protein	136	381	3	160	97.8417	29.5749	19.0376	7.3124e-15	1.00823e-10	1.22062e-13	4	4	1	0.125	0.625
bca_2		C protein alpha-antigen	0	127	139	414	0	76.525	0	9.54712e-15	1.31636e-10	1.5898e-13	3	0	3	0.25	0.25
group_1338		cell wall surface anchor family protein	0	127	139	414	0	76.525	0	9.54712e-15	1.31636e-10	1.5898e-13	4	0	4	0.125	0.125
group_7383		hypothetical protein	85	137	54	404	61.1511	74.6765	4.6418	9.75079e-15	1.34444e-10	1.61981e-13	4	2	3	0.625	1
group_645		prophage minor structural protein	85	137	54	404	61.1511	74.6765	4.6418	9.75079e-15	1.34444e-10	1.61981e-13	4	2	3	0.625	1
group_3606	htrA	Serine protease, DegP/HtrA, do-like	4	167	135	374	2.8777	69.1312	0.0663562	1.03705e-14	1.42989e-10	1.71862e-13	4	2	3	0.625	1
group_5209		prophage ps3 protein 13	4	167	135	374	2.8777	69.1312	0.0663562	1.03705e-14	1.42989e-10	1.71862e-13	4	2	3	0.625	1
group_5833		FIG01117178: hypothetical protein	90	155	49	386	64.7482	71.3494	4.57406	1.07246e-14	1.4787e-10	1.77515e-13	4	2	3	0.625	1
group_617		IS3 family transposase ISSag5	34	15	105	526	24.4604	97.2274	11.3549	1.18682e-14	1.63639e-10	1.9621e-13	4	1	4	0.125	0.625
kdgR_3		hypothetical protein	136	384	3	157	97.8417	29.0203	18.5347	1.51102e-14	2.08339e-10	2.49508e-13	4	4	2	0.125	1
group_1606	afr	Oxidoreductase, Gfo/Idh/MocA family	1	139	138	402	0.719424	74.3068	0.0209571	1.55379e-14	2.14236e-10	2.56263e-13	4	1	4	0.125	0.625
arlR_3		Regulation of D-alanyl-lipoteichoic acid biosynthesis, DltR	137	393	2	148	98.5612	27.3567	25.7964	1.64768e-14	2.27182e-10	2.71425e-13	4	4	1	0.125	0.625
group_7350		DNA-binding protein	2	149	137	392	1.43885	72.4584	0.0384069	1.65123e-14	2.27672e-10	2.71685e-13	4	1	3	0.625	0.625
group_8170		hypothetical protein	21	1	118	540	15.1079	99.8152	96.1017	1.6832e-14	2.3208e-10	2.76615e-13	2	2	1	0.5	1
group_940		IS256 family transposase	0	126	139	415	0	76.7098	0	1.76207e-14	2.42954e-10	2.86977e-13	4	0	4	0.125	0.125
group_1446		FIG01115816: hypothetical protein	0	126	139	415	0	76.7098	0	1.76207e-14	2.42954e-10	2.86977e-13	4	0	4	0.125	0.125
group_3271		hypothetical cytosolic protein	0	126	139	415	0	76.7098	0	1.76207e-14	2.42954e-10	2.86977e-13	4	0	4	0.125	0.125
group_8767		putative transfer protein	0	126	139	415	0	76.7098	0	1.76207e-14	2.42954e-10	2.86977e-13	4	0	4	0.125	0.125
gspA_2		Putative CDP-glycerol:glycerophosphate glycerophosphotransferase	139	416	0	125	100	23.1054	inf	1.76707e-14	2.43644e-10	2.86977e-13	4	4	0	0.125	0.125
ssp5		agglutinin receptor	0	125	139	416	0	76.8946	0	1.76707e-14	2.43644e-10	2.86977e-13	4	0	4	0.125	0.125
group_1421		BRO family, N-terminal domain protein	0	125	139	416	0	76.8946	0	1.76707e-14	2.43644e-10	2.86977e-13	3	0	3	0.25	0.25
group_2434	ydaF_2	acetyltransferase, GNAT family	0	125	139	416	0	76.8946	0	1.76707e-14	2.43644e-10	2.86977e-13	4	0	4	0.125	0.125
group_5174	dut	Deoxyuridine 5'-triphosphate nucleotidohydrolase	0	125	139	416	0	76.8946	0	1.76707e-14	2.43644e-10	2.86977e-13	4	0	4	0.125	0.125
group_818		CHAP protein	0	125	139	416	0	76.8946	0	1.76707e-14	2.43644e-10	2.86977e-13	4	0	4	0.125	0.125
htrA		Serine protease, DegP/HtrA, do-like	135	375	4	166	97.1223	30.6839	14.94	1.87836e-14	2.58988e-10	3.04691e-13	4	3	2	0.625	1
group_4591	metG	Methionine--tRNA ligase	30	10	109	531	21.5827	98.1516	14.6147	1.92512e-14	2.65436e-10	3.11911e-13	4	3	2	0.625	1
proX		Hypothetical protein	89	496	50	45	64.0288	8.31793	0.161492	2.3672e-14	3.2639e-10	3.83087e-13	4	3	1	0.625	0.625
group_11225		hypothetical protein	19	0	120	541	13.6691	100	inf	2.81926e-14	3.8872e-10	4.52e-13	1	1	0	1	1
group_6916		hypothetical protein	19	0	120	541	13.6691	100	inf	2.81926e-14	3.8872e-10	4.52e-13	1	1	0	1	1
group_7094		hypothetical protein	19	0	120	541	13.6691	100	inf	2.81926e-14	3.8872e-10	4.52e-13	1	1	0	1	1
arnC_2		Undecaprenyl-phosphate 4-deoxy-4-formamido-L-arabinose transferase	19	0	120	541	13.6691	100	inf	2.81926e-14	3.8872e-10	4.52e-13	1	1	0	1	1
group_7098		hypothetical protein	19	0	120	541	13.6691	100	inf	2.81926e-14	3.8872e-10	4.52e-13	2	2	0	0.5	0.5
group_8176		hypothetical protein	19	0	120	541	13.6691	100	inf	2.81926e-14	3.8872e-10	4.52e-13	1	1	0	1	1
group_11224		hypothetical protein	19	0	120	541	13.6691	100	inf	2.81926e-14	3.8872e-10	4.52e-13	1	1	0	1	1
group_11312		hypothetical protein	19	0	120	541	13.6691	100	inf	2.81926e-14	3.8872e-10	4.52e-13	1	1	0	1	1
group_5103		hypothetical protein	39	24	100	517	28.0576	95.5638	8.40125	2.96525e-14	4.08849e-10	4.74853e-13	4	2	3	0.625	1
group_1482		hypothetical protein	22	2	117	539	15.8273	99.6303	50.6752	3.14052e-14	4.33015e-10	5.02337e-13	3	1	2	1	1
proW		Glycine betaine ABC transport system, permease protein OpuAB / Glycine betaine ABC transport system,glycine betaine-binding protein OpuAC	137	394	2	147	98.5612	27.1719	25.5571	3.18575e-14	4.39251e-10	5.08982e-13	4	4	1	0.125	0.625
group_4597	gltX	Glutamyl-tRNA synthetase @ Glutamyl-tRNA(Gln) synthetase	0	123	139	418	0	77.2643	0	3.27185e-14	4.51123e-10	5.20928e-13	4	0	4	0.125	0.125
group_6178	tyrS	tyrosyl-tRNA synthetase	0	123	139	418	0	77.2643	0	3.27185e-14	4.51123e-10	5.20928e-13	4	0	4	0.125	0.125
group_501	esaA	Putative secretion accessory protein EsaA/YueB	0	123	139	418	0	77.2643	0	3.27185e-14	4.51123e-10	5.20928e-13	4	0	4	0.125	0.125
dut		Deoxyuridine 5'-triphosphate nucleotidohydrolase	139	417	0	124	100	22.9205	inf	3.3466e-14	4.6143e-10	5.31601e-13	4	4	0	0.125	0.125
tyrS		tyrosyl-tRNA synthetase	139	417	0	124	100	22.9205	inf	3.3466e-14	4.6143e-10	5.31601e-13	4	4	0	0.125	0.125
group_1194		Heparinase II/III-like	3	154	136	387	2.15827	71.5342	0.0554335	4.94645e-14	6.82016e-10	7.84829e-13	4	2	4	0.125	1
group_1088		hypothetical protein	75	110	64	431	53.9568	79.6673	4.59162	5.0806e-14	7.00513e-10	8.05187e-13	4	3	2	0.625	1
hylB		hyaluronate lyase	74	459	65	82	53.2374	15.1571	0.203385	6.15306e-14	8.48384e-10	9.74035e-13	4	4	2	0.125	1
group_1342		FIG01115523: hypothetical protein	0	122	139	419	0	77.4492	0	6.3549e-14	8.76214e-10	1.00253e-12	4	0	4	0.125	0.125
group_895		Tn5252 Orf26	0	122	139	419	0	77.4492	0	6.3549e-14	8.76214e-10	1.00253e-12	4	0	4	0.125	0.125
group_6643		Cro/CI family transcriptional regulator	0	122	139	419	0	77.4492	0	6.3549e-14	8.76214e-10	1.00253e-12	4	0	4	0.125	0.125
yoeB		toxin yoeB	0	120	139	421	0	77.8189	0	6.58628e-14	9.08116e-10	1.03785e-12	4	0	4	0.125	0.125
group_4110		hypothetical protein	90	160	49	381	64.7482	70.4251	4.37372	6.94531e-14	9.5762e-10	1.09317e-12	4	2	3	0.625	1
group_2738		hypothetical protein	76	115	63	426	54.6763	78.7431	4.46874	1.0124e-13	1.3959e-09	1.59168e-12	4	2	3	0.625	1
group_8514		Phage protein	1	131	138	410	0.719424	75.7856	0.0226795	1.03482e-13	1.42681e-09	1.62507e-12	4	1	3	0.625	0.625
group_386		Immunogenic secreted protein	2	142	137	399	1.43885	73.7523	0.0410198	1.08781e-13	1.49988e-09	1.70635e-12	4	1	3	0.625	0.625
yefM		antitoxin of toxin-antitoxin stability system	0	119	139	422	0	78.0037	0	1.12228e-13	1.5474e-09	1.75443e-12	4	0	4	0.125	0.125
group_3719		ICESt1 ORFG	0	119	139	422	0	78.0037	0	1.12228e-13	1.5474e-09	1.75443e-12	4	0	4	0.125	0.125
group_7496		lipoprotein	0	119	139	422	0	78.0037	0	1.12228e-13	1.5474e-09	1.75443e-12	4	0	4	0.125	0.125
group_4790		hypothetical protein	31	13	108	528	22.3022	97.597	11.6581	1.17205e-13	1.61603e-09	1.83015e-12	3	2	3	0.25	1
group_7161		membrane protein	0	118	139	423	0	78.1885	0	1.19484e-13	1.64745e-09	1.85524e-12	3	0	3	0.25	0.25
group_1611	yheI	ABC transporter, ATP-binding/permease protein	0	118	139	423	0	78.1885	0	1.19484e-13	1.64745e-09	1.85524e-12	4	0	4	0.125	0.125
group_7453		hypothetical protein	0	118	139	423	0	78.1885	0	1.19484e-13	1.64745e-09	1.85524e-12	3	0	3	0.25	0.25
group_7499		Tn916 ORF18 antirestriction (ArdA) protein	0	118	139	423	0	78.1885	0	1.19484e-13	1.64745e-09	1.85524e-12	4	0	4	0.125	0.125
group_530		Transcriptional regulator, RofA	0	118	139	423	0	78.1885	0	1.19484e-13	1.64745e-09	1.85524e-12	3	0	3	0.25	0.25
livH_2		Branched-chain amino acid transport system permease protein LivM (TC 3.A.1.4.1)	129	340	10	201	92.8058	37.1534	7.62618	1.34547e-13	1.85513e-09	2.08677e-12	4	4	2	0.125	1
graR_2		Response regulator protein GraR	18	0	121	541	12.9496	100	inf	1.54244e-13	2.12671e-09	2.36039e-12	1	1	0	1	1
graS_2		Sensor histidine kinase GraS	18	0	121	541	12.9496	100	inf	1.54244e-13	2.12671e-09	2.36039e-12	1	1	0	1	1
group_11275		hypothetical protein	18	0	121	541	12.9496	100	inf	1.54244e-13	2.12671e-09	2.36039e-12	1	1	0	1	1
group_4828		hypothetical protein	18	0	121	541	12.9496	100	inf	1.54244e-13	2.12671e-09	2.36039e-12	1	1	0	1	1
yxdL_3		ABC transporter ATP-binding protein YxdL	18	0	121	541	12.9496	100	inf	1.54244e-13	2.12671e-09	2.36039e-12	1	1	0	1	1
group_11217		hypothetical protein	18	0	121	541	12.9496	100	inf	1.54244e-13	2.12671e-09	2.36039e-12	1	1	0	1	1
group_2556		hypothetical protein	18	0	121	541	12.9496	100	inf	1.54244e-13	2.12671e-09	2.36039e-12	2	2	0	0.5	0.5
ypbG		putative protein YpbG	18	0	121	541	12.9496	100	inf	1.54244e-13	2.12671e-09	2.36039e-12	1	1	0	1	1
group_11270		hypothetical protein	18	0	121	541	12.9496	100	inf	1.54244e-13	2.12671e-09	2.36039e-12	1	1	0	1	1
group_11220		hypothetical protein	18	0	121	541	12.9496	100	inf	1.54244e-13	2.12671e-09	2.36039e-12	1	1	0	1	1
group_7092		hypothetical protein	18	0	121	541	12.9496	100	inf	1.54244e-13	2.12671e-09	2.36039e-12	1	1	0	1	1
yxdM_2		ABC transporter permease protein YxdM	18	0	121	541	12.9496	100	inf	1.54244e-13	2.12671e-09	2.36039e-12	1	1	0	1	1
group_3402	cdsA	hypothetical protein	67	91	72	450	48.2014	83.1793	4.60165	1.74834e-13	2.41061e-09	2.67251e-12	4	2	4	0.125	1
group_3406		hypothetical protein	138	411	1	130	99.2806	24.0296	43.6496	1.88275e-13	2.59593e-09	2.87478e-12	4	4	1	0.125	0.625
group_8763		hypothetical membrane spanning protein	0	117	139	424	0	78.3734	0	2.07828e-13	2.86553e-09	3.15935e-12	4	0	4	0.125	0.125
group_3219		Hypothetical protein	0	117	139	424	0	78.3734	0	2.07828e-13	2.86553e-09	3.15935e-12	4	0	4	0.125	0.125
group_4648		signal peptide	0	117	139	424	0	78.3734	0	2.07828e-13	2.86553e-09	3.15935e-12	4	0	4	0.125	0.125
group_5272		ICESt1 ORFH	0	117	139	424	0	78.3734	0	2.07828e-13	2.86553e-09	3.15935e-12	4	0	4	0.125	0.125
group_8766		hypothetical protein	0	116	139	425	0	78.5582	0	2.16677e-13	2.98754e-09	3.28301e-12	4	0	4	0.125	0.125
group_7497		ICESt1 ORFE	0	116	139	425	0	78.5582	0	2.16677e-13	2.98754e-09	3.28301e-12	4	0	4	0.125	0.125
group_807		FIG01117099: hypothetical protein	0	116	139	425	0	78.5582	0	2.16677e-13	2.98754e-09	3.28301e-12	3	0	3	0.25	0.25
group_5855		hypothetical protein	99	198	40	343	71.223	63.4011	4.2875	2.29023e-13	3.15777e-09	3.46627e-12	4	2	3	0.625	1
group_7074		hypothetical protein	23	4	116	537	16.5468	99.2606	26.6185	2.4533e-13	3.38261e-09	3.709e-12	4	1	4	0.125	0.625
group_7163		hypothetical protein	114	262	25	279	82.0144	51.5712	4.85588	2.4633e-13	3.3964e-09	3.72004e-12	4	4	2	0.125	1
group_1476		hypothetical protein	52	54	87	487	37.4101	90.0185	5.39038	2.7948e-13	3.85347e-09	4.21604e-12	4	2	4	0.125	1
group_2510		hypothetical protein	131	357	8	184	94.2446	34.0111	8.43978	3.41251e-13	4.70517e-09	5.14226e-12	4	2	3	0.625	1
group_6115		FIG01115523: hypothetical protein	3	146	136	395	2.15827	73.0129	0.0596797	3.44431e-13	4.74901e-09	5.18451e-12	4	2	2	1	1
group_8482		FIG01116668: hypothetical protein	1	128	138	413	0.719424	76.3401	0.0233809	3.53147e-13	4.86919e-09	5.30991e-12	4	1	3	0.625	0.625
eta_1		hypothetical protein	2	137	137	404	1.43885	74.6765	0.0430497	3.77629e-13	5.20675e-09	5.67184e-12	4	2	3	0.625	1
group_3011		Lipid A export ATP-binding/permease protein MsbA	2	138	137	403	1.43885	74.4917	0.042632	3.85226e-13	5.3115e-09	5.77965e-12	4	2	3	0.625	1
group_5864		Putative EsaC protein analog (Listeria type 3)	0	114	139	427	0	78.9279	0	3.92753e-13	5.41528e-09	5.87978e-12	4	0	4	0.125	0.125
group_1757		sortase family protein	0	114	139	427	0	78.9279	0	3.92753e-13	5.41528e-09	5.87978e-12	4	0	4	0.125	0.125
group_5854		hypothetical protein	99	199	40	342	71.223	63.2163	4.25352	4.26243e-13	5.87704e-09	6.37423e-12	4	2	3	0.625	1
group_2721	yesO	hypothetical protein	19	1	120	540	13.6691	99.8152	85.5	4.66607e-13	6.43357e-09	6.9477e-12	4	3	1	0.625	0.625
group_1347		hypothetical protein	19	1	120	540	13.6691	99.8152	85.5	4.66607e-13	6.43357e-09	6.9477e-12	2	1	1	1	1
group_8195		hypothetical protein	19	1	120	540	13.6691	99.8152	85.5	4.66607e-13	6.43357e-09	6.9477e-12	3	2	1	1	1
group_7100		hypothetical protein	19	1	120	540	13.6691	99.8152	85.5	4.66607e-13	6.43357e-09	6.9477e-12	3	2	1	1	1
group_1152		DNA alkylation repair enzyme	4	153	135	388	2.8777	71.719	0.0751392	4.89717e-13	6.75222e-09	7.28395e-12	4	2	3	0.625	1
group_6850		hypothetical protein	27	9	112	532	19.4245	98.3364	14.25	5.01537e-13	6.91519e-09	7.45172e-12	4	1	3	0.625	0.625
group_1406	dhaA	FIG01118820: hypothetical protein	1	125	138	416	0.719424	76.8946	0.0241159	6.34501e-13	8.7485e-09	9.41712e-12	4	1	3	0.625	0.625
group_3733		phage membrane protein	0	112	139	429	0	79.2976	0	7.11543e-13	9.81075e-09	1.05287e-11	4	0	4	0.125	0.125
group_3600		phage replication protein	0	113	139	428	0	79.1128	0	7.11688e-13	9.81276e-09	1.05287e-11	4	0	4	0.125	0.125
group_8942		FIG01114328: hypothetical protein	0	113	139	428	0	79.1128	0	7.11688e-13	9.81276e-09	1.05287e-11	4	0	4	0.125	0.125
group_3221		Transcriptional regulator	137	407	2	134	98.5612	24.7689	22.5528	7.41654e-13	1.02259e-08	1.09603e-11	4	4	2	0.125	1
group_5153	bepA	Beta-barrel assembly-enhancing protease	64	86	75	455	46.0432	84.1035	4.51473	7.82002e-13	1.07822e-08	1.15318e-11	4	3	3	0.625	0.625
bepA		TPR-repeat-containing protein	75	455	64	86	53.9568	15.8965	0.221497	7.82002e-13	1.07822e-08	1.15318e-11	4	3	3	0.625	0.625
group_10460		hypothetical protein	20	2	119	539	14.3885	99.6303	45.2941	8.10957e-13	1.11815e-08	1.1946e-11	3	1	2	1	1
group_11208		hypothetical protein	17	0	122	541	12.2302	100	inf	8.38227e-13	1.15575e-08	1.23214e-11	3	3	0	0.25	0.25
group_493	esaA	Type VII secretion system accessory factor EsaA	17	0	122	541	12.2302	100	inf	8.38227e-13	1.15575e-08	1.23214e-11	1	1	0	1	1
cdsA		Phosphatidate cytidylyltransferase	73	450	66	91	52.518	16.8207	0.22367	8.57789e-13	1.18272e-08	1.25955e-11	4	4	2	0.125	1
group_2168	yurK	Predicted regulator for deoxynucleoside utilization, GntR family	13	213	126	328	9.35252	60.6285	0.158879	8.969e-13	1.23665e-08	1.31558e-11	4	3	3	0.625	0.625
glgX_2		pullulanase	7	173	132	368	5.03597	68.0222	0.112804	1.17448e-12	1.61937e-08	1.7209e-11	4	3	3	0.625	0.625
group_1074		nisin-resistance protein, putative	7	174	132	367	5.03597	67.8373	0.111851	1.17851e-12	1.62492e-08	1.72497e-11	4	3	2	0.625	1
btuD_2		ABC transporter, ATP-binding protein	137	408	2	133	98.5612	24.5841	22.3297	1.27298e-12	1.75518e-08	1.86128e-11	4	3	1	0.625	0.625
group_3721		conjugal transfer protein, interruption-C	0	110	139	431	0	79.6673	0	1.28828e-12	1.77628e-08	1.87967e-11	4	0	4	0.125	0.125
rexB		ATP-dependent nuclease, subunit B	139	431	0	110	100	20.3327	inf	1.28828e-12	1.77628e-08	1.87967e-11	4	4	0	0.125	0.125
group_6359		possible permease	2	132	137	409	1.43885	75.6007	0.0452334	1.33168e-12	1.83612e-08	1.93888e-11	4	2	4	0.125	1
group_6358		possible permease	137	409	2	132	98.5612	24.3993	22.1076	1.33168e-12	1.83612e-08	1.93888e-11	4	4	2	0.125	1
group_5119	dnaA	Chromosomal replication initiator protein DnaA	11	199	128	342	7.91367	63.2163	0.147692	1.42706e-12	1.96763e-08	2.07338e-11	4	2	3	0.625	1
dnaA		Chromosomal replication initiator protein DnaA	128	342	11	199	92.0863	36.7837	6.77087	1.42706e-12	1.96763e-08	2.07338e-11	4	3	2	0.625	1
group_504		FIG01120752: hypothetical protein	3	140	136	401	2.15827	74.122	0.0631828	2.04616e-12	2.82125e-08	2.96974e-11	4	1	4	0.125	0.625
group_5210		Phage antirepressor protein	1	121	138	420	0.719424	77.634	0.0251527	2.12628e-12	2.93171e-08	3.08277e-11	4	1	3	0.625	0.625
group_4643		hypothetical protein	26	9	113	532	18.705	98.3364	13.6008	2.15411e-12	2.97009e-08	3.11984e-11	4	1	3	0.625	0.625
cpsIbK		hypothetical protein	41	34	98	507	29.4964	93.7153	6.2386	2.25364e-12	3.10732e-08	3.26057e-11	4	1	3	0.625	0.625
group_4954		hypothetical protein	0	108	139	433	0	80.037	0	2.33076e-12	3.21365e-08	3.36508e-11	4	0	4	0.125	0.125
group_1572		hypothetical protein	0	108	139	433	0	80.037	0	2.33076e-12	3.21365e-08	3.36508e-11	4	0	4	0.125	0.125
group_4844		Lmo2807 protein	112	261	27	280	80.5755	51.756	4.45012	2.41008e-12	3.32302e-08	3.47596e-11	4	3	2	0.625	1
group_7099		hypothetical protein	18	1	121	540	12.9496	99.8152	80.3306	2.42317e-12	3.34106e-08	3.48748e-11	2	2	1	0.5	1
group_2874		hypothetical protein	18	1	121	540	12.9496	99.8152	80.3306	2.42317e-12	3.34106e-08	3.48748e-11	2	2	1	0.5	1
group_2658		calcium-binding protein, putative	0	109	139	432	0	79.8521	0	2.42819e-12	3.34798e-08	3.48748e-11	4	0	4	0.125	0.125
group_1639		hypothetical protein	0	109	139	432	0	79.8521	0	2.42819e-12	3.34798e-08	3.48748e-11	4	0	4	0.125	0.125
group_4605		prophage pi2 protein 38	89	169	50	372	64.0288	68.7616	3.91811	2.79734e-12	3.85698e-08	4.0135e-11	4	2	3	0.625	1
group_4986		Tn916 ORF15 signal peptide containing protein	101	215	38	326	72.6619	60.2588	4.03011	3.04605e-12	4.1999e-08	4.3658e-11	4	2	3	0.625	1
group_5022	rbgA	50S ribosomal subunit maturation GTPase RbgA (B. subtilis YlqF)	3	138	136	403	2.15827	74.4917	0.0644182	3.71165e-12	5.11762e-08	5.31425e-11	4	3	2	0.625	1
group_6564		FIG01115553: hypothetical protein	1	119	138	422	0.719424	78.0037	0.0256972	3.89024e-12	5.36386e-08	5.56417e-11	4	1	3	0.625	0.625
group_886	glpT	Glycerol-3-phosphate transporter	1	118	138	423	0.719424	78.1885	0.0259764	3.94501e-12	5.43938e-08	5.63666e-11	4	1	4	0.125	0.625
group_4427		hypothetical protein	92	180	47	361	66.1871	66.7283	3.92577	4.02185e-12	5.54532e-08	5.7405e-11	4	2	3	0.625	1
mntR		transcriptional regulator	0	106	139	435	0	80.4067	0	4.21306e-12	5.80896e-08	6.00099e-11	4	0	4	0.125	0.125
group_1926	essB	Putative secretion accessory protein EsaB/YukD	0	106	139	435	0	80.4067	0	4.21306e-12	5.80896e-08	6.00099e-11	4	0	4	0.125	0.125
group_4953		Membrane protein	139	434	0	107	100	19.7782	inf	4.47591e-12	6.17139e-08	6.36882e-11	4	4	0	0.125	0.125
group_383		hypothetical protein	0	105	139	436	0	80.5915	0	4.50757e-12	6.21504e-08	6.39407e-11	3	0	3	0.25	0.25
recD		RecD-like DNA helicase YrrC	139	436	0	105	100	19.4085	inf	4.50757e-12	6.21504e-08	6.39407e-11	4	4	0	0.125	0.125
xerC		site-specific recombinase, phage integrase family	0	105	139	436	0	80.5915	0	4.50757e-12	6.21504e-08	6.39407e-11	4	0	4	0.125	0.125
group_6159		hypothetical protein	16	0	123	541	11.5108	100	inf	4.52506e-12	6.23915e-08	6.4057e-11	1	1	0	1	1
group_2941		hypothetical protein	16	0	123	541	11.5108	100	inf	4.52506e-12	6.23915e-08	6.4057e-11	1	1	0	1	1
group_664		Streptococcal histidine triad protein	13	204	126	337	9.35252	62.2921	0.17044	6.38126e-12	8.79848e-08	9.02409e-11	4	3	3	0.625	0.625
iap		hypothetical protein	101	218	38	323	72.6619	59.7043	3.93807	6.7362e-12	9.28787e-08	9.4871e-11	4	2	3	0.625	1
group_6336		hypothetical protein	101	218	38	323	72.6619	59.7043	3.93807	6.7362e-12	9.28787e-08	9.4871e-11	4	2	3	0.625	1
group_7242		hypothetical protein	101	218	38	323	72.6619	59.7043	3.93807	6.7362e-12	9.28787e-08	9.4871e-11	4	2	3	0.625	1
group_3478		hypothetical protein	101	218	38	323	72.6619	59.7043	3.93807	6.7362e-12	9.28787e-08	9.4871e-11	4	2	3	0.625	1
tetM		tetracycline resistance protein TetM	96	197	43	344	69.0647	63.586	3.89848	7.23104e-12	9.97015e-08	1.01736e-10	4	2	3	0.625	1
group_1392	taqIM	DNA modification methylase	0	104	139	437	0	80.7763	0	7.60755e-12	1.04893e-07	1.06924e-10	4	0	4	0.125	0.125
hin		hypothetical protein	30	16	109	525	21.5827	97.0425	9.03096	7.63873e-12	1.05323e-07	1.07253e-10	3	1	3	0.25	1
group_6568		hypothetical cytosolic protein	0	103	139	438	0	80.9612	0	8.00521e-12	1.10376e-07	1.12057e-10	4	0	4	0.125	0.125
kdgK_1		2-dehydro-3-deoxygluconate kinase	139	438	0	103	100	19.0388	inf	8.00521e-12	1.10376e-07	1.12057e-10	4	4	0	0.125	0.125
tal_2		Transaldolase	0	103	139	438	0	80.9612	0	8.00521e-12	1.10376e-07	1.12057e-10	4	0	4	0.125	0.125
relA		GTP pyrophosphokinase, (p)ppGpp synthetase I	123	321	16	220	88.4892	40.6654	5.26869	8.69577e-12	1.19897e-07	1.216e-10	4	3	3	0.625	0.625
group_4163		hypothetical protein	69	107	70	434	49.6403	80.2218	3.99813	9.40109e-12	1.29622e-07	1.3133e-10	4	1	4	0.125	0.625
group_2169	yurK	hypothetical protein	126	338	13	203	90.6475	37.5231	5.82112	1.08059e-11	1.48992e-07	1.50802e-10	4	3	3	0.625	0.625
group_4988		hypothetical protein	101	219	38	322	72.6619	59.5194	3.90795	1.13451e-11	1.56427e-07	1.58167e-10	4	2	3	0.625	1
group_1090		FIG01115793: hypothetical protein	5	151	134	390	3.59712	72.0887	0.0963724	1.15287e-11	1.58958e-07	1.60564e-10	4	1	4	0.125	0.625
group_7243		Tn916 hypothetical protein	101	220	38	321	72.6619	59.3346	3.87811	1.25813e-11	1.73471e-07	1.7487e-10	4	2	3	0.625	1
group_7244		hypothetical protein	101	220	38	321	72.6619	59.3346	3.87811	1.25813e-11	1.73471e-07	1.7487e-10	4	2	3	0.625	1
mntH_2		Mn2+/Fe2+ transporter	0	102	139	439	0	81.146	0	1.37204e-11	1.89177e-07	1.89937e-10	4	0	4	0.125	0.125
group_161	bca_1	C protein alpha-antigen	0	102	139	439	0	81.146	0	1.37204e-11	1.89177e-07	1.89937e-10	4	0	4	0.125	0.125
group_5232		unknown phage protein	0	102	139	439	0	81.146	0	1.37204e-11	1.89177e-07	1.89937e-10	4	0	4	0.125	0.125
hyaD_1		glycosyl transferase family protein	139	439	0	102	100	18.854	inf	1.37204e-11	1.89177e-07	1.89937e-10	4	4	0	0.125	0.125
group_8842		cell wall surface anchor family protein	0	101	139	440	0	81.3309	0	1.42006e-11	1.95797e-07	1.95993e-10	4	0	4	0.125	0.125
group_2463		IS30 family transposase	0	101	139	440	0	81.3309	0	1.42006e-11	1.95797e-07	1.95993e-10	4	0	4	0.125	0.125
group_673		Cell wall surface anchor family protein, FPXTG motif	0	101	139	440	0	81.3309	0	1.42006e-11	1.95797e-07	1.95993e-10	3	0	3	0.25	0.25
group_1243		FIG01117862: hypothetical protein	13	200	126	341	9.35252	63.0314	0.175913	2.01811e-11	2.78257e-07	2.78257e-10	4	2	3	0.625	1
isp2		FIG01118351: hypothetical protein	5	148	134	393	3.59712	72.6433	0.0990823	2.02446e-11	2.79132e-07	2.78853e-10	4	2	3	0.625	1
group_8406		Tn916 hypothetical protein	101	221	38	320	72.6619	59.1497	3.84854	2.24915e-11	3.10113e-07	3.09494e-10	4	2	3	0.625	1
group_8404		hypothetical protein	100	218	39	323	71.9424	59.7043	3.79911	2.33232e-11	3.2158e-07	3.20618e-10	4	2	3	0.625	1
group_8506		hypothetical protein	1	113	138	428	0.719424	79.1128	0.0274465	2.3696e-11	3.2672e-07	3.25095e-10	4	1	3	0.625	0.625
group_7208		Cell wall surface anchor family protein	1	113	138	428	0.719424	79.1128	0.0274465	2.3696e-11	3.2672e-07	3.25095e-10	3	1	2	1	1
group_3630		Mobile element protein	1	111	138	430	0.719424	79.4824	0.0280715	2.42042e-11	3.33728e-07	3.25486e-10	3	1	2	1	1
group_2759		Mobilization protein MobM	1	111	138	430	0.719424	79.4824	0.0280715	2.42042e-11	3.33728e-07	3.25486e-10	4	1	3	0.625	0.625
group_11392		hypothetical protein	15	0	124	541	10.7914	100	inf	2.42675e-11	3.346e-07	3.25486e-10	1	1	0	1	1
group_11381	lacD2	Tagatose 1,6-diphosphate aldolase 2	15	0	124	541	10.7914	100	inf	2.42675e-11	3.346e-07	3.25486e-10	1	1	0	1	1
group_11380	lacE	PTS system lactose-specific EIICB component	15	0	124	541	10.7914	100	inf	2.42675e-11	3.346e-07	3.25486e-10	1	1	0	1	1
group_11394		hypothetical protein	15	0	124	541	10.7914	100	inf	2.42675e-11	3.346e-07	3.25486e-10	1	1	0	1	1
group_11382	lacC_2	Tagatose-6-phosphate kinase	15	0	124	541	10.7914	100	inf	2.42675e-11	3.346e-07	3.25486e-10	1	1	0	1	1
group_11389		hypothetical protein	15	0	124	541	10.7914	100	inf	2.42675e-11	3.346e-07	3.25486e-10	1	1	0	1	1
group_11395		hypothetical protein	15	0	124	541	10.7914	100	inf	2.42675e-11	3.346e-07	3.25486e-10	1	1	0	1	1
group_11388		hypothetical protein	15	0	124	541	10.7914	100	inf	2.42675e-11	3.346e-07	3.25486e-10	1	1	0	1	1
group_11385	lacR_2	Lactose phosphotransferase system repressor	15	0	124	541	10.7914	100	inf	2.42675e-11	3.346e-07	3.25486e-10	1	1	0	1	1
group_11393		hypothetical protein	15	0	124	541	10.7914	100	inf	2.42675e-11	3.346e-07	3.25486e-10	1	1	0	1	1
group_11383	lacA_1	Galactose-6-phosphate isomerase subunit LacA	15	0	124	541	10.7914	100	inf	2.42675e-11	3.346e-07	3.25486e-10	1	1	0	1	1
glcK_2		Glucokinase	15	0	124	541	10.7914	100	inf	2.42675e-11	3.346e-07	3.25486e-10	1	1	0	1	1
group_11378		hypothetical protein	15	0	124	541	10.7914	100	inf	2.42675e-11	3.346e-07	3.25486e-10	1	1	0	1	1
group_5486		hypothetical protein	15	0	124	541	10.7914	100	inf	2.42675e-11	3.346e-07	3.25486e-10	1	1	0	1	1
group_11390		hypothetical protein	15	0	124	541	10.7914	100	inf	2.42675e-11	3.346e-07	3.25486e-10	1	1	0	1	1
group_11379	lacX_1	Protein LacX, plasmid	15	0	124	541	10.7914	100	inf	2.42675e-11	3.346e-07	3.25486e-10	1	1	0	1	1
group_11391		hypothetical protein	15	0	124	541	10.7914	100	inf	2.42675e-11	3.346e-07	3.25486e-10	1	1	0	1	1
group_11387		hypothetical protein	15	0	124	541	10.7914	100	inf	2.42675e-11	3.346e-07	3.25486e-10	1	1	0	1	1
group_1182	metE_1	hypothetical protein	15	0	124	541	10.7914	100	inf	2.42675e-11	3.346e-07	3.25486e-10	1	1	0	1	1
group_11324		hypothetical protein	15	0	124	541	10.7914	100	inf	2.42675e-11	3.346e-07	3.25486e-10	2	2	0	0.5	0.5
gph_4		Phosphoglycolate phosphatase	15	0	124	541	10.7914	100	inf	2.42675e-11	3.346e-07	3.25486e-10	1	1	0	1	1
group_4484		FIG01116221: hypothetical protein	139	441	0	100	100	18.4843	inf	2.4711e-11	3.40716e-07	3.30792e-10	4	4	0	0.125	0.125
ndvA		ABC transporter ATP-binding protein/permease	0	100	139	441	0	81.5157	0	2.4711e-11	3.40716e-07	3.30792e-10	4	0	4	0.125	0.125
group_2465		IS30 family transposase	2	122	137	419	1.43885	77.4492	0.0501376	2.48542e-11	3.4269e-07	3.32386e-10	4	1	4	0.125	0.625
group_1918	rssA	Predicted esterase of the alpha-beta hydrolase superfamily	0	99	139	442	0	81.7006	0	2.51601e-11	3.46908e-07	3.3453e-10	4	0	4	0.125	0.125
cbiQ		truncated cobalt transport protein	0	99	139	442	0	81.7006	0	2.51601e-11	3.46908e-07	3.3453e-10	4	0	4	0.125	0.125
group_1386	mmuM	Homocysteine S-methyltransferase	0	99	139	442	0	81.7006	0	2.51601e-11	3.46908e-07	3.3453e-10	4	0	4	0.125	0.125
group_7310		phage protein	0	99	139	442	0	81.7006	0	2.51601e-11	3.46908e-07	3.3453e-10	3	0	3	0.25	0.25
group_1213		FIG01119103: hypothetical protein	0	99	139	442	0	81.7006	0	2.51601e-11	3.46908e-07	3.3453e-10	2	0	2	0.5	0.5
eqbD_2		salicylate-AMP-ligase	0	99	139	442	0	81.7006	0	2.51601e-11	3.46908e-07	3.3453e-10	4	0	4	0.125	0.125
group_6337		hypothetical protein	100	219	39	322	71.9424	59.5194	3.77005	2.66218e-11	3.67062e-07	3.53284e-10	4	2	3	0.625	1
group_9209		hypothetical protein	100	219	39	322	71.9424	59.5194	3.77005	2.66218e-11	3.67062e-07	3.53284e-10	4	2	3	0.625	1
group_46		hypothetical protein	24	9	115	532	17.2662	98.3364	12.3362	3.7789e-11	5.21035e-07	5.00995e-10	3	1	3	0.25	1
group_3891	relA	GTP pyrophosphokinase, (p)ppGpp synthetase I	13	197	126	344	9.35252	63.586	0.180163	3.84503e-11	5.30153e-07	5.09273e-10	4	2	3	0.625	1
tee6		hypothetical protein	34	25	105	516	24.4604	95.3789	6.68343	3.89248e-11	5.36695e-07	5.15062e-10	4	1	4	0.125	0.625
group_1224	dinG	ATP-dependent DNA helicase	1	110	138	431	0.719424	79.6673	0.0283926	4.04261e-11	5.57395e-07	5.34415e-10	4	1	3	0.625	0.625
rasP		Intramembrane protease RasP/YluC, implicated in cell division based on FtsL cleavage	1	109	138	432	0.719424	79.8521	0.0287196	4.2518e-11	5.86238e-07	5.60993e-10	4	1	4	0.125	0.625
group_3215		Hypothetical protein	138	432	1	109	99.2806	20.1479	34.8194	4.2518e-11	5.86238e-07	5.60993e-10	4	4	1	0.125	0.625
group_9207		replication protein	0	98	139	443	0	81.8854	0	4.44364e-11	6.1269e-07	5.84063e-10	4	0	4	0.125	0.125
group_49		hypothetical protein	0	98	139	443	0	81.8854	0	4.44364e-11	6.1269e-07	5.84063e-10	4	0	4	0.125	0.125
group_30		SNF2 family protein	0	98	139	443	0	81.8854	0	4.44364e-11	6.1269e-07	5.84063e-10	4	0	4	0.125	0.125
eqbF		Oxidoreductase (NAD-binding), involved in siderophore biosynthesis	0	98	139	443	0	81.8854	0	4.44364e-11	6.1269e-07	5.84063e-10	4	0	4	0.125	0.125
msbA_1		lipid A export ATP-binding/permease msbA	0	97	139	444	0	82.0702	0	4.45206e-11	6.1385e-07	5.84063e-10	4	0	4	0.125	0.125
cpsH		capsular polysaccharide synthesis protein CpsH	0	97	139	444	0	82.0702	0	4.45206e-11	6.1385e-07	5.84063e-10	3	0	3	0.25	0.25
group_685	deoB_2	phosphopentomutase	12	191	127	350	8.63309	64.695	0.173146	4.53144e-11	6.24795e-07	5.93911e-10	4	3	3	0.625	0.625
group_1649		hypothetical protein	54	69	85	472	38.8489	87.2458	4.34578	4.85481e-11	6.69381e-07	6.3569e-10	3	1	3	0.25	1
group_7162		hypothetical protein	114	282	25	259	82.0144	47.8743	4.18809	5.07276e-11	6.99432e-07	6.63598e-10	4	4	2	0.125	1
group_7281		Hypothetical protein	10	178	129	363	7.19424	67.098	0.158087	6.25145e-11	8.6195e-07	8.17014e-10	4	1	4	0.125	0.625
yxlG		ABC-type transport system involved in multi-copper enzyme maturation, permease component	136	414	3	127	97.8417	23.475	13.9066	6.97809e-11	9.62139e-07	9.10659e-10	4	4	1	0.125	0.625
clcA_2		Chloride channel protein	9	171	130	370	6.47482	68.3919	0.149798	6.98119e-11	9.62566e-07	9.10659e-10	4	2	4	0.125	1
group_8516		FIG01115144: hypothetical protein	1	108	138	433	0.719424	80.037	0.0290526	7.21616e-11	9.94965e-07	9.39532e-10	4	1	3	0.625	0.625
group_4225	recD	RecD-like DNA helicase YrrC	1	108	138	433	0.719424	80.037	0.0290526	7.21616e-11	9.94965e-07	9.39532e-10	4	1	4	0.125	0.625
ponA_2		Multimodular transpeptidase-transglycosylase	3	128	136	413	2.15827	76.3401	0.0711742	7.29504e-11	1.00584e-06	9.48905e-10	4	3	3	0.625	0.625
lgrA		Long-chain-fatty-acid--CoA ligase	133	390	6	151	95.6835	27.9113	8.58248	7.31785e-11	1.00898e-06	9.50975e-10	4	4	2	0.125	1
group_3999	amyS	Cytoplasmic alpha-amylase	3	126	136	415	2.15827	76.7098	0.0726541	7.37275e-11	1.01655e-06	9.57207e-10	4	2	3	0.625	1
eqbD_1		salicylate-AMP-ligase	0	95	139	446	0	82.4399	0	7.86705e-11	1.08471e-06	1.01946e-09	4	0	4	0.125	0.125
group_4095		IS861, transposase OrfB	0	95	139	446	0	82.4399	0	7.86705e-11	1.08471e-06	1.01946e-09	3	0	3	0.25	0.25
sthA		Dihydrolipoamide dehydrogenase of acetoin dehydrogenase	139	445	0	96	100	17.7449	inf	7.97694e-11	1.09986e-06	1.03176e-09	4	4	0	0.125	0.125
intS_1		prophage LambdaSa1, site-specific recombinase phage integrase family protein	0	96	139	445	0	82.2551	0	7.97694e-11	1.09986e-06	1.03176e-09	4	0	4	0.125	0.125
group_1692	hpaIIM	hypothetical protein	35	28	104	513	25.1799	94.8244	6.16587	7.98902e-11	1.10153e-06	1.03236e-09	4	1	4	0.125	0.625
ftsK_1		hypothetical protein	99	218	40	323	71.223	59.7043	3.66709	8.38177e-11	1.15568e-06	1.0821e-09	4	2	3	0.625	1
metG		Methionine--tRNA ligase	101	226	38	315	72.6619	58.2255	3.70459	8.98424e-11	1.23875e-06	1.15879e-09	4	2	4	0.125	1
group_5863		Putative EsaC protein analog (Listeria type 3)	3	125	136	416	2.15827	76.8946	0.0734118	1.23787e-10	1.70677e-06	1.59512e-09	4	2	3	0.625	1
amyS		Cytoplasmic alpha-amylase	136	417	3	124	97.8417	22.9205	13.4804	1.28301e-10	1.76902e-06	1.64612e-09	4	3	2	0.625	1
eta		putative permease	136	417	3	124	97.8417	22.9205	13.4804	1.28301e-10	1.76902e-06	1.64612e-09	4	3	2	0.625	1
group_11194		hypothetical protein	14	0	125	541	10.0719	100	inf	1.29297e-10	1.78275e-06	1.64612e-09	3	3	0	0.25	0.25
group_8167		hypothetical protein	14	0	125	541	10.0719	100	inf	1.29297e-10	1.78275e-06	1.64612e-09	3	3	0	0.25	0.25
group_7082		hypothetical protein	14	0	125	541	10.0719	100	inf	1.29297e-10	1.78275e-06	1.64612e-09	3	3	0	0.25	0.25
group_6158		hypothetical protein	14	0	125	541	10.0719	100	inf	1.29297e-10	1.78275e-06	1.64612e-09	1	1	0	1	1
group_11199		hypothetical protein	14	0	125	541	10.0719	100	inf	1.29297e-10	1.78275e-06	1.64612e-09	2	2	0	0.5	0.5
group_11200		hypothetical protein	14	0	125	541	10.0719	100	inf	1.29297e-10	1.78275e-06	1.64612e-09	2	2	0	0.5	0.5
group_11204		hypothetical protein	14	0	125	541	10.0719	100	inf	1.29297e-10	1.78275e-06	1.64612e-09	3	3	0	0.25	0.25
group_3875	dnaC_2	hypothetical protein	14	0	125	541	10.0719	100	inf	1.29297e-10	1.78275e-06	1.64612e-09	1	1	0	1	1
group_11195		hypothetical protein	14	0	125	541	10.0719	100	inf	1.29297e-10	1.78275e-06	1.64612e-09	3	3	0	0.25	0.25
group_11196		hypothetical protein	14	0	125	541	10.0719	100	inf	1.29297e-10	1.78275e-06	1.64612e-09	3	3	0	0.25	0.25
group_11198		hypothetical protein	14	0	125	541	10.0719	100	inf	1.29297e-10	1.78275e-06	1.64612e-09	3	3	0	0.25	0.25
msbA_3		ABC transporter, ATP-binding/permease protein	138	436	1	105	99.2806	19.4085	33.2339	1.30771e-10	1.80307e-06	1.66335e-09	4	4	1	0.125	0.625
group_9378		hypothetical protein	0	93	139	448	0	82.8096	0	1.38811e-10	1.91393e-06	1.75429e-09	4	0	4	0.125	0.125
group_7768		Tn916 ORF21 FtsK/SpoIIIE family protein	0	93	139	448	0	82.8096	0	1.38811e-10	1.91393e-06	1.75429e-09	4	0	4	0.125	0.125
group_7477		prophage LambdaSa1, lysin	0	93	139	448	0	82.8096	0	1.38811e-10	1.91393e-06	1.75429e-09	3	0	3	0.25	0.25
cdaR_2		uncharacterized secreted protein, YBBR Bacillus subtilis homolog	139	448	0	93	100	17.1904	inf	1.38811e-10	1.91393e-06	1.75429e-09	4	4	0	0.125	0.125
group_7695		transcriptional regulator	0	93	139	448	0	82.8096	0	1.38811e-10	1.91393e-06	1.75429e-09	3	0	3	0.25	0.25
group_8345		ISL3 family transposase	0	93	139	448	0	82.8096	0	1.38811e-10	1.91393e-06	1.75429e-09	3	0	3	0.25	0.25
group_9379		hypothetical protein	0	93	139	448	0	82.8096	0	1.38811e-10	1.91393e-06	1.75429e-09	4	0	4	0.125	0.125
group_7696		transcriptional regulator	0	94	139	447	0	82.6248	0	1.42925e-10	1.97065e-06	1.79804e-09	3	0	3	0.25	0.25
merA-1		mercuric reductase	0	94	139	447	0	82.6248	0	1.42925e-10	1.97065e-06	1.79804e-09	3	0	3	0.25	0.25
merR-1		mercuric resistance operon regulatory protein MerR	0	94	139	447	0	82.6248	0	1.42925e-10	1.97065e-06	1.79804e-09	3	0	3	0.25	0.25
eqbE		equibactin nonribosomal peptide synthase protein	0	94	139	447	0	82.6248	0	1.42925e-10	1.97065e-06	1.79804e-09	4	0	4	0.125	0.125
group_4297	sthA	Dihydrolipoamide dehydrogenase of acetoin dehydrogenase	0	94	139	447	0	82.6248	0	1.42925e-10	1.97065e-06	1.79804e-09	4	0	4	0.125	0.125
group_6873		hypothetical protein	23	9	116	532	16.5468	98.3364	11.7203	1.54164e-10	2.12562e-06	1.93766e-09	4	1	4	0.125	0.625
group_8403		hypothetical protein	98	217	41	324	70.5036	59.8891	3.56884	1.63046e-10	2.24808e-06	2.04743e-09	4	2	3	0.625	1
dinJ		DNA-damage-inducible protein J, putative	114	287	25	254	82.0144	46.9501	4.03568	1.73662e-10	2.39446e-06	2.17876e-09	4	4	2	0.125	1
group_6924		hypothetical protein	27	15	112	526	19.4245	97.2274	8.45357	1.74755e-10	2.40953e-06	2.1865e-09	4	2	3	0.625	1
group_9835		hypothetical protein	27	15	112	526	19.4245	97.2274	8.45357	1.74755e-10	2.40953e-06	2.1865e-09	4	2	3	0.625	1
group_7887		hypothetical protein	27	15	112	526	19.4245	97.2274	8.45357	1.74755e-10	2.40953e-06	2.1865e-09	4	2	3	0.625	1
group_1449		hypothetical protein	1	103	138	438	0.719424	80.9612	0.0308147	2.2893e-10	3.15649e-06	2.84202e-09	4	1	3	0.625	0.625
group_653	bca_1	surface protein Rib	1	103	138	438	0.719424	80.9612	0.0308147	2.2893e-10	3.15649e-06	2.84202e-09	4	1	3	0.625	0.625
group_7401		FIG01115581: hypothetical protein	1	103	138	438	0.719424	80.9612	0.0308147	2.2893e-10	3.15649e-06	2.84202e-09	4	1	3	0.625	0.625
group_4622		replication protein	1	103	138	438	0.719424	80.9612	0.0308147	2.2893e-10	3.15649e-06	2.84202e-09	4	1	3	0.625	0.625
group_2754	Int-Tn_3	Integrase/recombinase, phage associated	1	103	138	438	0.719424	80.9612	0.0308147	2.2893e-10	3.15649e-06	2.84202e-09	4	1	3	0.625	0.625
group_8509		Phage encoded transcriptional regulator, ArpU family	1	103	138	438	0.719424	80.9612	0.0308147	2.2893e-10	3.15649e-06	2.84202e-09	4	1	3	0.625	0.625
group_8508		DNA-damage-inducible protein J	1	104	138	437	0.719424	80.7763	0.0304487	2.29003e-10	3.15749e-06	2.84202e-09	4	1	3	0.625	0.625
group_8511		Phage protein	1	104	138	437	0.719424	80.7763	0.0304487	2.29003e-10	3.15749e-06	2.84202e-09	4	1	3	0.625	0.625
group_8507		Toxin to DNA-damage-inducible protein J	1	104	138	437	0.719424	80.7763	0.0304487	2.29003e-10	3.15749e-06	2.84202e-09	4	1	3	0.625	0.625
mvaD		Diphosphomevalonate decarboxylase	139	449	0	92	100	17.0055	inf	2.55554e-10	3.52358e-06	3.16584e-09	4	4	0	0.125	0.125
group_485		prophage LambdaSa03, minor structural protein	0	92	139	449	0	82.9945	0	2.55554e-10	3.52358e-06	3.16584e-09	4	0	4	0.125	0.125
group_1150		DNA alkylation repair enzyme	48	348	91	193	34.5324	35.6747	0.292535	3.65991e-10	5.04628e-06	4.52988e-09	4	3	3	0.625	0.625
group_5504		hypothetical protein	113	286	26	255	81.295	47.1349	3.87507	3.79728e-10	5.23569e-06	4.69568e-09	4	4	2	0.125	1
group_5034		Lipase/Acylhydrolase family protein	138	440	1	101	99.2806	18.6691	31.6773	4.00245e-10	5.51858e-06	4.93611e-09	4	4	1	0.125	0.625
ugpA_1		binding-protein-dependent transport system inner membrane protein	1	101	138	440	0.719424	81.3309	0.0315684	4.00245e-10	5.51858e-06	4.93611e-09	4	1	4	0.125	0.625
group_1186		hypothetical protein	1	101	138	440	0.719424	81.3309	0.0315684	4.00245e-10	5.51858e-06	4.93611e-09	4	1	3	0.625	0.625
group_4306	gabD1	Succinate-semialdehyde dehydrogenase [NADP(+)] 1	44	50	95	491	31.6547	90.7579	4.54821	4.03508e-10	5.56356e-06	4.97191e-09	4	2	4	0.125	1
uidB		Glucuronide permease	0	89	139	452	0	83.549	0	4.30101e-10	5.93023e-06	5.25729e-09	4	0	4	0.125	0.125
group_6954		hypothetical protein	0	89	139	452	0	83.549	0	4.30101e-10	5.93023e-06	5.25729e-09	2	0	2	0.5	0.5
group_5368	acoA	Acetoin dehydrogenase E1 component alpha-subunit	0	89	139	452	0	83.549	0	4.30101e-10	5.93023e-06	5.25729e-09	4	0	4	0.125	0.125
group_3690		Phage protein	0	89	139	452	0	83.549	0	4.30101e-10	5.93023e-06	5.25729e-09	4	0	4	0.125	0.125
group_7436		transposase	0	89	139	452	0	83.549	0	4.30101e-10	5.93023e-06	5.25729e-09	4	0	4	0.125	0.125
group_10041		DNA-binding helix-turn-helix protein	0	89	139	452	0	83.549	0	4.30101e-10	5.93023e-06	5.25729e-09	2	0	2	0.5	0.5
group_10040		hypothetical protein	0	89	139	452	0	83.549	0	4.30101e-10	5.93023e-06	5.25729e-09	2	0	2	0.5	0.5
yvdD		Lysine decarboxylase family	139	452	0	89	100	16.451	inf	4.30101e-10	5.93023e-06	5.25729e-09	4	4	0	0.125	0.125
group_2685		DNA topology modulation protein	139	452	0	89	100	16.451	inf	4.30101e-10	5.93023e-06	5.25729e-09	4	4	0	0.125	0.125
btuD_4		Vitamin B12 import ATP-binding protein BtuD	2	111	137	430	1.43885	79.4824	0.0565529	4.34228e-10	5.98713e-06	5.30304e-09	4	1	3	0.625	0.625
group_3250	neuC	Polysialic acid biosynthesis protein P7	8	156	131	385	5.7554	71.1645	0.150714	4.42856e-10	6.1061e-06	5.40363e-09	4	4	1	0.125	0.625
group_1704		FIG01117180: hypothetical protein	12	182	127	359	8.63309	66.3586	0.186381	4.46024e-10	6.14978e-06	5.43747e-09	4	3	3	0.625	0.625
group_7921		replication protein RepA	0	90	139	451	0	83.3641	0	4.55924e-10	6.28628e-06	5.53838e-09	3	0	3	0.25	0.25
group_2821		prophage pi2 protein 37	0	90	139	451	0	83.3641	0	4.55924e-10	6.28628e-06	5.53838e-09	4	0	4	0.125	0.125
group_10042		hypothetical protein	0	90	139	451	0	83.3641	0	4.55924e-10	6.28628e-06	5.53838e-09	3	0	3	0.25	0.25
clpP_1		Prophage Clp protease-like protein	0	90	139	451	0	83.3641	0	4.55924e-10	6.28628e-06	5.53838e-09	4	0	4	0.125	0.125
group_5866		hypothetical protein	2	112	137	429	1.43885	79.2976	0.0559176	4.5631e-10	6.2916e-06	5.53838e-09	4	2	3	0.625	1
group_11273		hypothetical protein	16	2	123	539	11.5108	99.6303	35.0569	4.71902e-10	6.50659e-06	5.71254e-09	3	1	2	1	1
group_11274		hypothetical protein	16	2	123	539	11.5108	99.6303	35.0569	4.71902e-10	6.50659e-06	5.71254e-09	3	1	2	1	1
group_8194		hypothetical protein	16	2	123	539	11.5108	99.6303	35.0569	4.71902e-10	6.50659e-06	5.71254e-09	3	1	2	1	1
group_6917		hypothetical protein	18	4	121	537	12.9496	99.2606	19.9711	5.26812e-10	7.26369e-06	6.36607e-09	3	1	2	1	1
group_7555		hypothetical protein	18	4	121	537	12.9496	99.2606	19.9711	5.26812e-10	7.26369e-06	6.36607e-09	3	1	3	0.25	1
naiP		Transporter, MFS superfamily	123	338	16	203	88.4892	37.5231	4.61705	5.54301e-10	7.64271e-06	6.69239e-09	4	3	3	0.625	0.625
group_8889		hypothetical protein	26	15	113	526	18.705	97.2274	8.06844	6.38957e-10	8.80994e-06	7.70773e-09	4	1	4	0.125	0.625
group_2940		hypothetical protein	13	0	126	541	9.35252	100	inf	6.84453e-10	9.43724e-06	8.21344e-09	1	1	0	1	1
group_11197		hypothetical protein	13	0	126	541	9.35252	100	inf	6.84453e-10	9.43724e-06	8.21344e-09	2	2	0	0.5	0.5
group_11226		hypothetical protein	13	0	126	541	9.35252	100	inf	6.84453e-10	9.43724e-06	8.21344e-09	1	1	0	1	1
group_4038	rihA	Pyrimidine-specific ribonucleoside hydrolase RihA	13	0	126	541	9.35252	100	inf	6.84453e-10	9.43724e-06	8.21344e-09	1	1	0	1	1
group_11227		hypothetical protein	13	0	126	541	9.35252	100	inf	6.84453e-10	9.43724e-06	8.21344e-09	1	1	0	1	1
group_4564		Copper chaperone	126	541	13	0	90.6475	0	0	6.84453e-10	9.43724e-06	8.21344e-09	1	0	1	1	1
group_8521		lipoprotein, putative	1	99	138	442	0.719424	81.7006	0.0323525	6.98766e-10	9.63459e-06	8.3779e-09	3	1	2	1	1
group_6841		hypothetical protein	24	12	115	529	17.2662	97.7819	9.2	7.00834e-10	9.6631e-06	8.3954e-09	4	2	3	0.625	1
group_8485		phage integrase site specific recombinase	1	100	138	441	0.719424	81.5157	0.0319565	7.21881e-10	9.95329e-06	8.64001e-09	3	1	2	1	1
group_8560		putative transposase remnant (pseudogene)	0	87	139	454	0	83.9187	0	7.55115e-10	1.04115e-05	9.01431e-09	4	0	4	0.125	0.125
marA		Transcriptional regulator, AraC family	0	87	139	454	0	83.9187	0	7.55115e-10	1.04115e-05	9.01431e-09	4	0	4	0.125	0.125
group_1652		Phage structural protein	0	87	139	454	0	83.9187	0	7.55115e-10	1.04115e-05	9.01431e-09	4	0	4	0.125	0.125
tagE		Poly(glycerol-phosphate) alpha-glucosyltransferase GftA	137	433	2	108	98.5612	19.963	17.0855	7.88388e-10	1.08703e-05	9.38712e-09	4	3	2	0.625	1
secY_1		Preprotein translocase SecY2 subunit (TC 3.A.5.1.1)	137	433	2	108	98.5612	19.963	17.0855	7.88388e-10	1.08703e-05	9.38712e-09	4	3	2	0.625	1
group_5512	pstC	Phosphate transport system permease protein PstC (TC 3.A.1.7.1)	2	108	137	433	1.43885	80.037	0.0585293	7.88388e-10	1.08703e-05	9.38712e-09	4	1	3	0.625	0.625
group_5183		Phage major capsid protein	0	86	139	455	0	84.1035	0	7.94802e-10	1.09587e-05	9.42281e-09	4	0	4	0.125	0.125
group_6656		hypothetical protein	0	86	139	455	0	84.1035	0	7.94802e-10	1.09587e-05	9.42281e-09	4	0	4	0.125	0.125
group_5410		prophage LambdaSa1, structural protein	0	86	139	455	0	84.1035	0	7.94802e-10	1.09587e-05	9.42281e-09	4	0	4	0.125	0.125
group_6608		hypothetical protein	0	86	139	455	0	84.1035	0	7.94802e-10	1.09587e-05	9.42281e-09	3	0	3	0.25	0.25
group_3841		prophage LambdaSa1, pblA protein, internal deletion	0	86	139	455	0	84.1035	0	7.94802e-10	1.09587e-05	9.42281e-09	4	0	4	0.125	0.125
acoA		Acetoin dehydrogenase E1 component alpha-subunit	139	453	0	88	100	16.2662	inf	8.11471e-10	1.11886e-05	9.54655e-09	4	4	0	0.125	0.125
group_3691	tnpR_2	site-specific recombinase	0	88	139	453	0	83.7338	0	8.11471e-10	1.11886e-05	9.54655e-09	4	0	4	0.125	0.125
group_2351	naiP	Putative niacin/nicotinamide transporter NaiP	0	88	139	453	0	83.7338	0	8.11471e-10	1.11886e-05	9.54655e-09	4	0	4	0.125	0.125
group_4685		phage membrane protein	0	88	139	453	0	83.7338	0	8.11471e-10	1.11886e-05	9.54655e-09	4	0	4	0.125	0.125
group_4421	rexB	ATP-dependent nuclease, subunit B	0	88	139	453	0	83.7338	0	8.11471e-10	1.11886e-05	9.54655e-09	4	0	4	0.125	0.125
group_4485		FIG01116221: hypothetical protein	0	88	139	453	0	83.7338	0	8.11471e-10	1.11886e-05	9.54655e-09	4	0	4	0.125	0.125
lytE		putative phage-associated cell wall hydrolase	0	88	139	453	0	83.7338	0	8.11471e-10	1.11886e-05	9.54655e-09	4	0	4	0.125	0.125
group_5233		phage lysin	0	88	139	453	0	83.7338	0	8.11471e-10	1.11886e-05	9.54655e-09	4	0	4	0.125	0.125
group_5234	tnpR_1	putative site-specific recombinase	0	88	139	453	0	83.7338	0	8.11471e-10	1.11886e-05	9.54655e-09	4	0	4	0.125	0.125
group_5730		FIG01118442: hypothetical protein	21	227	118	314	15.1079	58.0407	0.246173	9.69421e-10	1.33664e-05	1.1395e-08	4	3	2	0.625	1
group_1730	aadK	aminoglycoside 6-adenylyltranserase	3	116	136	425	2.15827	78.5582	0.080819	1.16795e-09	1.61038e-05	1.3717e-08	4	2	4	0.125	1
amaA		N-acetyl-L,L-diaminopimelate deacetylase	1	97	138	444	0.719424	82.0702	0.033169	1.21807e-09	1.67947e-05	1.42934e-08	4	1	3	0.625	0.625
dhaS		Transcriptional regulator, TetR family	138	443	1	98	99.2806	18.1146	30.5282	1.27783e-09	1.76187e-05	1.49757e-08	4	4	1	0.125	0.625
group_4584		Hypothetical protein VC0266 (sugar utilization related?)	6	138	133	403	4.31655	74.4917	0.131742	1.27838e-09	1.76264e-05	1.49757e-08	4	3	3	0.625	0.625
group_5837		Phage protein	0	85	139	456	0	84.2884	0	1.32326e-09	1.82451e-05	1.54097e-08	4	0	4	0.125	0.125
abiGI		abortive infection protein AbiGI	0	85	139	456	0	84.2884	0	1.32326e-09	1.82451e-05	1.54097e-08	4	0	4	0.125	0.125
group_3734		putative integral membrane protein	0	85	139	456	0	84.2884	0	1.32326e-09	1.82451e-05	1.54097e-08	4	0	4	0.125	0.125
group_5229		Degenerate transposase	0	85	139	456	0	84.2884	0	1.32326e-09	1.82451e-05	1.54097e-08	4	0	4	0.125	0.125
yesO_1		sugar ABC transporter sugar-binding protein	0	85	139	456	0	84.2884	0	1.32326e-09	1.82451e-05	1.54097e-08	4	0	4	0.125	0.125
group_3196		IS861, transposase OrfA	0	85	139	456	0	84.2884	0	1.32326e-09	1.82451e-05	1.54097e-08	3	0	3	0.25	0.25
pbp1A		penicillin-binding protein 1A	139	456	0	85	100	15.7116	inf	1.32326e-09	1.82451e-05	1.54097e-08	4	4	0	0.125	0.125
group_8468		isoprenylcysteine carboxyl methyltransferase (ICMT) family protein	0	84	139	457	0	84.4732	0	1.37613e-09	1.89741e-05	1.59714e-08	3	0	3	0.25	0.25
group_776		permease, putative	0	84	139	457	0	84.4732	0	1.37613e-09	1.89741e-05	1.59714e-08	4	0	4	0.125	0.125
def2		Peptide deformylase	139	457	0	84	100	15.5268	inf	1.37613e-09	1.89741e-05	1.59714e-08	4	4	0	0.125	0.125
phoB_2		DNA-binding response regulator	0	84	139	457	0	84.4732	0	1.37613e-09	1.89741e-05	1.59714e-08	3	0	3	0.25	0.25
mepA		Multidrug export protein MepA	19	6	120	535	13.6691	98.8909	14.1181	1.59904e-09	2.20475e-05	1.85429e-08	4	1	4	0.125	0.625
group_2784		Oxygen-insensitive NAD(P)H nitroreductase / Dihydropteridine reductase	123	341	16	200	88.4892	36.9686	4.5088	1.60218e-09	2.20908e-05	1.85637e-08	4	3	3	0.625	0.625
group_35		hypothetical protein	22	10	117	531	15.8273	98.1516	9.98462	1.63661e-09	2.25655e-05	1.89467e-08	4	1	4	0.125	0.625
group_3229		Putative EsaC protein analog (Listeria type 3)	4	122	135	419	2.8777	77.4492	0.101761	1.64903e-09	2.27368e-05	1.90745e-08	4	2	3	0.625	1
group_2736		FIG01114159: hypothetical protein	64	399	75	142	46.0432	26.2477	0.303693	1.69593e-09	2.33835e-05	1.96006e-08	4	3	2	0.625	1
msrB		Peptide methionine sulfoxide reductase MsrB	134	410	5	131	96.4029	24.2144	8.56293	1.92814e-09	2.65852e-05	2.22656e-08	4	3	2	0.625	1
group_5892	msrB	Peptide methionine sulfoxide reductase MsrB	5	129	134	412	3.59712	76.1553	0.119172	1.96878e-09	2.71456e-05	2.2716e-08	4	2	3	0.625	1
sdrE		hypothetical protein	79	156	60	385	56.8345	71.1645	3.24947	1.98766e-09	2.74059e-05	2.29146e-08	4	1	4	0.125	0.625
group_6090	rlmCD	23S rRNA (uracil-C(5))-methyltransferase RlmCD	18	5	121	536	12.9496	99.0758	15.9471	2.00234e-09	2.76082e-05	2.30645e-08	2	1	1	1	1
group_2455	yjdF	Protein of unknown function (DUF2992)	22	229	117	312	15.8273	57.671	0.256186	2.01e-09	2.77139e-05	2.31335e-08	4	2	4	0.125	1
group_4583		Hypothetical protein VC0266 (sugar utilization related?)	133	404	6	137	95.6835	25.3235	7.51691	2.07231e-09	2.8573e-05	2.38307e-08	4	3	3	0.625	0.625
group_1206		SLH, S-layer homology domain W	3	113	136	428	2.15827	79.1128	0.0835502	2.10225e-09	2.89859e-05	2.41549e-08	4	2	3	0.625	1
group_7403		hypothetical protein	1	95	138	446	0.719424	82.4399	0.0340198	2.11979e-09	2.92276e-05	2.43158e-08	4	1	3	0.625	0.625
group_8512		phage protein	1	95	138	446	0.719424	82.4399	0.0340198	2.11979e-09	2.92276e-05	2.43158e-08	4	1	3	0.625	0.625
group_210	ytlR	Transcription regulator [contains diacylglycerol kinase catalytic domain]	8	151	131	390	5.7554	72.0887	0.157727	2.13895e-09	2.94918e-05	2.45152e-08	4	3	3	0.625	0.625
Int-Tn_4		phage integrase site specific recombinase	1	94	138	447	0.719424	82.6248	0.0344588	2.21959e-09	3.06038e-05	2.53763e-08	4	1	3	0.625	0.625
group_4982	cdaR_2	uncharacterized secreted protein, YBBR Bacillus subtilis homolog	1	94	138	447	0.719424	82.6248	0.0344588	2.21959e-09	3.06038e-05	2.53763e-08	4	1	3	0.625	0.625
group_8515		repressor-related protein	1	94	138	447	0.719424	82.6248	0.0344588	2.21959e-09	3.06038e-05	2.53763e-08	4	1	3	0.625	0.625
group_9790		phage protein	0	83	139	458	0	84.658	0	2.3143e-09	3.19096e-05	2.63281e-08	4	0	4	0.125	0.125
dnaD_2		dnaD and phage-associated domain protein	0	83	139	458	0	84.658	0	2.3143e-09	3.19096e-05	2.63281e-08	4	0	4	0.125	0.125
group_6912		phage protein	0	83	139	458	0	84.658	0	2.3143e-09	3.19096e-05	2.63281e-08	4	0	4	0.125	0.125
group_8626		hypothetical protein	0	83	139	458	0	84.658	0	2.3143e-09	3.19096e-05	2.63281e-08	3	0	3	0.25	0.25
baeS		sensor histidine kinase	0	83	139	458	0	84.658	0	2.3143e-09	3.19096e-05	2.63281e-08	3	0	3	0.25	0.25
group_9789		phage protein	0	83	139	458	0	84.658	0	2.3143e-09	3.19096e-05	2.63281e-08	4	0	4	0.125	0.125
group_1978	yvgN_2	2,5-diketo-D-gluconic acid reductase	2	105	137	436	1.43885	80.5915	0.0606187	2.32084e-09	3.19997e-05	2.63807e-08	4	1	3	0.625	0.625
group_4108	lytG_1	Phage-associated cell wall hydrolase	2	104	137	437	1.43885	80.7763	0.0613419	2.33046e-09	3.21324e-05	2.64682e-08	4	2	3	0.625	1
group_6157		hypothetical protein	17	4	122	537	12.2302	99.2606	18.707	2.33548e-09	3.22016e-05	2.65034e-08	4	1	3	0.625	0.625
group_3439		Sortase A, LPXTG specific	0	82	139	459	0	84.8429	0	2.37856e-09	3.27956e-05	2.67719e-08	4	0	4	0.125	0.125
group_6663		DNA-damage-inducible protein J, putative	0	82	139	459	0	84.8429	0	2.37856e-09	3.27956e-05	2.67719e-08	4	0	4	0.125	0.125
group_7875		phage protein	0	82	139	459	0	84.8429	0	2.37856e-09	3.27956e-05	2.67719e-08	4	0	4	0.125	0.125
dnaC_2		phage replication protein	0	82	139	459	0	84.8429	0	2.37856e-09	3.27956e-05	2.67719e-08	4	0	4	0.125	0.125
pp141		phage protein	0	82	139	459	0	84.8429	0	2.37856e-09	3.27956e-05	2.67719e-08	4	0	4	0.125	0.125
group_9791		prophage LambdaSa1, structural protein	0	82	139	459	0	84.8429	0	2.37856e-09	3.27956e-05	2.67719e-08	4	0	4	0.125	0.125
group_7537		HTH-type transcriptional regulator dicA	0	82	139	459	0	84.8429	0	2.37856e-09	3.27956e-05	2.67719e-08	4	0	4	0.125	0.125
group_5937		hypothetical protein	0	82	139	459	0	84.8429	0	2.37856e-09	3.27956e-05	2.67719e-08	4	0	4	0.125	0.125
group_2842		FIG01115461: hypothetical protein	0	82	139	459	0	84.8429	0	2.37856e-09	3.27956e-05	2.67719e-08	4	0	4	0.125	0.125
group_5316		Glutaredoxin-like protein	0	82	139	459	0	84.8429	0	2.37856e-09	3.27956e-05	2.67719e-08	4	0	4	0.125	0.125
group_2959	pfoR	Transcriptional regulator pfoR	4	120	135	421	2.8777	77.8189	0.103951	2.79407e-09	3.85246e-05	3.1423e-08	4	4	2	0.125	1
group_2306		hypothetical protein	115	304	24	237	82.7338	43.8078	3.73561	2.83763e-09	3.91252e-05	3.18869e-08	4	3	2	0.625	1
group_8169		hypothetical protein	12	0	127	541	8.63309	100	inf	3.60012e-09	4.96384e-05	3.97744e-08	2	2	0	0.5	0.5
group_11316		hypothetical protein	12	0	127	541	8.63309	100	inf	3.60012e-09	4.96384e-05	3.97744e-08	2	2	0	0.5	0.5
group_11189		hypothetical protein	12	0	127	541	8.63309	100	inf	3.60012e-09	4.96384e-05	3.97744e-08	2	2	0	0.5	0.5
group_7080		hypothetical protein	12	0	127	541	8.63309	100	inf	3.60012e-09	4.96384e-05	3.97744e-08	3	3	0	0.25	0.25
group_4239		hypothetical protein	12	0	127	541	8.63309	100	inf	3.60012e-09	4.96384e-05	3.97744e-08	1	1	0	1	1
group_11192		hypothetical protein	12	0	127	541	8.63309	100	inf	3.60012e-09	4.96384e-05	3.97744e-08	1	1	0	1	1
group_11190		hypothetical protein	12	0	127	541	8.63309	100	inf	3.60012e-09	4.96384e-05	3.97744e-08	2	2	0	0.5	0.5
group_5460		IS3 family transposase ISSdy1	12	0	127	541	8.63309	100	inf	3.60012e-09	4.96384e-05	3.97744e-08	2	2	0	0.5	0.5
group_11223		hypothetical protein	12	0	127	541	8.63309	100	inf	3.60012e-09	4.96384e-05	3.97744e-08	1	1	0	1	1
group_8172		hypothetical protein	12	0	127	541	8.63309	100	inf	3.60012e-09	4.96384e-05	3.97744e-08	1	1	0	1	1
group_8168		hypothetical protein	12	0	127	541	8.63309	100	inf	3.60012e-09	4.96384e-05	3.97744e-08	2	2	0	0.5	0.5
group_8200		hypothetical protein	12	0	127	541	8.63309	100	inf	3.60012e-09	4.96384e-05	3.97744e-08	3	3	0	0.25	0.25
group_7078		putative glycosyltransferase	12	0	127	541	8.63309	100	inf	3.60012e-09	4.96384e-05	3.97744e-08	3	3	0	0.25	0.25
group_11202	dpnM	Modification methylase DpnIIA	12	0	127	541	8.63309	100	inf	3.60012e-09	4.96384e-05	3.97744e-08	2	2	0	0.5	0.5
group_1542		hypothetical protein	12	0	127	541	8.63309	100	inf	3.60012e-09	4.96384e-05	3.97744e-08	2	2	0	0.5	0.5
group_7104		hypothetical protein	12	0	127	541	8.63309	100	inf	3.60012e-09	4.96384e-05	3.97744e-08	2	2	0	0.5	0.5
group_4240		hypothetical protein	12	0	127	541	8.63309	100	inf	3.60012e-09	4.96384e-05	3.97744e-08	1	1	0	1	1
group_11191		hypothetical protein	12	0	127	541	8.63309	100	inf	3.60012e-09	4.96384e-05	3.97744e-08	1	1	0	1	1
group_6147		hypothetical protein	12	0	127	541	8.63309	100	inf	3.60012e-09	4.96384e-05	3.97744e-08	2	2	0	0.5	0.5
group_11193		hypothetical protein	12	0	127	541	8.63309	100	inf	3.60012e-09	4.96384e-05	3.97744e-08	1	1	0	1	1
group_11201		hypothetical protein	12	0	127	541	8.63309	100	inf	3.60012e-09	4.96384e-05	3.97744e-08	2	2	0	0.5	0.5
ribD		Diaminohydroxyphosphoribosylaminopyrimidine deaminase / 5-amino-6-(5-phosphoribosylamino)uracil reductase	138	448	1	93	99.2806	17.1904	28.6473	3.68246e-09	5.07738e-05	4.0619e-08	4	3	1	0.625	0.625
group_7402		conserved hypothetical protein-phage associated	1	93	138	448	0.719424	82.8096	0.0349073	3.68246e-09	5.07738e-05	4.0619e-08	4	1	3	0.625	0.625
group_4773		prophage LambdaSa03, tail component	0	81	139	460	0	85.0277	0	4.03923e-09	5.56929e-05	4.43062e-08	4	0	4	0.125	0.125
group_7899		phage terminase	0	81	139	460	0	85.0277	0	4.03923e-09	5.56929e-05	4.43062e-08	4	0	4	0.125	0.125
group_6932		structural phage protein	0	81	139	460	0	85.0277	0	4.03923e-09	5.56929e-05	4.43062e-08	4	0	4	0.125	0.125
group_5230		hypothetical protein	0	81	139	460	0	85.0277	0	4.03923e-09	5.56929e-05	4.43062e-08	4	0	4	0.125	0.125
group_7518		putative phosphoribosylanthranilate isomerase	0	81	139	460	0	85.0277	0	4.03923e-09	5.56929e-05	4.43062e-08	4	0	4	0.125	0.125
group_7536		hypothetical protein	0	81	139	460	0	85.0277	0	4.03923e-09	5.56929e-05	4.43062e-08	4	0	4	0.125	0.125
msbA_2		ABC transporter, ATP-binding/permease protein	0	81	139	460	0	85.0277	0	4.03923e-09	5.56929e-05	4.43062e-08	4	0	4	0.125	0.125
group_5013		MazG related NTP pyrophosphohydrolase	139	461	0	80	100	14.7874	inf	4.10394e-09	5.65851e-05	4.48377e-08	4	4	0	0.125	0.125
group_9892		hypothetical protein	0	80	139	461	0	85.2126	0	4.10394e-09	5.65851e-05	4.48377e-08	4	0	4	0.125	0.125
group_8532		hypothetical membrane spanning protein	0	80	139	461	0	85.2126	0	4.10394e-09	5.65851e-05	4.48377e-08	4	0	4	0.125	0.125
group_7549		abortive infection phage resistance protein	0	80	139	461	0	85.2126	0	4.10394e-09	5.65851e-05	4.48377e-08	3	0	3	0.25	0.25
pp144		phage Gp19/Gp15/Gp42 family protein	0	80	139	461	0	85.2126	0	4.10394e-09	5.65851e-05	4.48377e-08	4	0	4	0.125	0.125
group_1566	lacR_1	Lactose phosphotransferase system repressor	29	23	110	518	20.8633	95.7486	5.93755	4.38105e-09	6.04059e-05	4.78273e-08	4	2	4	0.125	1
dnaG		DNA primase	135	423	4	118	97.1223	21.8115	9.41489	4.72906e-09	6.52043e-05	5.15857e-08	4	4	1	0.125	0.625
group_5390		hypothetical protein	25	16	114	525	17.9856	97.0425	7.19572	4.86716e-09	6.71084e-05	5.30082e-08	4	1	4	0.125	0.625
repA		hypothetical protein	25	16	114	525	17.9856	97.0425	7.19572	4.86716e-09	6.71084e-05	5.30082e-08	4	1	4	0.125	0.625
group_1231		hypothetical protein	73	139	66	402	52.518	74.3068	3.19882	4.90489e-09	6.76286e-05	5.33769e-08	4	3	2	0.625	1
xpsE		Late competence protein ComGA, access of DNA to ComEA	62	388	77	153	44.6043	28.281	0.317512	5.81894e-09	8.02316e-05	6.32741e-08	4	2	3	0.625	1
group_1204		SLH, S-layer homology domain W	136	431	3	110	97.8417	20.3327	11.57	6.04892e-09	8.34025e-05	6.5723e-08	4	3	2	0.625	1
group_4635		hypothetical protein	21	10	118	531	15.1079	98.1516	9.45	6.22291e-09	8.58015e-05	6.75602e-08	4	1	4	0.125	0.625
group_8517		FIG01117112: hypothetical protein	1	91	138	450	0.719424	83.1793	0.0358337	6.38488e-09	8.80348e-05	6.92642e-08	4	1	3	0.625	0.625
group_1288	yfkN_2	5'-nucleotidase family protein in cluster with NagD-like phosphatase	1	90	138	451	0.719424	83.3641	0.0363124	6.50796e-09	8.97317e-05	7.0433e-08	4	1	4	0.125	0.625
group_2164		Membrane protein	138	451	1	90	99.2806	16.6359	27.5388	6.50796e-09	8.97317e-05	7.0433e-08	4	4	1	0.125	0.625
uxuA		Mannonate dehydratase	138	451	1	90	99.2806	16.6359	27.5388	6.50796e-09	8.97317e-05	7.0433e-08	4	3	1	0.625	0.625
group_4390	yxeM_1	Cysteine ABC transporter, substrate-binding protein	2	100	137	441	1.43885	81.5157	0.0643796	6.8488e-09	9.44313e-05	7.40637e-08	4	2	3	0.625	1
group_5101		phage protein	12	170	127	371	8.63309	68.5767	0.206207	6.85851e-09	9.45651e-05	7.41106e-08	4	2	3	0.625	1
group_975	uidA	Beta-glucuronidase	2	101	137	440	1.43885	81.3309	0.0635976	7.03316e-09	9.69732e-05	7.54287e-08	4	1	4	0.125	0.625
group_5035		Lipase/Acylhydrolase family protein	2	101	137	440	1.43885	81.3309	0.0635976	7.03316e-09	9.69732e-05	7.54287e-08	4	1	4	0.125	0.625
glpT		Glycerol-3-phosphate transporter	139	462	0	79	100	14.6026	inf	7.03462e-09	9.69933e-05	7.54287e-08	4	4	0	0.125	0.125
group_3668	comX	Competence-specific sigma factor ComX	0	79	139	462	0	85.3974	0	7.03462e-09	9.69933e-05	7.54287e-08	4	0	4	0.125	0.125
group_3636		IS3 family transposase ISSag4	0	79	139	462	0	85.3974	0	7.03462e-09	9.69933e-05	7.54287e-08	4	0	4	0.125	0.125
group_4645		FIG01116439: hypothetical protein	0	79	139	462	0	85.3974	0	7.03462e-09	9.69933e-05	7.54287e-08	4	0	4	0.125	0.125
group_3188		IS861, transposase OrfA	0	79	139	462	0	85.3974	0	7.03462e-09	9.69933e-05	7.54287e-08	4	0	4	0.125	0.125
group_3234		ATPase	0	79	139	462	0	85.3974	0	7.03462e-09	9.69933e-05	7.54287e-08	4	0	4	0.125	0.125
group_7900		phage protein	0	79	139	462	0	85.3974	0	7.03462e-09	9.69933e-05	7.54287e-08	4	0	4	0.125	0.125
group_6685		hypothetical protein	0	78	139	463	0	85.5823	0	7.06802e-09	9.74539e-05	7.54287e-08	3	0	3	0.25	0.25
group_5947		hypothetical protein	0	78	139	463	0	85.5823	0	7.06802e-09	9.74539e-05	7.54287e-08	3	0	3	0.25	0.25
group_4625		transposase	0	78	139	463	0	85.5823	0	7.06802e-09	9.74539e-05	7.54287e-08	4	0	4	0.125	0.125
group_7548		phage protein	0	78	139	463	0	85.5823	0	7.06802e-09	9.74539e-05	7.54287e-08	3	0	3	0.25	0.25
group_7558		hypothetical protein	0	78	139	463	0	85.5823	0	7.06802e-09	9.74539e-05	7.54287e-08	3	0	3	0.25	0.25
rlmI		LSU m5C1962 methyltransferase RlmI	139	463	0	78	100	14.4177	inf	7.06802e-09	9.74539e-05	7.54287e-08	4	4	0	0.125	0.125
group_8843		hypothetical protein	0	78	139	463	0	85.5823	0	7.06802e-09	9.74539e-05	7.54287e-08	3	0	3	0.25	0.25
ybbH		putative HTH-type transcriptional regulator YbbH	34	34	105	507	24.4604	93.7153	4.82857	7.28526e-09	0.000100449	7.76869e-08	4	2	4	0.125	1
group_2846		hypothetical protein	33	32	106	509	23.741	94.085	4.95195	7.75631e-09	0.000106944	8.26461e-08	4	2	4	0.125	1
group_1349		hypothetical protein	13	1	126	540	9.35252	99.8152	55.7143	7.90149e-09	0.000108946	8.41279e-08	2	1	1	1	1
group_11212		hypothetical protein	16	4	123	537	11.5108	99.2606	17.4634	1.01801e-08	0.000140363	1.08305e-07	3	2	2	1	1
group_8449		hypothetical protein	14	2	125	539	10.0719	99.6303	30.184	1.05549e-08	0.00014553	1.12205e-07	4	3	1	0.625	0.625
group_8518		hypothetical protein	1	88	138	453	0.719424	83.7338	0.0373024	1.11146e-08	0.000153248	1.18065e-07	4	1	3	0.625	0.625
group_8844		hypothetical protein	0	76	139	465	0	85.9519	0	1.21502e-08	0.000167526	1.28669e-07	3	0	3	0.25	0.25
group_4085		IS861, transposase OrfB	0	76	139	465	0	85.9519	0	1.21502e-08	0.000167526	1.28669e-07	4	0	4	0.125	0.125
wbnJ		O-antigen biosynthesis glycosyltransferase WbnJ	0	76	139	465	0	85.9519	0	1.21502e-08	0.000167526	1.28669e-07	4	0	4	0.125	0.125
group_5770		acetyltransferase, GNAT family	139	465	0	76	100	14.0481	inf	1.21502e-08	0.000167526	1.28669e-07	4	4	0	0.125	0.125
group_5640		PROTEASE	139	464	0	77	100	14.2329	inf	1.22238e-08	0.000168542	1.29151e-07	4	4	0	0.125	0.125
group_1971		Phage terminase large subunit	0	77	139	464	0	85.7671	0	1.22238e-08	0.000168542	1.29151e-07	4	0	4	0.125	0.125
group_8835		hypothetical cytosolic protein	0	77	139	464	0	85.7671	0	1.22238e-08	0.000168542	1.29151e-07	4	0	4	0.125	0.125
group_4842	dgkA	Diacylglycerol kinase	4	114	135	427	2.8777	78.9279	0.110981	1.3498e-08	0.000186111	1.42504e-07	4	2	3	0.625	1
yjdF		Protein of unknown function (DUF2992)	115	310	24	231	82.7338	42.6987	3.57056	1.37833e-08	0.000190044	1.45405e-07	4	4	1	0.125	0.625
pgdA		Peptidoglycan-N-acetylglucosamine deacetylase	42	54	97	487	30.2158	90.0185	3.90493	1.54337e-08	0.0002128	1.62691e-07	4	3	2	0.625	1
group_3903		Intramembrane protease RasP/YluC, implicated in cell division based on FtsL cleavage	136	436	3	105	97.8417	19.4085	10.9174	1.75025e-08	0.000241324	1.84217e-07	4	4	2	0.125	1
group_1400	cssS	sensor histidine kinase	3	105	136	436	2.15827	80.5915	0.0915966	1.75025e-08	0.000241324	1.84217e-07	4	3	3	0.625	0.625
group_4083	potA_2	ABC transporter ATP-binding protein	15	183	124	358	10.7914	66.1738	0.236647	1.7579e-08	0.000242379	1.84881e-07	4	2	4	0.125	1
potA_2		ABC transporter ATP-binding protein	124	359	15	182	89.2086	33.6414	4.1909	1.86402e-08	0.000257011	1.95893e-07	4	4	2	0.125	1
group_11213		hypothetical protein	11	0	128	541	7.91367	100	inf	1.88162e-08	0.000259438	1.96693e-07	2	2	0	0.5	0.5
group_11269		hypothetical protein	11	0	128	541	7.91367	100	inf	1.88162e-08	0.000259438	1.96693e-07	1	1	0	1	1
group_3869		hypothetical protein	11	0	128	541	7.91367	100	inf	1.88162e-08	0.000259438	1.96693e-07	2	2	0	0.5	0.5
group_7081		hypothetical protein	11	0	128	541	7.91367	100	inf	1.88162e-08	0.000259438	1.96693e-07	2	2	0	0.5	0.5
group_3010		putative ABC transporter ATP-binding protein	11	0	128	541	7.91367	100	inf	1.88162e-08	0.000259438	1.96693e-07	1	1	0	1	1
group_11207		hypothetical protein	11	0	128	541	7.91367	100	inf	1.88162e-08	0.000259438	1.96693e-07	1	1	0	1	1
group_11214		hypothetical protein	11	0	128	541	7.91367	100	inf	1.88162e-08	0.000259438	1.96693e-07	1	1	0	1	1
group_9027		FIG01118035: hypothetical protein	1	86	138	455	0.719424	84.1035	0.0383384	1.89473e-08	0.000261245	1.97763e-07	4	1	4	0.125	0.625
group_281		Surface antigen	1	86	138	455	0.719424	84.1035	0.0383384	1.89473e-08	0.000261245	1.97763e-07	4	1	4	0.125	0.625
group_6739		parvulin-like peptidyl-prolyl isomerase	1	87	138	454	0.719424	83.9187	0.0378144	1.90749e-08	0.000263004	1.98794e-07	4	1	4	0.125	0.625
group_5979		hypothetical protein	1	87	138	454	0.719424	83.9187	0.0378144	1.90749e-08	0.000263004	1.98794e-07	4	1	4	0.125	0.625
yxeM_1		Cysteine ABC transporter, substrate-binding protein	137	445	2	96	98.5612	17.7449	14.7775	1.99924e-08	0.000275655	2.08042e-07	4	3	2	0.625	1
lyx		Carbohydrate kinase, FGGY family	137	445	2	96	98.5612	17.7449	14.7775	1.99924e-08	0.000275655	2.08042e-07	4	4	2	0.125	1
group_4753		hypothetical protein	0	74	139	467	0	86.3216	0	2.08464e-08	0.00028743	2.16276e-07	4	0	4	0.125	0.125
pp150		phage protein	0	74	139	467	0	86.3216	0	2.08464e-08	0.00028743	2.16276e-07	4	0	4	0.125	0.125
group_1402	dhaA	FIG01118820: hypothetical protein	0	74	139	467	0	86.3216	0	2.08464e-08	0.00028743	2.16276e-07	4	0	4	0.125	0.125
cdd		Cytidine deaminase	139	467	0	74	100	13.6784	inf	2.08464e-08	0.00028743	2.16276e-07	4	4	0	0.125	0.125
metN_3		Nickel transport ATP-binding protein NikE (TC 3.A.1.5.3)	2	97	137	444	1.43885	82.0702	0.0668222	2.11262e-08	0.000291287	2.18706e-07	4	1	4	0.125	0.625
group_5087	recA	recombination protein RecA	0	75	139	466	0	86.1368	0	2.11917e-08	0.000292191	2.18706e-07	4	0	4	0.125	0.125
group_5268		hypothetical protein	0	75	139	466	0	86.1368	0	2.11917e-08	0.000292191	2.18706e-07	4	0	4	0.125	0.125
group_1866		phage protein	0	75	139	466	0	86.1368	0	2.11917e-08	0.000292191	2.18706e-07	4	0	4	0.125	0.125
group_9305		hypothetical protein	0	75	139	466	0	86.1368	0	2.11917e-08	0.000292191	2.18706e-07	4	0	4	0.125	0.125
group_7595		Hypothetical protein	0	75	139	466	0	86.1368	0	2.11917e-08	0.000292191	2.18706e-07	3	0	3	0.25	0.25
dnaG_1		DNA primase (type)	0	75	139	466	0	86.1368	0	2.11917e-08	0.000292191	2.18706e-07	4	0	4	0.125	0.125
group_1899		hypothetical protein	22	13	117	528	15.8273	97.597	7.63708	2.12609e-08	0.000293146	2.19256e-07	4	2	4	0.125	1
group_3387		hypothetical protein	99	241	40	300	71.223	55.4529	3.08091	2.37307e-08	0.000327199	2.44543e-07	3	2	2	1	1
group_1599	punA	Purine nucleoside phosphorylase; N-Ribosylnicotinamide phosphorylase ## possible	10	152	129	389	7.19424	71.9039	0.198388	2.59389e-08	0.000357645	2.67099e-07	4	3	3	0.625	0.625
rlmCD		RNA methyltransferase, TrmA family	122	535	17	6	87.7698	1.10906	0.0804838	2.68524e-08	0.000370241	2.76299e-07	3	2	1	1	1
gdhA		NADP-specific glutamate dehydrogenase	126	372	13	169	90.6475	31.2384	4.40323	2.82167e-08	0.000389052	2.90121e-07	4	3	2	0.625	1
maeB		NAD-dependent malic enzyme	136	439	3	102	97.8417	18.854	10.533	3.10161e-08	0.00042765	3.18666e-07	4	4	2	0.125	1
group_2515	traG	FIG01116251: hypothetical protein	1	84	138	457	0.719424	84.4732	0.0394237	3.22379e-08	0.000444496	3.30972e-07	4	1	4	0.125	0.625
group_4596	gltX	Glutamyl-tRNA synthetase @ Glutamyl-tRNA(Gln) synthetase	1	85	138	456	0.719424	84.2884	0.0388747	3.28581e-08	0.000453048	3.36588e-07	4	1	3	0.625	0.625
group_2890		FIG01115039: hypothetical protein	1	85	138	456	0.719424	84.2884	0.0388747	3.28581e-08	0.000453048	3.36588e-07	4	1	4	0.125	0.625
group_5213	repE	replication initiation protein	1	85	138	456	0.719424	84.2884	0.0388747	3.28581e-08	0.000453048	3.36588e-07	4	1	3	0.625	0.625
dmpP		oxidoreductase, putative	76	427	63	114	54.6763	21.0721	0.32207	3.38167e-08	0.000466264	3.4615e-07	4	4	2	0.125	1
gshAB		Glutathione biosynthesis bifunctional protein gshF	137	447	2	94	98.5612	17.3752	14.4049	3.40605e-08	0.000469626	3.48388e-07	4	3	2	0.625	1
yydJ		peptide export permease protein yydJ	112	300	27	241	80.5755	44.5471	3.33235	3.43547e-08	0.000473683	3.51136e-07	4	2	3	0.625	1
group_4958	mvaD	Diphosphomevalonate decarboxylase	2	93	137	448	1.43885	82.8096	0.0703242	3.49767e-08	0.000482259	3.57229e-07	4	1	4	0.125	0.625
group_10136	msbA_1	putative ABC transporter ATP-binding protein	19	9	120	532	13.6691	98.3364	9.35926	3.52065e-08	0.000485428	3.5931e-07	3	1	2	1	1
recA		recombination protein RecA	139	469	0	72	100	13.3087	inf	3.56963e-08	0.000492181	3.61898e-07	4	4	0	0.125	0.125
44		Phage protein	0	72	139	469	0	86.6913	0	3.56963e-08	0.000492181	3.61898e-07	3	0	3	0.25	0.25
group_611		Mobile element protein	0	72	139	469	0	86.6913	0	3.56963e-08	0.000492181	3.61898e-07	4	0	4	0.125	0.125
group_6955		Phage protein	0	72	139	469	0	86.6913	0	3.56963e-08	0.000492181	3.61898e-07	4	0	4	0.125	0.125
group_8756		DNA helicase, phage-associated	0	72	139	469	0	86.6913	0	3.56963e-08	0.000492181	3.61898e-07	3	0	3	0.25	0.25
group_5220		Cro/CI family transcriptional regulator	0	72	139	469	0	86.6913	0	3.56963e-08	0.000492181	3.61898e-07	3	0	3	0.25	0.25
pezA		transcriptional regulator	0	72	139	469	0	86.6913	0	3.56963e-08	0.000492181	3.61898e-07	4	0	4	0.125	0.125
group_2686		hypothetical protein	0	72	139	469	0	86.6913	0	3.56963e-08	0.000492181	3.61898e-07	4	0	4	0.125	0.125
group_2703	parE	DNA topoisomerase IV subunit B	0	72	139	469	0	86.6913	0	3.56963e-08	0.000492181	3.61898e-07	3	0	3	0.25	0.25
group_7772		repressor C1	0	73	139	468	0	86.5065	0	3.66506e-08	0.000505338	3.70754e-07	4	0	4	0.125	0.125
group_723		ISSdy1, transposase OrfB	0	73	139	468	0	86.5065	0	3.66506e-08	0.000505338	3.70754e-07	4	0	4	0.125	0.125
group_7448		hypothetical protein	0	73	139	468	0	86.5065	0	3.66506e-08	0.000505338	3.70754e-07	4	0	4	0.125	0.125
group_8166		hypothetical protein	12	1	127	540	8.63309	99.8152	51.0236	3.85881e-08	0.000532052	3.90068e-07	2	2	1	0.5	1
group_6016	dnaG_2	DNA primase	15	4	124	537	10.7914	99.2606	16.2399	4.35828e-08	0.000600919	4.40234e-07	3	1	3	0.25	1
fhs1		Formate--tetrahydrofolate ligase	76	425	63	116	54.6763	21.4418	0.329262	4.38963e-08	0.000605242	4.43076e-07	4	2	4	0.125	1
group_8672		hypothetical protein	5	116	134	425	3.59712	78.5582	0.136709	4.62945e-08	0.000638309	4.66941e-07	4	1	4	0.125	0.625
group_11315		hypothetical protein	13	2	126	539	9.35252	99.6303	27.8056	4.8863e-08	0.000673723	4.92488e-07	2	2	1	0.5	1
group_7461		phage protein	6	124	133	417	4.31655	77.0795	0.15171	4.93001e-08	0.00067975	4.9653e-07	4	1	4	0.125	0.625
group_1617	lgrA	Long-chain-fatty-acid--CoA ligase	6	123	133	418	4.31655	77.2643	0.15331	4.98863e-08	0.000687833	5.02068e-07	4	3	3	0.625	0.625
group_314		RofA-like transcriptional regulator	136	440	3	101	97.8417	18.6691	10.4061	5.00194e-08	0.000689667	5.0304e-07	4	4	1	0.125	0.625
group_5965		Domain of Unknown Function with PDB structure	1	82	138	459	0.719424	84.8429	0.040562	5.47418e-08	0.00075478	5.49731e-07	4	1	4	0.125	0.625
group_4281	gfo	oxidoreductase, Gfo/Idh/MocA family	1	82	138	459	0.719424	84.8429	0.040562	5.47418e-08	0.00075478	5.49731e-07	4	1	4	0.125	0.625
group_9032		hypothetical protein	1	83	138	458	0.719424	84.658	0.039986	5.64637e-08	0.000778522	5.66198e-07	4	1	4	0.125	0.625
group_1636		Positive transcriptional regulator, MutR family	138	458	1	83	99.2806	15.342	25.0087	5.64637e-08	0.000778522	5.66198e-07	4	4	1	0.125	0.625
group_1458		putative phage protein-like protein	2	92	137	449	1.43885	82.9945	0.0712472	5.79069e-08	0.000798421	5.80248e-07	3	2	1	1	1
group_2158		FIG01116656: hypothetical protein	2	91	137	450	1.43885	83.1793	0.0721906	5.86897e-08	0.000809214	5.87664e-07	4	1	4	0.125	0.625
immR_3		Cro/CI family transcriptional regulator	0	70	139	471	0	87.061	0	6.10011e-08	0.000841083	6.07719e-07	4	0	4	0.125	0.125
group_1581		lmo0472	0	70	139	471	0	87.061	0	6.10011e-08	0.000841083	6.07719e-07	3	0	3	0.25	0.25
group_4748		phage protein	0	70	139	471	0	87.061	0	6.10011e-08	0.000841083	6.07719e-07	4	0	4	0.125	0.125
group_5940		lipoprotein	0	70	139	471	0	87.061	0	6.10011e-08	0.000841083	6.07719e-07	2	0	2	0.5	0.5
group_1141	secA_2	Protein export cytoplasm protein SecA2 ATPase RNA helicase (TC 3.A.5.1.1)	0	70	139	471	0	87.061	0	6.10011e-08	0.000841083	6.07719e-07	3	0	3	0.25	0.25
group_3090	arnC	Undecaprenyl-phosphate 4-deoxy-4-formamido-L-arabinose transferase	0	70	139	471	0	87.061	0	6.10011e-08	0.000841083	6.07719e-07	4	0	4	0.125	0.125
group_9398		hypothetical protein	0	70	139	471	0	87.061	0	6.10011e-08	0.000841083	6.07719e-07	4	0	4	0.125	0.125
yheH_2		ABC transporter, ATP-binding/permease protein	0	71	139	470	0	86.8762	0	6.32304e-08	0.000871821	6.28113e-07	4	0	4	0.125	0.125
group_1838		putative phage-related protein	0	71	139	470	0	86.8762	0	6.32304e-08	0.000871821	6.28113e-07	4	0	4	0.125	0.125
group_5269		membrane protein	0	71	139	470	0	86.8762	0	6.32304e-08	0.000871821	6.28113e-07	4	0	4	0.125	0.125
group_1237		FIG01114468: hypothetical protein	0	71	139	470	0	86.8762	0	6.32304e-08	0.000871821	6.28113e-07	4	0	4	0.125	0.125
group_2640	mutX_1	MutT/nudix family protein	4	108	135	433	2.8777	80.037	0.118793	6.43673e-08	0.000887496	6.38946e-07	4	3	3	0.625	0.625
group_4788		hypothetical protein	21	13	118	528	15.1079	97.597	7.22816	7.37105e-08	0.00101632	7.3064e-07	4	3	3	0.625	0.625
group_1898		Putative peptidoglycan bound serine rich protein (LPXTG motif)	118	528	21	13	84.8921	2.40296	0.138348	7.37105e-08	0.00101632	7.3064e-07	4	4	2	0.125	1
amyX		pullulanase	131	406	8	135	94.2446	24.9538	5.44489	8.2273e-08	0.00113438	8.14929e-07	4	3	2	0.625	1
yfiR		hypothetical protein	19	10	120	531	13.6691	98.1516	8.4075	8.4354e-08	0.00116307	8.33147e-07	3	1	2	1	1
ykoD_3		Putative HMP/thiamine import ATP-binding protein YkoD	19	10	120	531	13.6691	98.1516	8.4075	8.4354e-08	0.00116307	8.33147e-07	3	1	2	1	1
group_5873		hypothetical protein	19	10	120	531	13.6691	98.1516	8.4075	8.4354e-08	0.00116307	8.33147e-07	4	1	4	0.125	0.625
irtA		Putative multidrug export ATP-binding/permease protein	19	10	120	531	13.6691	98.1516	8.4075	8.4354e-08	0.00116307	8.33147e-07	4	1	3	0.625	0.625
sfbX		Staphylocoagulase precursor	136	443	3	98	97.8417	18.1146	10.0286	8.58857e-08	0.00118419	8.47668e-07	4	4	2	0.125	1
group_3392	citS	hypothetical protein	22	15	117	526	15.8273	97.2274	6.59373	9.23625e-08	0.00127349	9.1094e-07	4	2	3	0.625	1
group_277		hypothetical protein	1	80	138	461	0.719424	85.2126	0.0417572	9.27619e-08	0.001279	9.14225e-07	4	1	4	0.125	0.625
gfo		oxidoreductase, Gfo/Idh/MocA family	138	460	1	81	99.2806	14.9723	24.3	9.67808e-08	0.00133441	9.52276e-07	4	4	1	0.125	0.625
group_8171		hypothetical protein	10	0	129	541	7.19424	100	inf	9.77277e-08	0.00134747	9.52276e-07	2	2	0	0.5	0.5
group_5471		IS3 family transposase ISStin6	10	0	129	541	7.19424	100	inf	9.77277e-08	0.00134747	9.52276e-07	1	1	0	1	1
dltA_1		D-alanine--D-alanyl carrier protein ligase	10	0	129	541	7.19424	100	inf	9.77277e-08	0.00134747	9.52276e-07	3	3	0	0.25	0.25
group_4709		hypothetical protein	10	0	129	541	7.19424	100	inf	9.77277e-08	0.00134747	9.52276e-07	1	1	0	1	1
group_8173		hypothetical protein	10	0	129	541	7.19424	100	inf	9.77277e-08	0.00134747	9.52276e-07	2	2	0	0.5	0.5
group_11323		hypothetical protein	10	0	129	541	7.19424	100	inf	9.77277e-08	0.00134747	9.52276e-07	1	1	0	1	1
group_3322		IS3 family transposase IS199	10	0	129	541	7.19424	100	inf	9.77277e-08	0.00134747	9.52276e-07	2	2	0	0.5	0.5
group_8204		hypothetical protein	10	0	129	541	7.19424	100	inf	9.77277e-08	0.00134747	9.52276e-07	1	1	0	1	1
group_4287		hypothetical protein	10	0	129	541	7.19424	100	inf	9.77277e-08	0.00134747	9.52276e-07	2	2	0	0.5	0.5
group_1332		hypothetical protein	10	0	129	541	7.19424	100	inf	9.77277e-08	0.00134747	9.52276e-07	1	1	0	1	1
group_1512		IS982 family transposase ISSsu12	10	0	129	541	7.19424	100	inf	9.77277e-08	0.00134747	9.52276e-07	3	3	0	0.25	0.25
group_4317		hypothetical protein	10	0	129	541	7.19424	100	inf	9.77277e-08	0.00134747	9.52276e-07	1	1	0	1	1
dnaA_1		Chromosomal replication initiator protein DnaA	10	0	129	541	7.19424	100	inf	9.77277e-08	0.00134747	9.52276e-07	1	1	0	1	1
group_8238		hypothetical protein	10	0	129	541	7.19424	100	inf	9.77277e-08	0.00134747	9.52276e-07	1	1	0	1	1
group_874	glyE_1	Glycosyltransferase GlyE	10	0	129	541	7.19424	100	inf	9.77277e-08	0.00134747	9.52276e-07	1	1	0	1	1
aadK		Aminoglycoside 6-adenylyltransferase	112	306	27	235	80.5755	43.4381	3.18567	9.96094e-08	0.00137341	9.69925e-07	4	4	2	0.125	1
group_4203	fabZ_2	hypothetical protein	0	68	139	473	0	87.4307	0	1.04029e-07	0.00143435	1.0094e-06	3	0	3	0.25	0.25
group_5686	cpsH	hypothetical protein	0	68	139	473	0	87.4307	0	1.04029e-07	0.00143435	1.0094e-06	4	0	4	0.125	0.125
group_6856		hypothetical protein	0	68	139	473	0	87.4307	0	1.04029e-07	0.00143435	1.0094e-06	4	0	4	0.125	0.125
group_6622		prophage LambdaSa04, RelE/ParE family protein	0	68	139	473	0	87.4307	0	1.04029e-07	0.00143435	1.0094e-06	4	0	4	0.125	0.125
group_8969		phage protein	0	68	139	473	0	87.4307	0	1.04029e-07	0.00143435	1.0094e-06	4	0	4	0.125	0.125
group_2549	int1	hypothetical protein	16	6	123	535	11.5108	98.8909	11.5989	1.06743e-07	0.00147178	1.03501e-06	4	2	2	1	1
group_9890		phage protein	0	69	139	472	0	87.2458	0	1.08812e-07	0.00150029	1.05358e-06	4	0	4	0.125	0.125
group_6640		Plasmid stabilization system antitoxin protein	0	69	139	472	0	87.2458	0	1.08812e-07	0.00150029	1.05358e-06	4	0	4	0.125	0.125
mmgB		hypothetical protein	27	25	112	516	19.4245	95.3789	4.97571	1.32425e-07	0.00182588	1.28132e-06	4	2	3	0.625	1
group_7462		phage protein	6	120	133	421	4.31655	77.8189	0.158271	1.38231e-07	0.00190594	1.33656e-06	4	1	4	0.125	0.625
group_3464	lacG	6-phospho-beta-galactosidase	15	5	124	536	10.7914	99.0758	12.9677	1.43791e-07	0.00198259	1.38934e-06	3	1	3	0.25	1
group_6547		hypothetical protein	1	78	138	463	0.719424	85.5823	0.0430137	1.56849e-07	0.00216263	1.51445e-06	4	1	3	0.625	0.625
uidA		Beta-glucuronidase	137	454	2	87	98.5612	16.0813	13.1267	1.64276e-07	0.00226504	1.58505e-06	4	4	1	0.125	0.625
rssA		Predicted esterase of the alpha-beta hydrolase superfamily	138	462	1	79	99.2806	14.6026	23.5974	1.65444e-07	0.00228115	1.59521e-06	4	4	1	0.125	0.625
rlmN		Ribosomal RNA large subunit methyltransferase N	137	453	2	88	98.5612	16.2662	13.3068	1.66231e-07	0.002292	1.60168e-06	4	4	1	0.125	0.625
pac_2		cell wall surface anchor family protein	0	66	139	475	0	87.8004	0	1.77035e-07	0.00244095	1.69628e-06	4	0	4	0.125	0.125
cbpD3		putative muramidase-released protein	0	66	139	475	0	87.8004	0	1.77035e-07	0.00244095	1.69628e-06	4	0	4	0.125	0.125
group_2482	Int-Tn_4	phage integrase site specific recombinase	0	66	139	475	0	87.8004	0	1.77035e-07	0.00244095	1.69628e-06	3	0	3	0.25	0.25
group_4178		Tn5253 hypothetical protein	0	66	139	475	0	87.8004	0	1.77035e-07	0.00244095	1.69628e-06	4	0	4	0.125	0.125
yheH_1		Lipid A export ATP-binding/permease protein MsbA	139	475	0	66	100	12.1996	inf	1.77035e-07	0.00244095	1.69628e-06	4	4	0	0.125	0.125
group_7529		hypothetical protein	0	66	139	475	0	87.8004	0	1.77035e-07	0.00244095	1.69628e-06	3	0	3	0.25	0.25
group_6596		hypothetical protein	0	66	139	475	0	87.8004	0	1.77035e-07	0.00244095	1.69628e-06	4	0	4	0.125	0.125
group_1698	mdrP	transporter	0	66	139	475	0	87.8004	0	1.77035e-07	0.00244095	1.69628e-06	4	0	4	0.125	0.125
yfkN_1		hypothetical protein	69	140	70	401	49.6403	74.122	2.82337	1.77496e-07	0.00244732	1.69952e-06	4	2	3	0.625	1
glgC_2		Glucose-1-phosphate adenylyltransferase	4	103	135	438	2.8777	80.9612	0.125998	1.80164e-07	0.00248409	1.72387e-06	4	2	3	0.625	1
group_8109		hypothetical protein	14	4	125	537	10.0719	99.2606	15.036	1.8303e-07	0.00252362	1.74887e-06	4	3	1	0.625	0.625
group_7995		hypothetical protein	14	4	125	537	10.0719	99.2606	15.036	1.8303e-07	0.00252362	1.74887e-06	3	2	2	1	1
group_6126		hypothetical protein	11	1	128	540	7.91367	99.8152	46.4062	1.86194e-07	0.00256724	1.77598e-06	2	1	1	1	1
group_5311	ftsK_1	FIG00628088: hypothetical protein	0	67	139	474	0	87.6155	0	1.86769e-07	0.00257518	1.77598e-06	3	0	3	0.25	0.25
group_7615		phage membrane protein	0	67	139	474	0	87.6155	0	1.86769e-07	0.00257518	1.77598e-06	3	0	3	0.25	0.25
mdrP		transporter	139	474	0	67	100	12.3845	inf	1.86769e-07	0.00257518	1.77598e-06	4	4	0	0.125	0.125
group_514		FIG01120752: hypothetical protein	0	67	139	474	0	87.6155	0	1.86769e-07	0.00257518	1.77598e-06	2	0	2	0.5	0.5
gbs2018-6_1		hypothetical protein	0	67	139	474	0	87.6155	0	1.86769e-07	0.00257518	1.77598e-06	4	0	4	0.125	0.125
mutL		DNA mismatch repair protein MutL	139	474	0	67	100	12.3845	inf	1.86769e-07	0.00257518	1.77598e-06	4	4	0	0.125	0.125
group_467	nanA_2	hypothetical protein	51	85	88	456	36.6906	84.2884	3.10909	1.87512e-07	0.00258542	1.78182e-06	4	1	4	0.125	0.625
group_742		hypothetical protein	12	2	127	539	8.63309	99.6303	25.4646	2.22708e-07	0.00307069	2.1148e-06	3	2	2	1	1
group_7305		cylX protein	138	465	1	76	99.2806	14.0481	22.5548	2.64616e-07	0.00364852	2.50585e-06	4	4	1	0.125	0.625
group_4550		FIG01115360: hypothetical protein	1	76	138	465	0.719424	85.9519	0.0443364	2.64616e-07	0.00364852	2.50585e-06	4	1	3	0.625	0.625
group_1793	ribD	Diaminohydroxyphosphoribosylaminopyrimidine deaminase / 5-amino-6-(5-phosphoribosylamino)uracil reductase	1	76	138	465	0.719424	85.9519	0.0443364	2.64616e-07	0.00364852	2.50585e-06	4	1	3	0.625	0.625
yagG		Glucuronide permease	138	465	1	76	99.2806	14.0481	22.5548	2.64616e-07	0.00364852	2.50585e-06	4	4	1	0.125	0.625
group_4717		FIG01115945: hypothetical protein	1	75	138	466	0.719424	86.1368	0.0450242	2.74207e-07	0.00378076	2.5949e-06	4	1	4	0.125	0.625
group_5641		PROTEASE	1	77	138	464	0.719424	85.7671	0.0436665	2.82039e-07	0.00388875	2.65807e-06	4	1	3	0.625	0.625
amtB		ammonium transporter	138	464	1	77	99.2806	14.2329	22.9009	2.82039e-07	0.00388875	2.65807e-06	4	4	1	0.125	0.625
group_6296		SAM-dependent methyltransferase, MraW methylase family	138	464	1	77	99.2806	14.2329	22.9009	2.82039e-07	0.00388875	2.65807e-06	4	4	1	0.125	0.625
group_7389		ICESt1 ORFQ	1	77	138	464	0.719424	85.7671	0.0436665	2.82039e-07	0.00388875	2.65807e-06	4	1	3	0.625	0.625
group_6477		tRNA/rRNA methyltransferase	138	464	1	77	99.2806	14.2329	22.9009	2.82039e-07	0.00388875	2.65807e-06	4	4	1	0.125	0.625
czcO		probable monooxygenase	138	464	1	77	99.2806	14.2329	22.9009	2.82039e-07	0.00388875	2.65807e-06	4	4	1	0.125	0.625
group_2624		MutT/nudix family protein	109	508	30	33	78.4173	6.09982	0.236024	2.95415e-07	0.00407318	2.78222e-06	4	3	2	0.625	1
secA_2		Protein export cytoplasm protein SecA2 ATPase RNA helicase (TC 3.A.5.1.1)	118	340	21	201	84.8921	37.1534	3.32185	2.96735e-07	0.00409138	2.79275e-06	4	4	1	0.125	0.625
group_6641		cytoplasmic protein	0	64	139	477	0	88.1701	0	3.00628e-07	0.00414506	2.81021e-06	4	0	4	0.125	0.125
group_8831		hypothetical protein	0	64	139	477	0	88.1701	0	3.00628e-07	0.00414506	2.81021e-06	4	0	4	0.125	0.125
group_7309	smc_2	LPXTG cell wall surface protein	0	64	139	477	0	88.1701	0	3.00628e-07	0.00414506	2.81021e-06	2	0	2	0.5	0.5
group_7523		hypothetical protein	0	64	139	477	0	88.1701	0	3.00628e-07	0.00414506	2.81021e-06	4	0	4	0.125	0.125
group_8466		hypothetical protein	0	64	139	477	0	88.1701	0	3.00628e-07	0.00414506	2.81021e-06	2	0	2	0.5	0.5
group_8695	lacX	aldose 1-epimerase	0	64	139	477	0	88.1701	0	3.00628e-07	0.00414506	2.81021e-06	4	0	4	0.125	0.125
group_5899		Laminin-like protein epi-1	0	64	139	477	0	88.1701	0	3.00628e-07	0.00414506	2.81021e-06	2	0	2	0.5	0.5
group_3320		membrane protein	139	477	0	64	100	11.8299	inf	3.00628e-07	0.00414506	2.81021e-06	4	4	0	0.125	0.125
group_268	essC	FtsK/SpoIIIE family protein, putative secretion system component EssC/YukA	0	64	139	477	0	88.1701	0	3.00628e-07	0.00414506	2.81021e-06	4	0	4	0.125	0.125
padR		hypothetical protein	0	64	139	477	0	88.1701	0	3.00628e-07	0.00414506	2.81021e-06	3	0	3	0.25	0.25
dgkA		Diacylglycerol kinase	135	439	4	102	97.1223	18.854	7.84169	3.01553e-07	0.00415781	2.81695e-06	4	3	2	0.625	1
yheH		ABC transporter, ATP-binding/permease protein	139	476	0	65	100	12.0148	inf	3.19742e-07	0.0044086	2.97075e-06	4	4	0	0.125	0.125
group_5879		phage holin	0	65	139	476	0	87.9852	0	3.19742e-07	0.0044086	2.97075e-06	4	0	4	0.125	0.125
group_5875		hypothetical protein	0	65	139	476	0	87.9852	0	3.19742e-07	0.0044086	2.97075e-06	4	0	4	0.125	0.125
group_646		prophage minor structural protein	0	65	139	476	0	87.9852	0	3.19742e-07	0.0044086	2.97075e-06	4	0	4	0.125	0.125
recT		Recombinational DNA repair protein RecT (prophage associated)	0	65	139	476	0	87.9852	0	3.19742e-07	0.0044086	2.97075e-06	4	0	4	0.125	0.125
group_7430		Zinc-finger protein	0	65	139	476	0	87.9852	0	3.19742e-07	0.0044086	2.97075e-06	4	0	4	0.125	0.125
group_10039		hypothetical protein	0	65	139	476	0	87.9852	0	3.19742e-07	0.0044086	2.97075e-06	2	0	2	0.5	0.5
group_5891		phage membrane protein	0	65	139	476	0	87.9852	0	3.19742e-07	0.0044086	2.97075e-06	4	0	4	0.125	0.125
gcvT		CylF	126	382	13	159	90.6475	29.39	4.03423	3.20049e-07	0.00441284	2.97161e-06	4	4	1	0.125	0.625
group_2664		hypothetical protein	43	64	96	477	30.9353	88.1701	3.33838	3.31012e-07	0.00456399	3.07132e-06	4	2	4	0.125	1
yfkN_2		5'-nucleotidase family protein in cluster with NagD-like phosphatase	136	449	3	92	97.8417	17.0055	9.28879	3.9011e-07	0.00537884	3.61724e-06	4	4	1	0.125	0.625
QRSL1		amidase	136	448	3	93	97.8417	17.1904	9.41071	3.98288e-07	0.00549159	3.6881e-06	4	3	2	0.625	1
group_3087		hypothetical protein	136	448	3	93	97.8417	17.1904	9.41071	3.98288e-07	0.00549159	3.6881e-06	4	4	2	0.125	1
group_6874	immR_3	hypothetical protein	15	6	124	535	10.7914	98.8909	10.7863	4.15061e-07	0.00572287	3.84085e-06	4	1	4	0.125	0.625
group_5867		hypothetical protein	1	74	138	467	0.719424	86.3216	0.0457305	4.45388e-07	0.006141	4.1132e-06	3	1	2	1	1
group_8526		Hypothetical protein	1	74	138	467	0.719424	86.3216	0.0457305	4.45388e-07	0.006141	4.1132e-06	3	1	2	1	1
xerD_2		site-specific recombinase, phage integrase family	1	74	138	467	0.719424	86.3216	0.0457305	4.45388e-07	0.006141	4.1132e-06	3	1	2	1	1
urdA		Fumarate reductase, flavoprotein subunit precursor	137	458	2	83	98.5612	15.342	12.4138	4.5595e-07	0.00628664	4.18839e-06	4	4	1	0.125	0.625
group_519	purL	Phosphoribosylformylglycinamidine synthase	1	73	138	468	0.719424	86.5065	0.0464562	4.56871e-07	0.00629933	4.18839e-06	4	1	4	0.125	0.625
group_2189		membrane protein	138	468	1	73	99.2806	13.4935	21.5256	4.56871e-07	0.00629933	4.18839e-06	4	4	1	0.125	0.625
group_8527	acpP_2	Acyl carrier protein	1	73	138	468	0.719424	86.5065	0.0464562	4.56871e-07	0.00629933	4.18839e-06	3	1	2	1	1
group_8525		FtsK/SpoIIIE family	1	73	138	468	0.719424	86.5065	0.0464562	4.56871e-07	0.00629933	4.18839e-06	3	1	2	1	1
group_7412		hypothetical protein	1	73	138	468	0.719424	86.5065	0.0464562	4.56871e-07	0.00629933	4.18839e-06	3	1	2	1	1
group_8524		hypothetical protein	1	73	138	468	0.719424	86.5065	0.0464562	4.56871e-07	0.00629933	4.18839e-06	3	1	2	1	1
group_8483		FIG01117203: hypothetical protein	1	73	138	468	0.719424	86.5065	0.0464562	4.56871e-07	0.00629933	4.18839e-06	3	1	2	1	1
acpP_2		acyl carrier protein	138	468	1	73	99.2806	13.4935	21.5256	4.56871e-07	0.00629933	4.18839e-06	3	2	1	1	1
group_7411		putative transcriptional regulator	1	73	138	468	0.719424	86.5065	0.0464562	4.56871e-07	0.00629933	4.18839e-06	3	1	2	1	1
group_2166		hypothetical protein	1	73	138	468	0.719424	86.5065	0.0464562	4.56871e-07	0.00629933	4.18839e-06	4	1	4	0.125	0.625
group_1473		lipoprotein, putative	2	84	137	457	1.43885	84.4732	0.079423	4.72386e-07	0.00651326	4.32775e-06	3	1	2	1	1
group_6162		hypothetical protein	9	0	130	541	6.47482	100	inf	5.04426e-07	0.00695502	4.56966e-06	2	2	0	0.5	0.5
group_11318		hypothetical protein	9	0	130	541	6.47482	100	inf	5.04426e-07	0.00695502	4.56966e-06	2	2	0	0.5	0.5
group_11160		hypothetical protein	9	0	130	541	6.47482	100	inf	5.04426e-07	0.00695502	4.56966e-06	2	2	0	0.5	0.5
group_3336		IS3 family transposase ISSdy2	9	0	130	541	6.47482	100	inf	5.04426e-07	0.00695502	4.56966e-06	2	2	0	0.5	0.5
group_8174		hypothetical protein	9	0	130	541	6.47482	100	inf	5.04426e-07	0.00695502	4.56966e-06	2	2	0	0.5	0.5
group_4293		hypothetical protein	9	0	130	541	6.47482	100	inf	5.04426e-07	0.00695502	4.56966e-06	1	1	0	1	1
group_11319		hypothetical protein	9	0	130	541	6.47482	100	inf	5.04426e-07	0.00695502	4.56966e-06	2	2	0	0.5	0.5
group_2505		hypothetical protein	9	0	130	541	6.47482	100	inf	5.04426e-07	0.00695502	4.56966e-06	2	2	0	0.5	0.5
group_3348		IS630 family transposase IS630-Spn1	9	0	130	541	6.47482	100	inf	5.04426e-07	0.00695502	4.56966e-06	1	1	0	1	1
group_11325		hypothetical protein	9	0	130	541	6.47482	100	inf	5.04426e-07	0.00695502	4.56966e-06	1	1	0	1	1
group_11161		hypothetical protein	9	0	130	541	6.47482	100	inf	5.04426e-07	0.00695502	4.56966e-06	2	2	0	0.5	0.5
group_11320		hypothetical protein	9	0	130	541	6.47482	100	inf	5.04426e-07	0.00695502	4.56966e-06	2	2	0	0.5	0.5
group_155		hypothetical protein	9	0	130	541	6.47482	100	inf	5.04426e-07	0.00695502	4.56966e-06	2	2	0	0.5	0.5
group_2565	dltA_3	D-alanine--D-alanyl carrier protein ligase	9	0	130	541	6.47482	100	inf	5.04426e-07	0.00695502	4.56966e-06	2	2	0	0.5	0.5
group_2486		hypothetical protein	9	0	130	541	6.47482	100	inf	5.04426e-07	0.00695502	4.56966e-06	1	1	0	1	1
group_11162		hypothetical protein	9	0	130	541	6.47482	100	inf	5.04426e-07	0.00695502	4.56966e-06	1	1	0	1	1
group_11163		hypothetical protein	9	0	130	541	6.47482	100	inf	5.04426e-07	0.00695502	4.56966e-06	1	1	0	1	1
group_3463	lacG	6-phospho-beta-galactosidase	0	62	139	479	0	88.5397	0	5.09397e-07	0.00702356	4.59657e-06	4	0	4	0.125	0.125
group_3105		hypothetical protein	0	62	139	479	0	88.5397	0	5.09397e-07	0.00702356	4.59657e-06	4	0	4	0.125	0.125
group_5801		cell surface hydrolase (putative)	139	479	0	62	100	11.4603	inf	5.09397e-07	0.00702356	4.59657e-06	4	4	0	0.125	0.125
group_8768		FIG01114252: hypothetical protein	0	62	139	479	0	88.5397	0	5.09397e-07	0.00702356	4.59657e-06	4	0	4	0.125	0.125
group_5901		hypothetical protein	0	62	139	479	0	88.5397	0	5.09397e-07	0.00702356	4.59657e-06	2	0	2	0.5	0.5
group_5380		DNA N-4 cytosine methyltransferase M.NgoMXV	0	62	139	479	0	88.5397	0	5.09397e-07	0.00702356	4.59657e-06	4	0	4	0.125	0.125
group_481	yfkN_1	2',3'-cyclic-nucleotide 2'-phosphodiesterase	13	156	126	385	9.35252	71.1645	0.25463	5.18288e-07	0.00714616	4.67375e-06	4	2	3	0.625	1
group_7522		hypothetical protein	0	63	139	478	0	88.3549	0	5.45934e-07	0.00752733	4.9038e-06	4	0	4	0.125	0.125
group_6974	xerD_2	phage integrase family site specific recombinase	0	63	139	478	0	88.3549	0	5.45934e-07	0.00752733	4.9038e-06	4	0	4	0.125	0.125
bca		C protein alpha-antigen	0	63	139	478	0	88.3549	0	5.45934e-07	0.00752733	4.9038e-06	4	0	4	0.125	0.125
group_6624		IS66 family element, Orf1	0	63	139	478	0	88.3549	0	5.45934e-07	0.00752733	4.9038e-06	4	0	4	0.125	0.125
group_5802		hypothetical protein	0	63	139	478	0	88.3549	0	5.45934e-07	0.00752733	4.9038e-06	4	0	4	0.125	0.125
group_5357	xerC	integrase	0	63	139	478	0	88.3549	0	5.45934e-07	0.00752733	4.9038e-06	4	0	4	0.125	0.125
tnpX		hypothetical protein	14	5	125	536	10.0719	99.0758	12.0064	5.73483e-07	0.00790719	5.14791e-06	4	2	2	1	1
group_282	pac	hypothetical protein	22	18	117	523	15.8273	96.6728	5.46344	6.3295e-07	0.00872712	5.67802e-06	4	1	4	0.125	0.625
group_2625		hypothetical protein	30	34	109	507	21.5827	93.7153	4.10416	6.56144e-07	0.00904691	5.88225e-06	4	2	3	0.625	1
group_3146	gldA_1	Glycerol dehydrogenase	23	20	116	521	16.5468	96.3031	5.16509	6.64665e-07	0.0091644	5.95247e-06	4	2	3	0.625	1
group_541		phage protein	3	91	136	450	2.15827	83.1793	0.109082	6.64839e-07	0.00916681	5.95247e-06	4	1	4	0.125	0.625
citS		Histidine kinase of the competence regulon ComD	116	335	23	206	83.4532	38.0776	3.10136	6.8679e-07	0.00946946	6.14501e-06	4	3	2	0.625	1
group_2745		Promiscuous sugar phosphatase YidA, haloacid dehalogenase-like phosphatase family	1	72	138	469	0.719424	86.6913	0.0472021	7.47843e-07	0.0103113	6.68261e-06	4	1	4	0.125	0.625
group_1124	rnmV	Ribonuclease M5	1	72	138	469	0.719424	86.6913	0.0472021	7.47843e-07	0.0103113	6.68261e-06	4	1	4	0.125	0.625
group_2195	btuD_1	Vitamin B12 import ATP-binding protein BtuD	13	4	126	537	9.35252	99.2606	13.8512	7.52872e-07	0.0103806	6.72318e-06	4	1	4	0.125	0.625
frr		Ribosome recycling factor	137	460	2	81	98.5612	14.9723	12.062	7.57013e-07	0.0104377	6.75142e-06	4	4	1	0.125	0.625
group_2958	gshAB	Glutathione biosynthesis bifunctional protein gshF	2	81	137	460	1.43885	85.0277	0.0829053	7.57013e-07	0.0104377	6.75142e-06	4	2	3	0.625	1
group_5215		hypothetical protein	1	71	138	470	0.719424	86.8762	0.047969	7.5957e-07	0.010473	6.76111e-06	2	1	1	1	1
group_990	ydfG	NADP-dependent 3-hydroxy acid dehydrogenase YdfG	1	71	138	470	0.719424	86.8762	0.047969	7.5957e-07	0.010473	6.76111e-06	4	1	4	0.125	0.625
group_7410		hypothetical protein	1	71	138	470	0.719424	86.8762	0.047969	7.5957e-07	0.010473	6.76111e-06	2	1	1	1	1
group_1327		hypothetical protein	129	404	10	137	92.8058	25.3235	4.3745	8.04204e-07	0.0110884	7.15378e-06	4	4	1	0.125	0.625
nylA_2		amidase	4	98	135	443	2.8777	81.8854	0.133938	8.33684e-07	0.0114948	7.41124e-06	4	3	2	0.625	1
group_4193		hypothetical protein	0	60	139	481	0	88.9094	0	8.61242e-07	0.0118748	7.62672e-06	2	0	2	0.5	0.5
group_9165		phage protein	0	60	139	481	0	88.9094	0	8.61242e-07	0.0118748	7.62672e-06	4	0	4	0.125	0.125
group_961	xerC_1	FIG01117099: hypothetical protein	0	60	139	481	0	88.9094	0	8.61242e-07	0.0118748	7.62672e-06	4	0	4	0.125	0.125
vanUG2		vanUG2	0	60	139	481	0	88.9094	0	8.61242e-07	0.0118748	7.62672e-06	4	0	4	0.125	0.125
group_2879		hypothetical protein	0	60	139	481	0	88.9094	0	8.61242e-07	0.0118748	7.62672e-06	4	0	4	0.125	0.125
group_3106		FIG01114447: hypothetical protein	139	481	0	60	100	11.0906	inf	8.61242e-07	0.0118748	7.62672e-06	4	4	0	0.125	0.125
group_6281	gtf3	Glucosyltransferase 3	10	1	129	540	7.19424	99.8152	41.8605	8.86843e-07	0.0122278	7.8333e-06	2	1	1	1	1
group_8		hypothetical protein	10	1	129	540	7.19424	99.8152	41.8605	8.86843e-07	0.0122278	7.8333e-06	2	1	1	1	1
group_8201		hypothetical protein	10	1	129	540	7.19424	99.8152	41.8605	8.86843e-07	0.0122278	7.8333e-06	4	3	1	0.625	0.625
group_2086	glyE_2	Glycosyltransferase GlyE	10	1	129	540	7.19424	99.8152	41.8605	8.86843e-07	0.0122278	7.8333e-06	2	1	1	1	1
metE		5-methyltetrahydropteroyltriglutamate-- homocysteine methyltransferase	124	377	15	164	89.2086	30.3142	3.59611	9.02687e-07	0.0124462	7.96815e-06	4	3	3	0.625	0.625
pfoR		Transcriptional regulator pfoR	134	437	5	104	96.4029	19.2237	6.37803	9.12628e-07	0.0125833	8.05074e-06	4	2	4	0.125	1
group_3386		hypothetical protein	12	3	127	538	8.63309	99.4455	16.9449	9.18086e-07	0.0126586	8.08854e-06	4	1	3	0.625	0.625
group_2599		hypothetical protein	12	3	127	538	8.63309	99.4455	16.9449	9.18086e-07	0.0126586	8.08854e-06	4	2	3	0.625	1
pnpA		polyribonucleotide nucleotidyltransferase	0	61	139	480	0	88.7246	0	9.29641e-07	0.0128179	8.10746e-06	3	0	3	0.25	0.25
group_7532		ATP/GTP-binding protein	0	61	139	480	0	88.7246	0	9.29641e-07	0.0128179	8.10746e-06	3	0	3	0.25	0.25
group_7531		transcriptional regulator, Tn916	0	61	139	480	0	88.7246	0	9.29641e-07	0.0128179	8.10746e-06	3	0	3	0.25	0.25
group_8825		hyptothetic protein	0	61	139	480	0	88.7246	0	9.29641e-07	0.0128179	8.10746e-06	3	0	3	0.25	0.25
group_6662		Protein of unknown function (DUF3644)	0	61	139	480	0	88.7246	0	9.29641e-07	0.0128179	8.10746e-06	3	0	3	0.25	0.25
asp1		Accessory secretory protein Asp1	139	480	0	61	100	11.2754	inf	9.29641e-07	0.0128179	8.10746e-06	4	4	0	0.125	0.125
group_7530		FIG00627241: hypothetical protein	0	61	139	480	0	88.7246	0	9.29641e-07	0.0128179	8.10746e-06	3	0	3	0.25	0.25
group_6576		FIG01116757: hypothetical protein	0	61	139	480	0	88.7246	0	9.29641e-07	0.0128179	8.10746e-06	4	0	4	0.125	0.125
group_1044	tetM	tetracycline resistance protein TetM	0	61	139	480	0	88.7246	0	9.29641e-07	0.0128179	8.10746e-06	3	0	3	0.25	0.25
group_8815		ATP-binding region, ATPase family protein	0	61	139	480	0	88.7246	0	9.29641e-07	0.0128179	8.10746e-06	3	0	3	0.25	0.25
group_4226		phage protein	0	61	139	480	0	88.7246	0	9.29641e-07	0.0128179	8.10746e-06	4	0	4	0.125	0.125
group_7533		transcriptional regulator, Tn916	0	61	139	480	0	88.7246	0	9.29641e-07	0.0128179	8.10746e-06	3	0	3	0.25	0.25
group_8816		FIG00627694: hypothetical protein	0	61	139	480	0	88.7246	0	9.29641e-07	0.0128179	8.10746e-06	3	0	3	0.25	0.25
group_5922		SPBc2 prophage-derived HTH-type transcriptional regulator yonR	0	61	139	480	0	88.7246	0	9.29641e-07	0.0128179	8.10746e-06	4	0	4	0.125	0.125
group_8817		hypothetical protein	0	61	139	480	0	88.7246	0	9.29641e-07	0.0128179	8.10746e-06	3	0	3	0.25	0.25
group_8832	immR_3	ICESt1 APR2 Cro/CI family transcriptional regulator	0	61	139	480	0	88.7246	0	9.29641e-07	0.0128179	8.10746e-06	4	0	4	0.125	0.125
group_8205		hypothetical protein	11	2	128	539	7.91367	99.6303	23.1602	9.98024e-07	0.0137608	8.69833e-06	2	1	1	1	1
group_4150	rlmN	Ribosomal RNA large subunit methyltransferase N	3	88	136	453	2.15827	83.7338	0.113553	1.05841e-06	0.0145933	9.21876e-06	4	1	4	0.125	0.625
group_10655		hypothetical protein	15	7	124	534	10.7914	98.7061	9.22811	1.07574e-06	0.0148323	9.36386e-06	4	2	3	0.625	1
group_3949	dhaS	Transcriptional regulator, TetR family	3	87	136	454	2.15827	83.9187	0.115112	1.09437e-06	0.0150892	9.51999e-06	4	2	3	0.625	1
group_1854	traG	hypothetical protein	25	25	114	516	17.9856	95.3789	4.52632	1.10237e-06	0.0151995	9.58354e-06	4	1	4	0.125	0.625
group_8887		hypothetical protein	22	19	117	522	15.8273	96.488	5.16599	1.12937e-06	0.0155718	9.81207e-06	4	1	4	0.125	0.625
lexA		LexA repressor	30	36	109	505	21.5827	93.3457	3.86086	1.20177e-06	0.01657	1.04345e-05	4	2	4	0.125	1
group_8522		Hypothetical cytosolic protein	1	70	138	471	0.719424	87.061	0.0487578	1.25256e-06	0.0172703	1.08618e-05	2	1	1	1	1
ypuA		Extracellular protein	138	471	1	70	99.2806	12.939	20.5096	1.25256e-06	0.0172703	1.08618e-05	4	3	1	0.625	0.625
pstC		Phosphate transport system permease protein PstC (TC 3.A.1.7.1)	137	462	2	79	98.5612	14.6026	11.7132	1.25382e-06	0.0172877	1.08659e-05	4	3	1	0.625	0.625
group_4502	mnmG	tRNA uridine 5-carboxymethylaminomethyl modification enzyme MnmG	1	69	138	472	0.719424	87.2458	0.0495694	1.26003e-06	0.0173732	1.08923e-05	4	1	4	0.125	0.625
group_8523		hypothetical protein	1	69	138	472	0.719424	87.2458	0.0495694	1.26003e-06	0.0173732	1.08923e-05	2	1	1	1	1
group_6699		putative replication initiation protein	1	69	138	472	0.719424	87.2458	0.0495694	1.26003e-06	0.0173732	1.08923e-05	4	1	4	0.125	0.625
group_3792	czcO	probable monooxygenase	1	69	138	472	0.719424	87.2458	0.0495694	1.26003e-06	0.0173732	1.08923e-05	4	1	4	0.125	0.625
group_6740		hypothetical protein	2	78	137	463	1.43885	85.5823	0.0866554	1.29007e-06	0.0177875	1.1145e-05	4	1	3	0.625	0.625
group_633	ethR	Transcriptional regulator, TetR family	2	80	137	461	1.43885	85.2126	0.0841241	1.32731e-06	0.0183009	1.14595e-05	4	2	3	0.625	1
rpiR		Sialic acid utilization regulator, RpiR family	126	390	13	151	90.6475	27.9113	3.75266	1.33835e-06	0.0184531	1.15476e-05	4	3	2	0.625	1
group_6364	metE	5-methyltetrahydropteroyltriglutamate--homocysteine methyltransferase	15	163	124	378	10.7914	69.8706	0.280526	1.40568e-06	0.0193815	1.2121e-05	4	3	3	0.625	0.625
group_6465		membrane protein	139	483	0	58	100	10.7209	inf	1.45287e-06	0.0200322	1.24656e-05	4	4	0	0.125	0.125
group_8834		lipoprotein	0	58	139	483	0	89.2791	0	1.45287e-06	0.0200322	1.24656e-05	4	0	4	0.125	0.125
group_6684		Hypothetical protein	0	58	139	483	0	89.2791	0	1.45287e-06	0.0200322	1.24656e-05	4	0	4	0.125	0.125
group_8819		FIG086557: Conjugation related protein	0	58	139	483	0	89.2791	0	1.45287e-06	0.0200322	1.24656e-05	3	0	3	0.25	0.25
tgt		queuine tRNA-ribosyltransferase	139	483	0	58	100	10.7209	inf	1.45287e-06	0.0200322	1.24656e-05	4	4	0	0.125	0.125
group_6557		hypothetical protein	0	58	139	483	0	89.2791	0	1.45287e-06	0.0200322	1.24656e-05	3	0	3	0.25	0.25
group_7394		excisionase	0	58	139	483	0	89.2791	0	1.45287e-06	0.0200322	1.24656e-05	3	0	3	0.25	0.25
group_6626	immR_2	Cro/CI family transcriptional regulator	0	58	139	483	0	89.2791	0	1.45287e-06	0.0200322	1.24656e-05	4	0	4	0.125	0.125
group_3839	yheH_2	Fatty acid ABC transporter ATP-binding/permease protein	0	57	139	484	0	89.464	0	1.49737e-06	0.0206458	1.27917e-05	4	0	4	0.125	0.125
group_7691		hypothetical protein	0	57	139	484	0	89.464	0	1.49737e-06	0.0206458	1.27917e-05	2	0	2	0.5	0.5
group_8500	xerC_1	phage integrase family site specific recombinase	0	57	139	484	0	89.464	0	1.49737e-06	0.0206458	1.27917e-05	3	0	3	0.25	0.25
group_5325	xerC	prophage LambdaSa03, site-specific recombinase phage integrase	0	57	139	484	0	89.464	0	1.49737e-06	0.0206458	1.27917e-05	4	0	4	0.125	0.125
group_10043		phage protein	0	57	139	484	0	89.464	0	1.49737e-06	0.0206458	1.27917e-05	4	0	4	0.125	0.125
group_3045	uxaC	Uronate isomerase	0	57	139	484	0	89.464	0	1.49737e-06	0.0206458	1.27917e-05	4	0	4	0.125	0.125
group_8503		DUF1706 domain-containing protein	0	57	139	484	0	89.464	0	1.49737e-06	0.0206458	1.27917e-05	3	0	3	0.25	0.25
group_8694		Phage excisionase	0	59	139	482	0	89.0943	0	1.57876e-06	0.021768	1.3437e-05	4	0	4	0.125	0.125
group_7500		hypothetical cytosolic protein	0	59	139	482	0	89.0943	0	1.57876e-06	0.021768	1.3437e-05	4	0	4	0.125	0.125
sigV		RNA polymerase sigma factor, ECF subfamily	139	482	0	59	100	10.9057	inf	1.57876e-06	0.021768	1.3437e-05	4	4	0	0.125	0.125
group_6659		hypothetical protein	0	59	139	482	0	89.0943	0	1.57876e-06	0.021768	1.3437e-05	4	0	4	0.125	0.125
group_5202		DNA relaxase nicK	0	59	139	482	0	89.0943	0	1.57876e-06	0.021768	1.3437e-05	3	0	3	0.25	0.25
group_2918		hypothetical protein	0	59	139	482	0	89.0943	0	1.57876e-06	0.021768	1.3437e-05	4	0	4	0.125	0.125
group_8510		hypothetical protein	60	120	79	421	43.1655	77.8189	2.66456	1.59153e-06	0.0219441	1.35374e-05	4	3	2	0.625	1
group_1103		FIG01118957: hypothetical protein	97	255	42	286	69.7842	52.8651	2.59029	1.69812e-06	0.0234137	1.44351e-05	4	3	2	0.625	1
rpoB		DNA-directed RNA polymerase subunit beta	136	456	3	85	97.8417	15.7116	8.45029	1.7753e-06	0.0244778	1.50818e-05	4	3	3	0.625	0.625
group_666		Streptococcal histidine triad protein	112	321	27	220	80.5755	40.6654	2.84297	1.81203e-06	0.0249843	1.53844e-05	4	3	3	0.625	0.625
scpA_2		C5a peptidase	117	521	22	20	84.1727	3.69686	0.204153	1.9607e-06	0.0270341	1.66261e-05	4	4	2	0.125	1
group_8885		hypothetical protein	22	20	117	521	15.8273	96.3031	4.89829	1.9607e-06	0.0270341	1.66261e-05	4	1	4	0.125	0.625
group_4728		hypothetical protein	2	77	137	464	1.43885	85.7671	0.0879704	2.07141e-06	0.0285607	1.75004e-05	4	2	3	0.625	1
group_8837		FIG01114860: hypothetical protein	2	77	137	464	1.43885	85.7671	0.0879704	2.07141e-06	0.0285607	1.75004e-05	3	1	3	0.25	1
group_2895		hypothetical protein	2	77	137	464	1.43885	85.7671	0.0879704	2.07141e-06	0.0285607	1.75004e-05	4	1	3	0.625	0.625
group_6668		lipoprotein	2	77	137	464	1.43885	85.7671	0.0879704	2.07141e-06	0.0285607	1.75004e-05	3	1	3	0.25	1
group_6297		hypothetical protein	2	77	137	464	1.43885	85.7671	0.0879704	2.07141e-06	0.0285607	1.75004e-05	4	1	4	0.125	0.625
group_2771	rpiR	Sialic acid utilization regulator, RpiR family	2	77	137	464	1.43885	85.7671	0.0879704	2.07141e-06	0.0285607	1.75004e-05	4	1	3	0.625	0.625
int_3		Integrase/recombinase, putative, truncated	1	67	138	474	0.719424	87.6155	0.0512654	2.08547e-06	0.0287544	1.75439e-05	3	1	2	1	1
group_7404		Rep protein	1	67	138	474	0.719424	87.6155	0.0512654	2.08547e-06	0.0287544	1.75439e-05	3	1	2	1	1
ftsK_3		FtsK/SpoIIIE family protein	1	67	138	474	0.719424	87.6155	0.0512654	2.08547e-06	0.0287544	1.75439e-05	3	1	2	1	1
melD_1		Melibiose/raffinose/stachyose import permease protein MelD	1	67	138	474	0.719424	87.6155	0.0512654	2.08547e-06	0.0287544	1.75439e-05	4	1	4	0.125	0.625
group_2648	amtB	ammonium transporter	1	67	138	474	0.719424	87.6155	0.0512654	2.08547e-06	0.0287544	1.75439e-05	4	1	4	0.125	0.625
group_7406		hypothetical protein	1	67	138	474	0.719424	87.6155	0.0512654	2.08547e-06	0.0287544	1.75439e-05	3	1	2	1	1
group_3590		Integral membrane protein	1	67	138	474	0.719424	87.6155	0.0512654	2.08547e-06	0.0287544	1.75439e-05	4	1	4	0.125	0.625
mnmG		tRNA uridine 5-carboxymethylaminomethyl modification enzyme GidA	138	473	1	68	99.2806	12.5693	19.8393	2.09249e-06	0.0288513	1.75455e-05	4	4	1	0.125	0.625
group_5117	mnmA	tRNA-specific 2-thiouridylase MnmA	1	68	138	473	0.719424	87.4307	0.0504049	2.09249e-06	0.0288513	1.75455e-05	4	1	4	0.125	0.625
group_5008	uxuA	Mannonate dehydratase	1	68	138	473	0.719424	87.4307	0.0504049	2.09249e-06	0.0288513	1.75455e-05	4	1	3	0.625	0.625
group_7407		hypothetical protein	1	68	138	473	0.719424	87.4307	0.0504049	2.09249e-06	0.0288513	1.75455e-05	3	1	2	1	1
group_8519		DNA-binding protein	1	68	138	473	0.719424	87.4307	0.0504049	2.09249e-06	0.0288513	1.75455e-05	4	1	3	0.625	0.625
yheI_1		Lipid A export ATP-binding/permease protein MsbA	126	392	13	149	90.6475	27.5416	3.68407	2.09329e-06	0.0288623	1.75455e-05	4	3	2	0.625	1
group_5134		FIG01114296: hypothetical protein	137	465	2	76	98.5612	14.0481	11.1957	2.10872e-06	0.0290751	1.76426e-05	4	3	1	0.625	0.625
rhaS_2		HTH-type transcriptional activator RhaS	2	76	137	465	1.43885	85.9519	0.08932	2.10872e-06	0.0290751	1.76426e-05	4	2	3	0.625	1
group_1212		FIG01119103: hypothetical protein	2	76	137	465	1.43885	85.9519	0.08932	2.10872e-06	0.0290751	1.76426e-05	3	2	1	1	1
group_3077	nirC	Formate/nitrite transporter	4	93	135	448	2.8777	82.8096	0.142732	2.13485e-06	0.0294353	1.78396e-05	4	1	4	0.125	0.625
group_1682		phage protein	4	93	135	448	2.8777	82.8096	0.142732	2.13485e-06	0.0294353	1.78396e-05	4	2	3	0.625	1
group_14		FIG01151585: hypothetical protein	4	92	135	449	2.8777	82.9945	0.144605	2.14978e-06	0.0296412	1.79535e-05	4	1	4	0.125	0.625
group_353		hypothetical protein	13	5	126	536	9.35252	99.0758	11.0603	2.23446e-06	0.0308087	1.86493e-05	4	2	2	1	1
arsC		Arsenate reductase	130	415	9	126	93.5252	23.2902	4.38554	2.26341e-06	0.0312079	1.88796e-05	4	4	2	0.125	1
group_1873	arlS_1	Sensor protein basS/pmrB	134	442	5	99	96.4029	18.2994	6.00271	2.39337e-06	0.0329998	1.99515e-05	4	2	4	0.125	1
group_2911	pbp1A	penicillin-binding protein 1A	0	56	139	485	0	89.6488	0	2.44542e-06	0.0337175	2.03117e-05	4	0	4	0.125	0.125
group_5409		hypothetical protein	0	56	139	485	0	89.6488	0	2.44542e-06	0.0337175	2.03117e-05	4	0	4	0.125	0.125
group_2659		glutamate-cysteine ligase	0	56	139	485	0	89.6488	0	2.44542e-06	0.0337175	2.03117e-05	4	0	4	0.125	0.125
group_5193		hypothetical protein	0	56	139	485	0	89.6488	0	2.44542e-06	0.0337175	2.03117e-05	3	0	3	0.25	0.25
group_6623		hypothetical protein	0	56	139	485	0	89.6488	0	2.44542e-06	0.0337175	2.03117e-05	4	0	4	0.125	0.125
glnB		Nitrogen regulatory protein P-II	0	56	139	485	0	89.6488	0	2.44542e-06	0.0337175	2.03117e-05	4	0	4	0.125	0.125
puuR_2		HTH-type transcriptional regulator	0	55	139	486	0	89.8336	0	2.50379e-06	0.0345223	2.06597e-05	4	0	4	0.125	0.125
cfb_1		CAMP factor	0	55	139	486	0	89.8336	0	2.50379e-06	0.0345223	2.06597e-05	4	0	4	0.125	0.125
fdm		Alcohol dehydrogenase	0	55	139	486	0	89.8336	0	2.50379e-06	0.0345223	2.06597e-05	4	0	4	0.125	0.125
group_6609		FIG01118149: hypothetical protein	0	55	139	486	0	89.8336	0	2.50379e-06	0.0345223	2.06597e-05	4	0	4	0.125	0.125
group_5199		hypothetical protein	0	55	139	486	0	89.8336	0	2.50379e-06	0.0345223	2.06597e-05	3	0	3	0.25	0.25
group_7527		phage protein	0	55	139	486	0	89.8336	0	2.50379e-06	0.0345223	2.06597e-05	3	0	3	0.25	0.25
group_10320		hypothetical protein	0	55	139	486	0	89.8336	0	2.50379e-06	0.0345223	2.06597e-05	4	0	4	0.125	0.125
group_654	bca_1	Cell surface protein	0	55	139	486	0	89.8336	0	2.50379e-06	0.0345223	2.06597e-05	4	0	4	0.125	0.125
immR_4		HTH-type transcriptional regulator yobD	0	55	139	486	0	89.8336	0	2.50379e-06	0.0345223	2.06597e-05	4	0	4	0.125	0.125
group_5786	trmK	Putative tRNA-m1A22 methylase	0	55	139	486	0	89.8336	0	2.50379e-06	0.0345223	2.06597e-05	4	0	4	0.125	0.125
sraP		serine-threonine rich antigen	0	55	139	486	0	89.8336	0	2.50379e-06	0.0345223	2.06597e-05	4	0	4	0.125	0.125
group_11216		hypothetical protein	8	0	131	541	5.7554	100	inf	2.58759e-06	0.0356777	2.12874e-05	1	1	0	1	1
group_3877	dnaG_2	DNA primase	8	0	131	541	5.7554	100	inf	2.58759e-06	0.0356777	2.12874e-05	1	1	0	1	1
group_5500		hypothetical protein	8	0	131	541	5.7554	100	inf	2.58759e-06	0.0356777	2.12874e-05	1	1	0	1	1
group_4244		hypothetical protein	8	0	131	541	5.7554	100	inf	2.58759e-06	0.0356777	2.12874e-05	1	1	0	1	1
group_6154		hypothetical protein	8	0	131	541	5.7554	100	inf	2.58759e-06	0.0356777	2.12874e-05	1	1	0	1	1
group_4618	cpsH	Polysaccharide biosynthesis protein CpsH(V)	3	83	136	458	2.15827	84.658	0.121722	2.87314e-06	0.0396149	2.36225e-05	4	2	2	1	1
gatC_3		PTS system, galactose-specific IIC component	72	395	67	146	51.7986	26.9871	0.397204	3.2108e-06	0.0442706	2.63829e-05	4	3	2	0.625	1
lacX_1		aldose 1-epimerase	43	72	96	469	30.9353	86.6913	2.91768	3.2998e-06	0.0454976	2.70981e-05	4	2	4	0.125	1
group_4450	fhs1	Formate--tetrahydrofolate ligase 1	57	114	82	427	41.0072	78.9279	2.60366	3.37313e-06	0.0465087	2.76838e-05	4	2	3	0.625	1
adh_1		Alcohol dehydrogenase	2	75	137	466	1.43885	86.1368	0.0907056	3.41306e-06	0.0470593	2.79616e-05	4	1	4	0.125	0.625
dxs		Transketolase, C-terminal section	137	466	2	75	98.5612	13.8632	11.0247	3.41306e-06	0.0470593	2.79616e-05	4	4	2	0.125	1
gsiA_1		Oligopeptide transport ATP-binding protein OppD (TC 3.A.1.5.1)	137	466	2	75	98.5612	13.8632	11.0247	3.41306e-06	0.0470593	2.79616e-05	4	4	1	0.125	0.625
gutB		Alcohol dehydrogenase, zinc-containing	137	467	2	74	98.5612	13.6784	10.8544	3.43868e-06	0.0474125	2.81283e-05	4	4	1	0.125	0.625
group_4505		FIG002958: hypothetical protein	137	467	2	74	98.5612	13.6784	10.8544	3.43868e-06	0.0474125	2.81283e-05	4	4	1	0.125	0.625
group_8520		hypothetical protein	1	65	138	476	0.719424	87.9852	0.0530658	3.44361e-06	0.0474806	2.81283e-05	2	1	1	1	1
mnmA		tRNA-specific 2-thiouridylase MnmA	138	476	1	65	99.2806	12.0148	18.8445	3.44361e-06	0.0474806	2.81283e-05	4	4	1	0.125	0.625
group_825	hhaIM	DNA methylase	1	65	138	476	0.719424	87.9852	0.0530658	3.44361e-06	0.0474806	2.81283e-05	3	1	2	1	1
dtpT		Di/tripeptide permease DtpT	135	450	4	91	97.1223	16.8207	6.825	3.47399e-06	0.0478994	2.82932e-05	4	4	1	0.125	0.625
group_3453		Transcriptional regulator, MarR family	138	475	1	66	99.2806	12.1996	19.1747	3.48637e-06	0.0480701	2.82932e-05	4	4	1	0.125	0.625
cimH		Malate Na(+) symporter	138	475	1	66	99.2806	12.1996	19.1747	3.48637e-06	0.0480701	2.82932e-05	4	4	1	0.125	0.625
group_4607		hypothetical protein	1	66	138	475	0.719424	87.8004	0.052152	3.48637e-06	0.0480701	2.82932e-05	3	1	2	1	1
group_8478		unknown phage protein	1	66	138	475	0.719424	87.8004	0.052152	3.48637e-06	0.0480701	2.82932e-05	3	1	2	1	1
group_5735	cwlS	Aggregation promoting factor	1	66	138	475	0.719424	87.8004	0.052152	3.48637e-06	0.0480701	2.82932e-05	4	1	4	0.125	0.625
group_7387		DNA helicase, phage-associated	1	66	138	475	0.719424	87.8004	0.052152	3.48637e-06	0.0480701	2.82932e-05	3	1	2	1	1
group_7408		Helix-turn-helix domain protein	1	66	138	475	0.719424	87.8004	0.052152	3.48637e-06	0.0480701	2.82932e-05	3	1	2	1	1
group_8479		Phage protein	1	66	138	475	0.719424	87.8004	0.052152	3.48637e-06	0.0480701	2.82932e-05	3	1	2	1	1
metK_1		S-adenosylmethionine synthetase	1	66	138	475	0.719424	87.8004	0.052152	3.48637e-06	0.0480701	2.82932e-05	3	1	2	1	1
serA_1		D-3-phosphoglycerate dehydrogenase	1	66	138	475	0.719424	87.8004	0.052152	3.48637e-06	0.0480701	2.82932e-05	4	1	4	0.125	0.625
group_2504		hypothetical protein	14	7	125	534	10.0719	98.7061	8.544	3.89818e-06	0.053748	3.16165e-05	3	1	3	0.25	1
nirC		Formate/nitrite transporter	133	438	6	103	95.6835	19.0388	5.21271	4.09378e-06	0.0564451	3.30555e-05	4	3	2	0.625	1
trmK		Putative tRNA-m1A22 methylase	139	487	0	54	100	9.98152	inf	4.10677e-06	0.0566241	3.30555e-05	4	4	0	0.125	0.125
group_7690		hypothetical protein	0	54	139	487	0	90.0185	0	4.10677e-06	0.0566241	3.30555e-05	2	0	2	0.5	0.5
group_6757		hypothetical protein	0	54	139	487	0	90.0185	0	4.10677e-06	0.0566241	3.30555e-05	4	0	4	0.125	0.125
group_8691		hypothetical protein	0	54	139	487	0	90.0185	0	4.10677e-06	0.0566241	3.30555e-05	4	0	4	0.125	0.125
group_1657		hypothetical protein	0	54	139	487	0	90.0185	0	4.10677e-06	0.0566241	3.30555e-05	3	0	3	0.25	0.25
group_7689		hypothetical protein	0	54	139	487	0	90.0185	0	4.10677e-06	0.0566241	3.30555e-05	2	0	2	0.5	0.5
group_5314	Int-Tn_1	site-specific recombinase, phage integrase family	0	54	139	487	0	90.0185	0	4.10677e-06	0.0566241	3.30555e-05	3	0	3	0.25	0.25
group_5238	ybbH	Phosphosugar-binding transcriptional repressor,RpiR family	0	54	139	487	0	90.0185	0	4.10677e-06	0.0566241	3.30555e-05	4	0	4	0.125	0.125
group_7827		phage protein	0	54	139	487	0	90.0185	0	4.10677e-06	0.0566241	3.30555e-05	4	0	4	0.125	0.125
group_3288		surface antigen	0	54	139	487	0	90.0185	0	4.10677e-06	0.0566241	3.30555e-05	4	0	4	0.125	0.125
group_5918		hypothetical protein	0	54	139	487	0	90.0185	0	4.10677e-06	0.0566241	3.30555e-05	4	0	4	0.125	0.125
group_738	smc_2	adhesion protein	0	54	139	487	0	90.0185	0	4.10677e-06	0.0566241	3.30555e-05	4	0	4	0.125	0.125
group_11159		hypothetical protein	9	1	130	540	6.47482	99.8152	37.3846	4.16471e-06	0.057423	3.33211e-05	3	2	1	1	1
group_1686		hypothetical protein	9	1	130	540	6.47482	99.8152	37.3846	4.16471e-06	0.057423	3.33211e-05	3	2	1	1	1
group_11314		hypothetical protein	9	1	130	540	6.47482	99.8152	37.3846	4.16471e-06	0.057423	3.33211e-05	3	2	1	1	1
group_2483		putative minor structural protein	0	53	139	488	0	90.2033	0	4.17843e-06	0.0576122	3.33211e-05	4	0	4	0.125	0.125
group_8820		Antirestriction protein	0	53	139	488	0	90.2033	0	4.17843e-06	0.0576122	3.33211e-05	3	0	3	0.25	0.25
group_6432		FIG01117270: hypothetical protein	139	488	0	53	100	9.79667	inf	4.17843e-06	0.0576122	3.33211e-05	3	3	0	0.25	0.25
group_1860	ykoD_1	putative ABC transporter, ATP-binding component	0	53	139	488	0	90.2033	0	4.17843e-06	0.0576122	3.33211e-05	4	0	4	0.125	0.125
group_6053		hypothetical protein	0	53	139	488	0	90.2033	0	4.17843e-06	0.0576122	3.33211e-05	4	0	4	0.125	0.125
group_5270		membrane protein	0	53	139	488	0	90.2033	0	4.17843e-06	0.0576122	3.33211e-05	3	0	3	0.25	0.25
group_8008		XRE family transcriptional regulator	0	53	139	488	0	90.2033	0	4.17843e-06	0.0576122	3.33211e-05	4	0	4	0.125	0.125
group_8639		Tn5253 hypothetical protein	0	53	139	488	0	90.2033	0	4.17843e-06	0.0576122	3.33211e-05	3	0	3	0.25	0.25
group_8822		Tn5251 hypothetical protein	0	53	139	488	0	90.2033	0	4.17843e-06	0.0576122	3.33211e-05	3	0	3	0.25	0.25
group_8818		hypothetical protein	0	53	139	488	0	90.2033	0	4.17843e-06	0.0576122	3.33211e-05	3	0	3	0.25	0.25
group_3268		Membrane protein	0	53	139	488	0	90.2033	0	4.17843e-06	0.0576122	3.33211e-05	3	0	3	0.25	0.25
group_8824		Tn916 hypothetical protein	0	53	139	488	0	90.2033	0	4.17843e-06	0.0576122	3.33211e-05	3	0	3	0.25	0.25
group_4738		hypothetical protein	0	53	139	488	0	90.2033	0	4.17843e-06	0.0576122	3.33211e-05	2	0	2	0.5	0.5
licC		Lichenan permease IIC component	17	12	122	529	12.2302	97.7819	6.14276	4.35826e-06	0.0600917	3.47351e-05	4	1	4	0.125	0.625
group_1227		hypothetical protein	3	82	136	459	2.15827	84.8429	0.123476	4.64104e-06	0.0639907	3.69461e-05	4	1	4	0.125	0.625
glyG_2		Polysaccharide biosynthesis glycosyl transferase CpsJ	3	82	136	459	2.15827	84.8429	0.123476	4.64104e-06	0.0639907	3.69461e-05	3	2	2	1	1
group_3095	cpsD	Tyrosine-protein kinase CpsD	42	70	97	471	30.2158	87.061	2.9134	4.65808e-06	0.0642256	3.70604e-05	4	1	4	0.125	0.625
group_2074	nikB	Nickel transport system permease protein NikB	75	176	64	365	53.9568	67.4677	2.43031	4.97168e-06	0.0685495	3.95326e-05	4	1	4	0.125	0.625
group_556	icaA	hypothetical protein	26	30	113	511	18.705	94.4547	3.91917	5.52281e-06	0.0761484	4.38896e-05	4	3	2	0.625	1
ecfA1_2		Duplicated ATPase component MtsB of energizing module of methionine-regulated ECF transporter	2	72	137	469	1.43885	86.6913	0.0950933	5.59366e-06	0.0771253	4.44015e-05	4	2	3	0.625	1
group_1908	msbA_1	putative ABC transporter ATP-binding protein	2	72	137	469	1.43885	86.6913	0.0950933	5.59366e-06	0.0771253	4.44015e-05	4	1	4	0.125	0.625
group_3047	uxaC	Uronate isomerase	2	73	137	468	1.43885	86.5065	0.0935906	5.60811e-06	0.0773246	4.44906e-05	4	2	3	0.625	1
group_4621		FIG01119448: hypothetical protein	60	125	79	416	43.1655	76.8946	2.52759	5.66103e-06	0.0780542	4.48845e-05	4	3	2	0.625	1
lytR_3		regulatory protein CpsX	138	478	1	63	99.2806	11.6451	18.1883	5.67268e-06	0.0782149	4.48995e-05	4	4	1	0.125	0.625
group_3559	recN	DNA repair protein RecN	1	63	138	478	0.719424	88.3549	0.0549804	5.67268e-06	0.0782149	4.48995e-05	4	1	4	0.125	0.625
serC		Phosphoserine aminotransferase	138	478	1	63	99.2806	11.6451	18.1883	5.67268e-06	0.0782149	4.48995e-05	4	4	1	0.125	0.625
group_6843		phage protein	49	91	90	450	35.2518	83.1793	2.69231	5.72208e-06	0.078896	4.52645e-05	4	2	3	0.625	1
group_1983		phage protein	7	109	132	432	5.03597	79.8521	0.210175	6.47877e-06	0.0893293	5.12209e-05	4	1	4	0.125	0.625
lacF		PTS system, lactose-specific IIA component	49	92	90	449	35.2518	82.9945	2.65713	6.48584e-06	0.0894267	5.12474e-05	4	2	4	0.125	1
group_39		SNF2 family protein	0	52	139	489	0	90.3882	0	6.8812e-06	0.094878	5.41232e-05	4	0	4	0.125	0.125
araQ_1		Sugar ABC transporter, permease	0	52	139	489	0	90.3882	0	6.8812e-06	0.094878	5.41232e-05	2	0	2	0.5	0.5
group_8760		cell wall surface anchor family protein	0	52	139	489	0	90.3882	0	6.8812e-06	0.094878	5.41232e-05	3	0	3	0.25	0.25
group_2207	intS	site-specific recombinase, phage integrase family	0	52	139	489	0	90.3882	0	6.8812e-06	0.094878	5.41232e-05	3	0	3	0.25	0.25
group_8627		hypothetical protein	0	52	139	489	0	90.3882	0	6.8812e-06	0.094878	5.41232e-05	2	0	2	0.5	0.5
group_2660		glutamate-cysteine ligase	0	52	139	489	0	90.3882	0	6.8812e-06	0.094878	5.41232e-05	4	0	4	0.125	0.125
group_3009	rlmI	Ribosomal RNA large subunit methyltransferase I	0	52	139	489	0	90.3882	0	6.8812e-06	0.094878	5.41232e-05	4	0	4	0.125	0.125
group_270	essC	FtsK/SpoIIIE family protein, putative secretion system component EssC/YukA	0	52	139	489	0	90.3882	0	6.8812e-06	0.094878	5.41232e-05	4	0	4	0.125	0.125
group_4687		hypothetical protein	0	51	139	490	0	90.573	0	6.95939e-06	0.0959561	5.44586e-05	3	0	3	0.25	0.25
nss		nucleotide sugar synthetase-like protein (nss)	0	51	139	490	0	90.573	0	6.95939e-06	0.0959561	5.44586e-05	3	0	3	0.25	0.25
group_3177	hisK	hypothetical protein	0	51	139	490	0	90.573	0	6.95939e-06	0.0959561	5.44586e-05	4	0	4	0.125	0.125
cynR		Transcriptional regulator, LysR family	139	490	0	51	100	9.42699	inf	6.95939e-06	0.0959561	5.44586e-05	4	4	0	0.125	0.125
group_5934		putative conjugative transposon protein	0	51	139	490	0	90.573	0	6.95939e-06	0.0959561	5.44586e-05	3	0	3	0.25	0.25
group_8614		hypothetical protein	0	51	139	490	0	90.573	0	6.95939e-06	0.0959561	5.44586e-05	3	0	3	0.25	0.25
group_5273		Tn5252, relaxase	0	51	139	490	0	90.573	0	6.95939e-06	0.0959561	5.44586e-05	4	0	4	0.125	0.125
group_4778		P1-type antirepressor	0	51	139	490	0	90.573	0	6.95939e-06	0.0959561	5.44586e-05	4	0	4	0.125	0.125
group_8769	immR	Cro/CI family transcriptional regulator	0	51	139	490	0	90.573	0	6.95939e-06	0.0959561	5.44586e-05	4	0	4	0.125	0.125
group_4530	hpdA	4-hydroxyphenylacetate decarboxylase activating enzyme	35	53	104	488	25.1799	90.2033	3.09869	7.06551e-06	0.0974193	5.52577e-05	4	2	4	0.125	1
femB_3		tRNA-dependent lipid II-Ala--L-alanine ligase	11	131	128	410	7.91367	75.7856	0.268965	7.17173e-06	0.0988838	5.60565e-05	4	2	4	0.125	1
group_6559	hyaD_2	Polysaccharide biosynthesis glycosyl transferase CpsN	3	79	136	462	2.15827	85.3974	0.129002	7.46966e-06	0.102992	5.83192e-05	3	2	2	1	1
cpsM		Polysaccharide biosynthesis protein CpsM(V)	3	79	136	462	2.15827	85.3974	0.129002	7.46966e-06	0.102992	5.83192e-05	4	2	2	1	1
group_7889		hypothetical protein	12	5	127	536	8.63309	99.0758	10.1291	8.48746e-06	0.117025	6.61906e-05	3	2	2	1	1
group_6927		hypothetical protein	12	5	127	536	8.63309	99.0758	10.1291	8.48746e-06	0.117025	6.61906e-05	3	2	2	1	1
group_6692		hypothetical protein	22	23	117	518	15.8273	95.7486	4.23486	8.86673e-06	0.122255	6.90314e-05	4	1	4	0.125	0.625
group_6694		hypothetical protein	22	23	117	518	15.8273	95.7486	4.23486	8.86673e-06	0.122255	6.90314e-05	4	1	4	0.125	0.625
group_7561		hypothetical protein	22	23	117	518	15.8273	95.7486	4.23486	8.86673e-06	0.122255	6.90314e-05	4	1	4	0.125	0.625
group_1955		hypothetical protein	4	86	135	455	2.8777	84.1035	0.156761	8.87511e-06	0.12237	6.90576e-05	4	2	4	0.125	1
esxA_1		virulence factor EsxA	102	285	37	256	73.3813	47.3198	2.47624	9.03399e-06	0.124561	7.02542e-05	4	3	3	0.625	0.625
group_3797	Int-Tn_1	Integrase	2	70	137	471	1.43885	87.061	0.0982273	9.07601e-06	0.12514	7.05014e-05	4	1	3	0.625	0.625
group_4401	malQ	4-alpha-glucanotransferase (amylomaltase)	2	70	137	471	1.43885	87.061	0.0982273	9.07601e-06	0.12514	7.05014e-05	4	1	4	0.125	0.625
lacG		6-phospho-beta-galactosidase	43	76	96	465	30.9353	85.9519	2.74054	9.31553e-06	0.128443	7.23212e-05	4	2	4	0.125	1
group_792	bca_2	Surface protein Rib	0	50	139	491	0	90.7579	0	1.15039e-05	0.158616	8.86635e-05	3	0	3	0.25	0.25
group_2748	cynR	Transcriptional regulator, LysR family	0	50	139	491	0	90.7579	0	1.15039e-05	0.158616	8.86635e-05	4	0	4	0.125	0.125
group_7455	asp2	Gap2	0	50	139	491	0	90.7579	0	1.15039e-05	0.158616	8.86635e-05	3	0	3	0.25	0.25
group_3963	panE	2-dehydropantoate 2-reductase	0	50	139	491	0	90.7579	0	1.15039e-05	0.158616	8.86635e-05	4	0	4	0.125	0.125
group_10349		cI-like repressor	0	50	139	491	0	90.7579	0	1.15039e-05	0.158616	8.86635e-05	4	0	4	0.125	0.125
fabZ_3		hypothetical protein	0	50	139	491	0	90.7579	0	1.15039e-05	0.158616	8.86635e-05	3	0	3	0.25	0.25
group_4167	mapZ	Hypothetical protein	0	50	139	491	0	90.7579	0	1.15039e-05	0.158616	8.86635e-05	4	0	4	0.125	0.125
group_7542		hypothetical protein	0	50	139	491	0	90.7579	0	1.15039e-05	0.158616	8.86635e-05	3	0	3	0.25	0.25
group_10350		XRE family transcriptional regulator	0	50	139	491	0	90.7579	0	1.15039e-05	0.158616	8.86635e-05	4	0	4	0.125	0.125
group_7454	asp1	Gap1	0	50	139	491	0	90.7579	0	1.15039e-05	0.158616	8.86635e-05	3	0	3	0.25	0.25
group_3669		hypothetical protein	15	10	124	531	10.7914	98.1516	6.42339	1.1557e-05	0.159348	8.86635e-05	4	2	2	1	1
hisK		Histidinol-phosphatase	139	492	0	49	100	9.0573	inf	1.15684e-05	0.159506	8.86635e-05	3	3	0	0.25	0.25
group_889		replication initiator A protein	0	49	139	492	0	90.9427	0	1.15684e-05	0.159506	8.86635e-05	3	0	3	0.25	0.25
group_6719		phage protein	0	49	139	492	0	90.9427	0	1.15684e-05	0.159506	8.86635e-05	4	0	4	0.125	0.125
group_8802		FIG01114021: hypothetical protein	0	49	139	492	0	90.9427	0	1.15684e-05	0.159506	8.86635e-05	4	0	4	0.125	0.125
group_4710		DNA helicase, phage-associated	0	49	139	492	0	90.9427	0	1.15684e-05	0.159506	8.86635e-05	4	0	4	0.125	0.125
group_8494		hypothetical protein	0	49	139	492	0	90.9427	0	1.15684e-05	0.159506	8.86635e-05	3	0	3	0.25	0.25
group_2124		putative ABC transporter ATP-binding protein	0	49	139	492	0	90.9427	0	1.15684e-05	0.159506	8.86635e-05	3	0	3	0.25	0.25
group_8801		FIG01115489: hypothetical protein	0	49	139	492	0	90.9427	0	1.15684e-05	0.159506	8.86635e-05	4	0	4	0.125	0.125
group_4608		hypothetical protein	0	49	139	492	0	90.9427	0	1.15684e-05	0.159506	8.86635e-05	4	0	4	0.125	0.125
panE		2-dehydropantoate 2-reductase	139	492	0	49	100	9.0573	inf	1.15684e-05	0.159506	8.86635e-05	4	4	0	0.125	0.125
group_5312		hypothetical protein	0	49	139	492	0	90.9427	0	1.15684e-05	0.159506	8.86635e-05	3	0	3	0.25	0.25
group_6327	pyk	Pyruvate kinase	0	49	139	492	0	90.9427	0	1.15684e-05	0.159506	8.86635e-05	4	0	4	0.125	0.125
group_5968		hypothetical protein	11	4	128	537	7.91367	99.2606	11.5371	1.18784e-05	0.16378	9.09889e-05	4	1	4	0.125	0.625
group_1049	nikC	peptide ABC transporter, permease protein	3	77	136	464	2.15827	85.7671	0.132926	1.19967e-05	0.165411	9.1844e-05	4	1	4	0.125	0.625
epsM		Sialic acid biosynthesis protein NeuD, O-acetyltransferase	136	463	3	78	97.8417	14.4177	7.63715	1.22555e-05	0.168978	9.37207e-05	4	3	2	0.625	1
kfoC_1		Polysaccharide biosynthesis glycosyl transferase CpsO	3	78	136	463	2.15827	85.5823	0.130939	1.22555e-05	0.168978	9.37207e-05	3	2	2	1	1
group_8191		hypothetical protein	7	0	132	541	5.03597	100	inf	1.31928e-05	0.181902	9.96723e-05	1	1	0	1	1
group_8193		hypothetical protein	7	0	132	541	5.03597	100	inf	1.31928e-05	0.181902	9.96723e-05	1	1	0	1	1
group_606		IS3 family transposase ISSag5	7	0	132	541	5.03597	100	inf	1.31928e-05	0.181902	9.96723e-05	1	1	0	1	1
group_8189		hypothetical protein	7	0	132	541	5.03597	100	inf	1.31928e-05	0.181902	9.96723e-05	1	1	0	1	1
group_3871		hypothetical protein	7	0	132	541	5.03597	100	inf	1.31928e-05	0.181902	9.96723e-05	3	3	0	0.25	0.25
group_8183		hypothetical protein	7	0	132	541	5.03597	100	inf	1.31928e-05	0.181902	9.96723e-05	1	1	0	1	1
group_8182		hypothetical protein	7	0	132	541	5.03597	100	inf	1.31928e-05	0.181902	9.96723e-05	1	1	0	1	1
group_11240		hypothetical protein	7	0	132	541	5.03597	100	inf	1.31928e-05	0.181902	9.96723e-05	1	1	0	1	1
group_2573		ESAT-6-like protein	7	0	132	541	5.03597	100	inf	1.31928e-05	0.181902	9.96723e-05	1	1	0	1	1
group_8184		hypothetical protein	7	0	132	541	5.03597	100	inf	1.31928e-05	0.181902	9.96723e-05	1	1	0	1	1
group_8185		hypothetical protein	7	0	132	541	5.03597	100	inf	1.31928e-05	0.181902	9.96723e-05	1	1	0	1	1
group_11239		hypothetical protein	7	0	132	541	5.03597	100	inf	1.31928e-05	0.181902	9.96723e-05	1	1	0	1	1
group_11233		hypothetical protein	7	0	132	541	5.03597	100	inf	1.31928e-05	0.181902	9.96723e-05	1	1	0	1	1
group_8190		hypothetical protein	7	0	132	541	5.03597	100	inf	1.31928e-05	0.181902	9.96723e-05	1	1	0	1	1
group_5487		hypothetical protein	7	0	132	541	5.03597	100	inf	1.31928e-05	0.181902	9.96723e-05	1	1	0	1	1
group_8192		hypothetical protein	7	0	132	541	5.03597	100	inf	1.31928e-05	0.181902	9.96723e-05	1	1	0	1	1
group_8188		hypothetical protein	7	0	132	541	5.03597	100	inf	1.31928e-05	0.181902	9.96723e-05	1	1	0	1	1
group_8186		hypothetical protein	7	0	132	541	5.03597	100	inf	1.31928e-05	0.181902	9.96723e-05	1	1	0	1	1
group_5914		hypothetical protein	7	0	132	541	5.03597	100	inf	1.31928e-05	0.181902	9.96723e-05	1	1	0	1	1
group_11247		hypothetical protein	7	0	132	541	5.03597	100	inf	1.31928e-05	0.181902	9.96723e-05	1	1	0	1	1
group_8187		hypothetical protein	7	0	132	541	5.03597	100	inf	1.31928e-05	0.181902	9.96723e-05	1	1	0	1	1
group_1546		hypothetical protein	7	0	132	541	5.03597	100	inf	1.31928e-05	0.181902	9.96723e-05	1	1	0	1	1
gmuC		PTS system, cellobiose-specific IIC component	123	529	16	12	88.4892	2.21811	0.174386	1.36999e-05	0.188895	0.000103447	4	4	1	0.125	0.625
rnhB		Ribonuclease HII	130	425	9	116	93.5252	21.4418	3.94248	1.39558e-05	0.192422	0.000105321	4	4	2	0.125	1
gtfB_1		GftB: Glycosyl transferase, family 8	137	473	2	68	98.5612	12.5693	9.84778	1.46875e-05	0.202512	0.000110783	4	4	1	0.125	0.625
malQ		4-alpha-glucanotransferase	137	472	2	69	98.5612	12.7542	10.0138	1.50083e-05	0.206935	0.000113141	4	4	1	0.125	0.625
group_4528	hpdA	4-hydroxyphenylacetate decarboxylase activating enzyme	17	14	122	527	12.2302	97.4122	5.24532	1.51492e-05	0.208877	0.00011414	4	2	3	0.625	1
group_6735		hypothetical protein	1	59	138	482	0.719424	89.0943	0.0591992	1.52799e-05	0.210679	0.000114624	4	1	4	0.125	0.625
fabG_1		3-oxoacyl-[acyl-carrier protein] reductase	138	482	1	59	99.2806	10.9057	16.8921	1.52799e-05	0.210679	0.000114624	4	4	1	0.125	0.625
group_1221	ydaF_1	acetyltransferase, GNAT family	1	59	138	482	0.719424	89.0943	0.0591992	1.52799e-05	0.210679	0.000114624	3	1	2	1	1
group_5343		hypothetical protein	1	59	138	482	0.719424	89.0943	0.0591992	1.52799e-05	0.210679	0.000114624	4	1	4	0.125	0.625
group_7613		FIG01115510: hypothetical protein	1	59	138	482	0.719424	89.0943	0.0591992	1.52799e-05	0.210679	0.000114624	4	1	4	0.125	0.625
group_5345		putative conjugative transposon membrane protein	1	59	138	482	0.719424	89.0943	0.0591992	1.52799e-05	0.210679	0.000114624	4	1	4	0.125	0.625
group_6738		hypothetical protein	1	59	138	482	0.719424	89.0943	0.0591992	1.52799e-05	0.210679	0.000114624	4	1	4	0.125	0.625
recN		DNA repair protein RecN	138	482	1	59	99.2806	10.9057	16.8921	1.52799e-05	0.210679	0.000114624	4	4	1	0.125	0.625
clcA_1		Voltage-gated chloride channel family protein	121	375	18	166	87.0504	30.6839	2.9757	1.52916e-05	0.210841	0.00011465	4	3	3	0.625	0.625
group_1114	gatC_2	PTS system galactitol-specific EIIC component	59	126	80	415	42.446	76.7098	2.42907	1.56659e-05	0.216001	0.000117392	4	1	4	0.125	0.625
group_575	smc_2	Chromosome partition protein Smc	24	28	115	513	17.2662	94.8244	3.8236	1.57137e-05	0.216661	0.000117687	4	1	4	0.125	0.625
group_6544		hypothetical protein	1	60	138	481	0.719424	88.9094	0.0580918	1.58573e-05	0.218641	0.000118633	4	1	3	0.625	0.625
cusR		DNA-binding response regulator	138	481	1	60	99.2806	11.0906	17.2141	1.58573e-05	0.218641	0.000118633	4	4	1	0.125	0.625
group_8159		hypothetical protein	9	2	130	539	6.47482	99.6303	18.6577	1.89151e-05	0.260801	0.000141356	2	1	1	1	1
group_10462		hypothetical protein	9	2	130	539	6.47482	99.6303	18.6577	1.89151e-05	0.260801	0.000141356	3	1	2	1	1
group_313	mppA	Oligopeptide ABC transporter, periplasmic oligopeptide-binding protein OppA (TC 3.A.1.5.1)	13	139	126	402	9.35252	74.3068	0.29839	1.895e-05	0.261282	0.00014154	4	3	3	0.625	0.625
group_10348		Unknon	0	48	139	493	0	91.1275	0	1.91888e-05	0.264575	0.000141889	3	0	3	0.25	0.25
group_8771		Tn5252, ORF 10 protein	0	48	139	493	0	91.1275	0	1.91888e-05	0.264575	0.000141889	4	0	4	0.125	0.125
rplT		LSU ribosomal protein L20p	139	493	0	48	100	8.87246	inf	1.91888e-05	0.264575	0.000141889	4	4	0	0.125	0.125
group_4891	gla	Glycerol facilitator-aquaporin gla	0	48	139	493	0	91.1275	0	1.91888e-05	0.264575	0.000141889	4	0	4	0.125	0.125
group_3681	metK_1	S-adenosylmethionine synthetase	0	48	139	493	0	91.1275	0	1.91888e-05	0.264575	0.000141889	4	0	4	0.125	0.125
group_3967		abortive infection system Abi protein	0	48	139	493	0	91.1275	0	1.91888e-05	0.264575	0.000141889	4	0	4	0.125	0.125
group_9891		phage protein	0	48	139	493	0	91.1275	0	1.91888e-05	0.264575	0.000141889	4	0	4	0.125	0.125
group_8613	asp3	Gap3	0	48	139	493	0	91.1275	0	1.91888e-05	0.264575	0.000141889	3	0	3	0.25	0.25
pyk		Pyruvate kinase	139	493	0	48	100	8.87246	inf	1.91888e-05	0.264575	0.000141889	4	4	0	0.125	0.125
group_8770		Tn5252, ORF 9 protein	0	48	139	493	0	91.1275	0	1.91888e-05	0.264575	0.000141889	3	0	3	0.25	0.25
group_364	scpA_2	C5a peptidase	0	48	139	493	0	91.1275	0	1.91888e-05	0.264575	0.000141889	3	0	3	0.25	0.25
group_5932		transmembrane amino acid transporter protein	0	48	139	493	0	91.1275	0	1.91888e-05	0.264575	0.000141889	3	0	3	0.25	0.25
group_10352		phage protein	0	47	139	494	0	91.3124	0	1.91922e-05	0.264623	0.000141889	3	0	3	0.25	0.25
actP		cation-transporting ATP-ase, P-type	0	47	139	494	0	91.3124	0	1.91922e-05	0.264623	0.000141889	3	0	3	0.25	0.25
gtfB		glycosyltransferase	0	47	139	494	0	91.3124	0	1.91922e-05	0.264623	0.000141889	3	0	3	0.25	0.25
group_50		hypothetical protein	0	47	139	494	0	91.3124	0	1.91922e-05	0.264623	0.000141889	3	0	3	0.25	0.25
group_4650		Predicted ATPase	0	47	139	494	0	91.3124	0	1.91922e-05	0.264623	0.000141889	4	0	4	0.125	0.125
group_32		SNF2 family protein	0	47	139	494	0	91.3124	0	1.91922e-05	0.264623	0.000141889	4	0	4	0.125	0.125
nudG		Mutator mutT protein (7,8-dihydro-8-oxoguanine-triphosphatase)	139	494	0	47	100	8.68762	inf	1.91922e-05	0.264623	0.000141889	2	2	0	0.5	0.5
pstB3_3		phosphate transporter ATP-binding protein	136	466	3	75	97.8417	13.8632	7.29614	1.92139e-05	0.264921	0.000141897	4	3	2	0.625	1
group_2707	epsM	Sialic acid biosynthesis protein NeuD, O-acetyltransferase	3	75	136	466	2.15827	86.1368	0.137059	1.92139e-05	0.264921	0.000141897	4	2	4	0.125	1
group_11321		hypothetical protein	8	1	131	540	5.7554	99.8152	32.9771	1.92529e-05	0.265459	0.000142109	2	2	1	0.5	1
group_6010		phage protein	10	120	129	421	7.19424	77.8189	0.271964	1.95626e-05	0.269729	0.000144317	4	1	4	0.125	0.625
group_1882	agrA	Accessory gene regulator protein A	12	6	127	535	8.63309	98.8909	8.4252	2.09935e-05	0.289458	0.000154708	4	2	3	0.625	1
group_1924		hypothetical protein	12	6	127	535	8.63309	98.8909	8.4252	2.09935e-05	0.289458	0.000154708	4	2	2	1	1
group_4351	hsdM	hypothetical protein	32	48	107	493	23.0216	91.1275	3.07165	2.19108e-05	0.302107	0.000161382	4	2	3	0.625	1
group_3055	yxlG	ABC-type transport system involved in multi-copper enzyme maturation, permease component	4	82	135	459	2.8777	84.8429	0.165854	2.25288e-05	0.310626	0.000165756	3	1	3	0.25	1
group_2037		hypothetical protein	4	82	135	459	2.8777	84.8429	0.165854	2.25288e-05	0.310626	0.000165756	4	2	3	0.625	1
group_6272	frr	Ribosome recycling factor	4	81	135	460	2.8777	85.0277	0.168267	2.29109e-05	0.315896	0.000168478	4	1	4	0.125	0.625
nikO		ABC transporter ATP-binding protein	112	335	27	206	80.5755	38.0776	2.5508	2.3548e-05	0.324679	0.00017307	4	2	3	0.625	1
yhdJ_2		Type III restriction-modification system methylation subunit	2	66	137	475	1.43885	87.8004	0.105065	2.37038e-05	0.326828	0.000173844	4	2	2	1	1
group_4229		Phage Holliday junction resolvase	2	66	137	475	1.43885	87.8004	0.105065	2.37038e-05	0.326828	0.000173844	4	2	3	0.625	1
group_684	deoB_2	phosphopentomutase	2	66	137	475	1.43885	87.8004	0.105065	2.37038e-05	0.326828	0.000173844	3	2	2	1	1
group_5259		FIG01120752: hypothetical protein	2	66	137	475	1.43885	87.8004	0.105065	2.37038e-05	0.326828	0.000173844	3	1	2	1	1
group_3260	ysnE	Acetyltransferase, GNAT family	2	67	137	474	1.43885	87.6155	0.103279	2.44379e-05	0.33695	0.000179038	4	1	4	0.125	0.625
sthIR		Type III restriction-modification system DNA endonuclease res	2	67	137	474	1.43885	87.6155	0.103279	2.44379e-05	0.33695	0.000179038	4	2	2	1	1
group_5346		surface antigen	1	57	138	484	0.719424	89.464	0.0615306	2.49819e-05	0.34445	0.000182635	4	1	4	0.125	0.625
cylK		cylK protein	138	484	1	57	99.2806	10.536	16.2521	2.49819e-05	0.34445	0.000182635	4	3	1	0.625	0.625
group_9030		FIG01114524: hypothetical protein	1	57	138	484	0.719424	89.464	0.0615306	2.49819e-05	0.34445	0.000182635	4	1	4	0.125	0.625
group_5593	murE	UDP-N-acetylmuramoyl-L-alanyl-D-glutamate--L-lysine ligase	1	57	138	484	0.719424	89.464	0.0615306	2.49819e-05	0.34445	0.000182635	4	1	4	0.125	0.625
group_2398	araQ_1	L-arabinose transport system permease protein AraQ	16	13	123	528	11.5108	97.597	5.2833	2.51974e-05	0.347421	0.000184113	4	2	3	0.625	1
group_5349		hypothetical protein	20	21	119	520	14.3885	96.1183	4.16166	2.5341e-05	0.349402	0.000185065	4	1	4	0.125	0.625
group_3088		FIG01116346: hypothetical protein	6	96	133	445	4.31655	82.2551	0.209117	2.56663e-05	0.353886	0.000187341	4	3	2	0.625	1
group_2331		Transcriptional regulator, TetR family	11	125	128	416	7.91367	76.8946	0.286	2.57328e-05	0.354804	0.000187727	4	1	4	0.125	0.625
udk		Uridine kinase [C1]	138	483	1	58	99.2806	10.7209	16.5714	2.61204e-05	0.360147	0.000190252	4	4	1	0.125	0.625
group_7611		putative truncated relaxase	1	58	138	483	0.719424	89.2791	0.0603448	2.61204e-05	0.360147	0.000190252	4	1	4	0.125	0.625
group_6733		phage protein	1	58	138	483	0.719424	89.2791	0.0603448	2.61204e-05	0.360147	0.000190252	4	1	4	0.125	0.625
group_2330		Transcriptional regulator, TetR family	128	417	11	124	92.0863	22.9205	3.46021	2.65885e-05	0.366602	0.00019356	4	4	1	0.125	0.625
group_2597		hypothetical protein	17	15	122	526	12.2302	97.2274	4.88634	2.66506e-05	0.367459	0.00019391	4	2	2	1	1
group_3513		Hydrolase, haloacid dehalogenase-like family	136	468	3	73	97.8417	13.4935	7.07123	3.0683e-05	0.423058	0.000222779	4	3	2	0.625	1
serB		Phosphoserine phosphatase	136	468	3	73	97.8417	13.4935	7.07123	3.0683e-05	0.423058	0.000222779	4	2	2	1	1
group_4514	glcU	hypothetical protein	3	73	136	468	2.15827	86.5065	0.141418	3.0683e-05	0.423058	0.000222779	4	2	3	0.625	1
arcC1_1		Carbamate kinase 1	136	468	3	73	97.8417	13.4935	7.07123	3.0683e-05	0.423058	0.000222779	4	3	3	0.625	0.625
rihA		Pyrimidine-specific ribonucleoside hydrolase RihA	11	5	128	536	7.91367	99.0758	9.2125	3.135e-05	0.432254	0.000224819	2	1	1	1	1
mgtA		Glycosyltransferase LafA, responsible for the formation of Glc-DAG	136	469	3	72	97.8417	13.3087	6.95949	3.15394e-05	0.434866	0.000224819	4	4	1	0.125	0.625
group_10351		hypothetical protein	0	45	139	496	0	91.6821	0	3.17781e-05	0.438157	0.000224819	2	0	2	0.5	0.5
group_7414		lipoprotein	0	45	139	496	0	91.6821	0	3.17781e-05	0.438157	0.000224819	4	0	4	0.125	0.125
eta_2		hypothetical protein	0	45	139	496	0	91.6821	0	3.17781e-05	0.438157	0.000224819	3	0	3	0.25	0.25
group_6600	tagE	UDP-N-acetylglucosamine--peptide N-acetylglucosaminyltransferase GtfA subunit	0	45	139	496	0	91.6821	0	3.17781e-05	0.438157	0.000224819	3	0	3	0.25	0.25
group_8606		hypothetical protein	0	45	139	496	0	91.6821	0	3.17781e-05	0.438157	0.000224819	3	0	3	0.25	0.25
group_6888		Cro/CI family phage transcriptional regulator	0	45	139	496	0	91.6821	0	3.17781e-05	0.438157	0.000224819	3	0	3	0.25	0.25
group_7678		SPBc2 prophage-derived HTH-type transcriptional regulator yonR	0	45	139	496	0	91.6821	0	3.17781e-05	0.438157	0.000224819	4	0	4	0.125	0.125
group_8772		hypothetical protein	0	45	139	496	0	91.6821	0	3.17781e-05	0.438157	0.000224819	3	0	3	0.25	0.25
group_5479	xerC	Tyrosine recombinase XerC	0	45	139	496	0	91.6821	0	3.17781e-05	0.438157	0.000224819	1	0	1	1	1
group_8161		hypothetical protein	0	45	139	496	0	91.6821	0	3.17781e-05	0.438157	0.000224819	1	0	1	1	1
group_8165		hypothetical protein	0	45	139	496	0	91.6821	0	3.17781e-05	0.438157	0.000224819	1	0	1	1	1
group_6025		hypothetical protein	0	45	139	496	0	91.6821	0	3.17781e-05	0.438157	0.000224819	4	0	4	0.125	0.125
pta_2		Phosphate acetyltransferase	0	45	139	496	0	91.6821	0	3.17781e-05	0.438157	0.000224819	1	0	1	1	1
group_315		hypothetical protein	0	45	139	496	0	91.6821	0	3.17781e-05	0.438157	0.000224819	4	0	4	0.125	0.125
group_11172		hypothetical protein	0	45	139	496	0	91.6821	0	3.17781e-05	0.438157	0.000224819	1	0	1	1	1
ftsK_2		DNA translocase FtsK	0	45	139	496	0	91.6821	0	3.17781e-05	0.438157	0.000224819	3	0	3	0.25	0.25
group_11177		hypothetical protein	0	45	139	496	0	91.6821	0	3.17781e-05	0.438157	0.000224819	1	0	1	1	1
group_11182		hypothetical protein	0	45	139	496	0	91.6821	0	3.17781e-05	0.438157	0.000224819	1	0	1	1	1
group_11178		hypothetical protein	0	45	139	496	0	91.6821	0	3.17781e-05	0.438157	0.000224819	1	0	1	1	1
group_8162		hypothetical protein	0	45	139	496	0	91.6821	0	3.17781e-05	0.438157	0.000224819	1	0	1	1	1
group_6959		phage protein	0	45	139	496	0	91.6821	0	3.17781e-05	0.438157	0.000224819	3	0	3	0.25	0.25
group_805		hypothetical protein	0	45	139	496	0	91.6821	0	3.17781e-05	0.438157	0.000224819	1	0	1	1	1
group_8812		conserved hypothetical protein-phage associated	0	45	139	496	0	91.6821	0	3.17781e-05	0.438157	0.000224819	3	0	3	0.25	0.25
group_1584		hypothetical protein	0	45	139	496	0	91.6821	0	3.17781e-05	0.438157	0.000224819	2	0	2	0.5	0.5
copB		lead, cadmium, zinc and mercury transporting ATPase	0	45	139	496	0	91.6821	0	3.17781e-05	0.438157	0.000224819	3	0	3	0.25	0.25
group_11171		hypothetical protein	0	45	139	496	0	91.6821	0	3.17781e-05	0.438157	0.000224819	1	0	1	1	1
group_7504		integral membrane protein	0	45	139	496	0	91.6821	0	3.17781e-05	0.438157	0.000224819	3	0	3	0.25	0.25
group_11166		hypothetical protein	0	45	139	496	0	91.6821	0	3.17781e-05	0.438157	0.000224819	1	0	1	1	1
group_11179		hypothetical protein	0	45	139	496	0	91.6821	0	3.17781e-05	0.438157	0.000224819	1	0	1	1	1
group_8774		putative copper-chaperone/transport protein	0	45	139	496	0	91.6821	0	3.17781e-05	0.438157	0.000224819	3	0	3	0.25	0.25
glgA_3		Glycogen synthase	0	45	139	496	0	91.6821	0	3.17781e-05	0.438157	0.000224819	4	0	4	0.125	0.125
group_11478	ydeA	putative protease YdeA	0	45	139	496	0	91.6821	0	3.17781e-05	0.438157	0.000224819	1	0	1	1	1
group_1977		Phage terminase large subunit	0	45	139	496	0	91.6821	0	3.17781e-05	0.438157	0.000224819	4	0	4	0.125	0.125
group_11173		hypothetical protein	0	45	139	496	0	91.6821	0	3.17781e-05	0.438157	0.000224819	1	0	1	1	1
group_8605		transposase, Gram-positive bacteria	0	45	139	496	0	91.6821	0	3.17781e-05	0.438157	0.000224819	3	0	3	0.25	0.25
group_11164		Glucan 1,4-alpha-maltohexaosidase	0	45	139	496	0	91.6821	0	3.17781e-05	0.438157	0.000224819	1	0	1	1	1
group_8773		hypothetical protein	0	45	139	496	0	91.6821	0	3.17781e-05	0.438157	0.000224819	3	0	3	0.25	0.25
group_1493	prx_sda1	Paratox	0	45	139	496	0	91.6821	0	3.17781e-05	0.438157	0.000224819	4	0	4	0.125	0.125
group_11186		hypothetical protein	0	45	139	496	0	91.6821	0	3.17781e-05	0.438157	0.000224819	1	0	1	1	1
group_8604		lipoprotein	0	45	139	496	0	91.6821	0	3.17781e-05	0.438157	0.000224819	3	0	3	0.25	0.25
fsaA		Transaldolase	139	496	0	45	100	8.31793	inf	3.17781e-05	0.438157	0.000224819	1	1	0	1	1
group_4846		FIG01116978: hypothetical protein	139	496	0	45	100	8.31793	inf	3.17781e-05	0.438157	0.000224819	1	1	0	1	1
isaA		immunodominant antigen A	139	496	0	45	100	8.31793	inf	3.17781e-05	0.438157	0.000224819	4	4	0	0.125	0.125
yheI_2		ABC transporter, ATP-binding/permease protein	0	46	139	495	0	91.4972	0	3.19356e-05	0.440329	0.000224819	4	0	4	0.125	0.125
group_5342	yhdJ	DNA methylase	0	46	139	495	0	91.4972	0	3.19356e-05	0.440329	0.000224819	4	0	4	0.125	0.125
group_3056		acetyltransferase, GNAT family	139	495	0	46	100	8.50277	inf	3.19356e-05	0.440329	0.000224819	4	4	0	0.125	0.125
group_3143	isaA	immunodominant antigen A	0	46	139	495	0	91.4972	0	3.19356e-05	0.440329	0.000224819	4	0	4	0.125	0.125
group_7469		FIG01115489: hypothetical protein	0	46	139	495	0	91.4972	0	3.19356e-05	0.440329	0.000224819	3	0	3	0.25	0.25
gla		Aquaporin (Major Intrinsic Protein Family)	139	495	0	46	100	8.50277	inf	3.19356e-05	0.440329	0.000224819	4	4	0	0.125	0.125
group_3466		putative NADH oxidase	0	46	139	495	0	91.4972	0	3.19356e-05	0.440329	0.000224819	2	0	2	0.5	0.5
yxeP_1		N-acetyl-L,L-diaminopimelate deacetylase	0	46	139	495	0	91.4972	0	3.19356e-05	0.440329	0.000224819	2	0	2	0.5	0.5
group_6646		hypothetical protein	0	46	139	495	0	91.4972	0	3.19356e-05	0.440329	0.000224819	3	0	3	0.25	0.25
group_1862	ykoD_2	putative ABC transporter, ATP-binding component	0	46	139	495	0	91.4972	0	3.19356e-05	0.440329	0.000224819	3	0	3	0.25	0.25
cadC_3		cadmium efflux system accessory protein	0	46	139	495	0	91.4972	0	3.19356e-05	0.440329	0.000224819	3	0	3	0.25	0.25
yesO		ABC transporter, predicted N-acetylneuraminate-binding protein	136	467	3	74	97.8417	13.6784	7.18344	3.19423e-05	0.440421	0.000224819	4	4	2	0.125	1
rny		Hydrolase (HAD superfamily)	136	467	3	74	97.8417	13.6784	7.18344	3.19423e-05	0.440421	0.000224819	4	2	2	1	1
group_5065	serB	Phosphoserine phosphatase	3	74	136	467	2.15827	86.3216	0.139209	3.19423e-05	0.440421	0.000224819	4	2	2	1	1
group_4506		hypothetical protein	3	74	136	467	2.15827	86.3216	0.139209	3.19423e-05	0.440421	0.000224819	4	1	4	0.125	0.625
sinR_1		hypothetical protein	29	42	110	499	20.8633	92.2366	3.13225	3.23492e-05	0.446031	0.000227567	4	1	4	0.125	0.625
glgA		Glycogen synthase, ADP-glucose transglucosylase	135	461	4	80	97.1223	14.7874	5.85683	3.57287e-05	0.492627	0.000251212	4	3	2	0.625	1
group_3553	cas5	hypothetical protein	14	10	125	531	10.0719	98.1516	5.9472	3.6832e-05	0.50784	0.000258706	4	2	4	0.125	1
group_2215	purM	Phosphoribosylformylglycinamidine cyclo-ligase	14	10	125	531	10.0719	98.1516	5.9472	3.6832e-05	0.50784	0.000258706	4	1	4	0.125	0.625
group_2741	bioB	Biotin synthase	2	64	137	477	1.43885	88.1701	0.108805	3.81465e-05	0.525964	0.00026753	4	1	4	0.125	0.625
group_3214	serC	Phosphoserine aminotransferase	2	64	137	477	1.43885	88.1701	0.108805	3.81465e-05	0.525964	0.00026753	4	2	4	0.125	1
group_3101	valS	Valyl-tRNA synthetase	2	64	137	477	1.43885	88.1701	0.108805	3.81465e-05	0.525964	0.00026753	4	2	3	0.625	1
rluD_1		hypothetical protein	5	87	134	454	3.59712	83.9187	0.194716	3.88887e-05	0.536198	0.000272458	4	1	4	0.125	0.625
rluD_2		Similar to ribosomal large subunit pseudouridine synthase D, Bacillus subtilis YjbO type	134	454	5	87	96.4029	16.0813	5.13568	3.88887e-05	0.536198	0.000272458	4	4	1	0.125	0.625
group_3252	neuC	UDP-N-acetylglucosamine 2-epimerase	2	65	137	476	1.43885	87.9852	0.106906	3.96616e-05	0.546855	0.000277732	2	1	1	1	1
ycjP_1		Sugar ABC transporter, permease	61	138	78	403	43.8849	74.4917	2.28382	4.03256e-05	0.556009	0.000282238	4	2	3	0.625	1
group_9029		hypothetical protein	1	55	138	486	0.719424	89.8336	0.0640316	4.07366e-05	0.561677	0.000284682	4	1	4	0.125	0.625
prx_sda1		phage protein	1	55	138	486	0.719424	89.8336	0.0640316	4.07366e-05	0.561677	0.000284682	4	1	4	0.125	0.625
group_9031		FIG01115161: hypothetical protein	1	55	138	486	0.719424	89.8336	0.0640316	4.07366e-05	0.561677	0.000284682	4	1	4	0.125	0.625
recX		Regulatory protein recX	110	328	29	213	79.1367	39.3715	2.4632	4.12793e-05	0.569158	0.000288327	4	4	2	0.125	1
group_272	pac	cell wall surface anchor family protein	1	56	138	485	0.719424	89.6488	0.0627588	4.28949e-05	0.591434	0.000299006	4	1	4	0.125	0.625
group_675	nag3	Beta-N-acetylglucosaminidase/beta-glucosidase	1	56	138	485	0.719424	89.6488	0.0627588	4.28949e-05	0.591434	0.000299006	4	1	3	0.625	0.625
group_7612		hypothetical protein	1	56	138	485	0.719424	89.6488	0.0627588	4.28949e-05	0.591434	0.000299006	4	1	4	0.125	0.625
murE		UDP-N-acetylmuramoylalanyl-D-glutamate--L-lysine ligase	138	485	1	56	99.2806	10.3512	15.934	4.28949e-05	0.591434	0.000299006	4	4	1	0.125	0.625
group_1842		hypothetical protein	17	16	122	525	12.2302	97.0425	4.57223	4.53228e-05	0.624911	0.000315712	4	1	4	0.125	0.625
glyG_1		Glycosyltransferase GlyG	10	4	129	537	7.19424	99.2606	10.407	4.53373e-05	0.62511	0.000315712	2	1	2	0.5	1
group_4784		hypothetical protein	23	29	116	512	16.5468	94.6396	3.50059	4.80402e-05	0.662378	0.000334366	4	3	3	0.625	0.625
soj		putative plasmid partition protein	3	70	136	471	2.15827	87.061	0.148424	4.97252e-05	0.685611	0.00034557	4	1	4	0.125	0.625
group_1589		Transcriptional regulator, PadR family	136	471	3	70	97.8417	12.939	6.73744	4.97252e-05	0.685611	0.00034557	4	3	2	0.625	1
group_1729	aadK	aminoglycoside 6-adenylyltranserase	3	70	136	471	2.15827	87.061	0.148424	4.97252e-05	0.685611	0.00034557	4	1	4	0.125	0.625
group_6604	glyE_1	glycosyl transferase family protein	0	43	139	498	0	92.0518	0	5.25158e-05	0.724088	0.000357558	4	0	4	0.125	0.125
group_9007		Tn5253 hypothetical protein	0	43	139	498	0	92.0518	0	5.25158e-05	0.724088	0.000357558	3	0	3	0.25	0.25
deoD_2		purine nucleoside phosphorylase	139	498	0	43	100	7.94824	inf	5.25158e-05	0.724088	0.000357558	3	3	0	0.25	0.25
scpA_1		Segregation and condensation protein A	139	498	0	43	100	7.94824	inf	5.25158e-05	0.724088	0.000357558	4	4	0	0.125	0.125
group_8610	endA_1	DNA-entry nuclease	0	43	139	498	0	92.0518	0	5.25158e-05	0.724088	0.000357558	3	0	3	0.25	0.25
group_7468		hypothetical protein	0	43	139	498	0	92.0518	0	5.25158e-05	0.724088	0.000357558	3	0	3	0.25	0.25
group_7608		glutamate-cysteine ligase	0	43	139	498	0	92.0518	0	5.25158e-05	0.724088	0.000357558	3	0	3	0.25	0.25
group_11165		hypothetical protein	0	43	139	498	0	92.0518	0	5.25158e-05	0.724088	0.000357558	1	0	1	1	1
group_5714	artM_2	Glutamate transport ATP-binding protein	0	43	139	498	0	92.0518	0	5.25158e-05	0.724088	0.000357558	4	0	4	0.125	0.125
prtP_2		hypothetical protein	0	43	139	498	0	92.0518	0	5.25158e-05	0.724088	0.000357558	4	0	4	0.125	0.125
group_9009		FIG01114468: hypothetical protein	0	43	139	498	0	92.0518	0	5.25158e-05	0.724088	0.000357558	3	0	3	0.25	0.25
group_8612		hypothetical protein	0	43	139	498	0	92.0518	0	5.25158e-05	0.724088	0.000357558	3	0	3	0.25	0.25
group_9022		abortive infection protein	0	43	139	498	0	92.0518	0	5.25158e-05	0.724088	0.000357558	3	0	3	0.25	0.25
group_6054		phage membrane protein	0	43	139	498	0	92.0518	0	5.25158e-05	0.724088	0.000357558	3	0	3	0.25	0.25
group_3637		Mobile element protein	0	43	139	498	0	92.0518	0	5.25158e-05	0.724088	0.000357558	3	0	3	0.25	0.25
[truncated: 1,930 more rows]
