# Supplementary material for: How GBS Got Its Hump: Genomic Analysis of Group B Streptococcus from Camels Identifies Host Restriction as well as Mobile Genetic Elements Shared across Hosts and Pathogens
Source: Pathogens. 2022 Sep 8;11(9):1025. doi: 10.3390/pathogens11091025 (PMC9504112; doi:10.3390/pathogens11091025)
Supplement: Supplementary file 1 [file pathogens-11-01025-s001.zip › Supplementary File S3.xlsx]

## Sheet: milk_01_11_2021_1437.results
Gene	Non-unique Gene name	Annotation	Number_pos_present_in	Number_neg_present_in	Number_pos_not_present_in	Number_neg_not_present_in	Sensitivity	Specificity	Odds_ratio	Naive_p	Bonferroni_p	Benjamini_H_p	Max_Pairwise_comparisons	Max_supporting_pairs	Max_opposing_pairs	Best_pairwise_comp_p	Worst_pairwise_comp_p
group_2200		hypothetical protein	62	1	19	57	76.5432	98.2759	186	3.77122e-21	1.27505e-17	2.12509e-18	2	2	1	0.5	1
group_2013		hypothetical protein	19	57	62	1	23.4568	1.72414	0.00537634	3.77122e-21	1.27505e-17	2.12509e-18	2	1	2	0.5	1
glyG_1		Glycosyltransferase GlyG	62	1	19	57	76.5432	98.2759	186	3.77122e-21	1.27505e-17	2.12509e-18	2	2	1	0.5	1
agaA_1		N-acetylgalactosamine-6-phosphate deacetylase	19	57	62	1	23.4568	1.72414	0.00537634	3.77122e-21	1.27505e-17	2.12509e-18	2	1	2	0.5	1
group_1539		hypothetical protein	19	57	62	1	23.4568	1.72414	0.00537634	3.77122e-21	1.27505e-17	2.12509e-18	2	1	2	0.5	1
group_476		hypothetical protein	62	1	19	57	76.5432	98.2759	186	3.77122e-21	1.27505e-17	2.12509e-18	2	2	1	0.5	1
arnC		Undecaprenyl-phosphate 4-deoxy-4-formamido-L-arabinose transferase	61	1	20	57	75.3086	98.2759	173.85	1.66792e-20	5.63922e-17	7.04903e-18	3	2	1	1	1
group_994		hypothetical protein	20	57	61	1	24.6914	1.72414	0.00575209	1.66792e-20	5.63922e-17	7.04903e-18	1	1	1	1	1
hylB_2		Hyaluronate lyase	63	2	18	56	77.7778	96.5517	98	3.09739e-20	1.04723e-16	1.16359e-17	4	3	2	0.625	1
group_488		hypothetical protein	62	2	19	56	76.5432	96.5517	91.3684	8.4665e-20	2.86252e-16	2.60229e-17	5	3	2	1	1
ftsE		Cell division ATP-binding protein FtsE	19	56	62	2	23.4568	3.44828	0.0109447	8.4665e-20	2.86252e-16	2.60229e-17	3	2	2	1	1
group_1752		hypothetical protein	63	3	18	55	77.7778	94.8276	64.1667	4.06321e-19	1.37377e-15	1.05675e-16	3	3	2	0.25	1
group_1365	agaA_1	N-acetylgalactosamine-6-phosphate deacetylase	63	3	18	55	77.7778	94.8276	64.1667	4.06321e-19	1.37377e-15	1.05675e-16	4	3	3	0.625	0.625
group_2379		hypothetical protein	19	55	62	3	23.4568	5.17241	0.0167155	1.78781e-18	6.04457e-15	4.31755e-16	3	2	2	1	1
group_472		hypothetical protein	57	1	24	57	70.3704	98.2759	135.375	2.31103e-18	7.81361e-15	4.8835e-16	6	5	1	0.21875	0.21875
group_1520		hypothetical protein	57	1	24	57	70.3704	98.2759	135.375	2.31103e-18	7.81361e-15	4.8835e-16	4	3	1	0.625	0.625
group_1041		hypothetical protein	6	45	75	13	7.40741	22.4138	0.0231111	3.13369e-18	1.0595e-14	6.23236e-16	9	2	7	0.179688	0.179688
group_922		hypothetical protein	63	4	18	54	77.7778	93.1034	47.25	4.79142e-18	1.61998e-14	8.99989e-16	4	3	3	0.625	0.625
group_2266		hypothetical protein	61	3	20	55	75.3086	94.8276	55.9167	8.61549e-18	2.9129e-14	1.5331e-15	4	2	2	1	1
group_921		hypothetical protein	19	54	62	4	23.4568	6.89655	0.0227001	1.85321e-17	6.2657e-14	2.98367e-15	4	3	2	0.625	1
queG_2		Epoxyqueuosine reductase	62	4	19	54	76.5432	93.1034	44.0526	1.85321e-17	6.2657e-14	2.98367e-15	4	2	3	0.625	1
group_2316		hypothetical protein	75	15	6	43	92.5926	74.1379	35.8333	9.32438e-17	3.15257e-13	6.7076e-15	4	4	1	0.125	0.625
group_2310		hypothetical protein	75	15	6	43	92.5926	74.1379	35.8333	9.32438e-17	3.15257e-13	6.7076e-15	4	4	1	0.125	0.625
group_1498		hypothetical protein	75	15	6	43	92.5926	74.1379	35.8333	9.32438e-17	3.15257e-13	6.7076e-15	4	4	1	0.125	0.625
group_2318		hypothetical protein	75	15	6	43	92.5926	74.1379	35.8333	9.32438e-17	3.15257e-13	6.7076e-15	4	4	1	0.125	0.625
clpP_2		ATP-dependent Clp protease proteolytic subunit	75	15	6	43	92.5926	74.1379	35.8333	9.32438e-17	3.15257e-13	6.7076e-15	4	4	1	0.125	0.625
group_1496		hypothetical protein	75	15	6	43	92.5926	74.1379	35.8333	9.32438e-17	3.15257e-13	6.7076e-15	4	4	1	0.125	0.625
group_2324		hypothetical protein	75	15	6	43	92.5926	74.1379	35.8333	9.32438e-17	3.15257e-13	6.7076e-15	4	4	1	0.125	0.625
group_1530		hypothetical protein	75	15	6	43	92.5926	74.1379	35.8333	9.32438e-17	3.15257e-13	6.7076e-15	4	4	1	0.125	0.625
group_2322		hypothetical protein	75	15	6	43	92.5926	74.1379	35.8333	9.32438e-17	3.15257e-13	6.7076e-15	4	4	1	0.125	0.625
group_2325		hypothetical protein	75	15	6	43	92.5926	74.1379	35.8333	9.32438e-17	3.15257e-13	6.7076e-15	4	4	1	0.125	0.625
group_2319		hypothetical protein	75	15	6	43	92.5926	74.1379	35.8333	9.32438e-17	3.15257e-13	6.7076e-15	4	4	1	0.125	0.625
group_1966		hypothetical protein	75	15	6	43	92.5926	74.1379	35.8333	9.32438e-17	3.15257e-13	6.7076e-15	4	4	1	0.125	0.625
group_2321		hypothetical protein	75	15	6	43	92.5926	74.1379	35.8333	9.32438e-17	3.15257e-13	6.7076e-15	4	4	1	0.125	0.625
group_2305		hypothetical protein	75	15	6	43	92.5926	74.1379	35.8333	9.32438e-17	3.15257e-13	6.7076e-15	4	4	1	0.125	0.625
group_2309		hypothetical protein	75	15	6	43	92.5926	74.1379	35.8333	9.32438e-17	3.15257e-13	6.7076e-15	4	4	1	0.125	0.625
group_2306		hypothetical protein	75	15	6	43	92.5926	74.1379	35.8333	9.32438e-17	3.15257e-13	6.7076e-15	4	4	1	0.125	0.625
group_2320		hypothetical protein	75	15	6	43	92.5926	74.1379	35.8333	9.32438e-17	3.15257e-13	6.7076e-15	4	4	1	0.125	0.625
group_2323		hypothetical protein	75	15	6	43	92.5926	74.1379	35.8333	9.32438e-17	3.15257e-13	6.7076e-15	4	4	1	0.125	0.625
group_2315		hypothetical protein	75	15	6	43	92.5926	74.1379	35.8333	9.32438e-17	3.15257e-13	6.7076e-15	4	4	1	0.125	0.625
group_2308		hypothetical protein	75	15	6	43	92.5926	74.1379	35.8333	9.32438e-17	3.15257e-13	6.7076e-15	4	4	1	0.125	0.625
group_2307		hypothetical protein	75	15	6	43	92.5926	74.1379	35.8333	9.32438e-17	3.15257e-13	6.7076e-15	4	4	1	0.125	0.625
group_2328		hypothetical protein	75	15	6	43	92.5926	74.1379	35.8333	9.32438e-17	3.15257e-13	6.7076e-15	4	4	1	0.125	0.625
group_2242		hypothetical protein	75	15	6	43	92.5926	74.1379	35.8333	9.32438e-17	3.15257e-13	6.7076e-15	4	4	1	0.125	0.625
group_2326		hypothetical protein	75	15	6	43	92.5926	74.1379	35.8333	9.32438e-17	3.15257e-13	6.7076e-15	4	4	1	0.125	0.625
group_2327		hypothetical protein	75	15	6	43	92.5926	74.1379	35.8333	9.32438e-17	3.15257e-13	6.7076e-15	4	4	1	0.125	0.625
group_1494		hypothetical protein	75	15	6	43	92.5926	74.1379	35.8333	9.32438e-17	3.15257e-13	6.7076e-15	4	4	1	0.125	0.625
group_637	ftsE	Cell division ATP-binding protein FtsE	62	5	19	53	76.5432	91.3793	34.5895	1.73605e-16	5.86958e-13	1.22283e-14	4	2	3	0.625	1
group_266		IS3 family transposase ISSdy2	53	1	28	57	65.4321	98.2759	107.893	1.95973e-16	6.62586e-13	1.29919e-14	3	2	1	1	1
group_1499		hypothetical protein	53	1	28	57	65.4321	98.2759	107.893	1.95973e-16	6.62586e-13	1.29919e-14	3	2	1	1	1
group_128		hypothetical protein	53	1	28	57	65.4321	98.2759	107.893	1.95973e-16	6.62586e-13	1.29919e-14	1	1	1	1	1
group_94		hypothetical protein	69	10	12	48	85.1852	82.7586	27.6	3.08349e-16	1.04253e-12	2.00486e-14	7	7	1	0.015625	0.125
group_1466		hypothetical protein	65	7	16	51	80.2469	87.931	29.5982	4.08201e-16	1.38013e-12	2.42128e-14	6	5	3	0.21875	1
group_2300		hypothetical protein	65	7	16	51	80.2469	87.931	29.5982	4.08201e-16	1.38013e-12	2.42128e-14	6	5	3	0.21875	1
group_2302		hypothetical protein	65	7	16	51	80.2469	87.931	29.5982	4.08201e-16	1.38013e-12	2.42128e-14	6	5	3	0.21875	1
group_2296		hypothetical protein	65	7	16	51	80.2469	87.931	29.5982	4.08201e-16	1.38013e-12	2.42128e-14	6	5	3	0.21875	1
group_2298		hypothetical protein	65	7	16	51	80.2469	87.931	29.5982	4.08201e-16	1.38013e-12	2.42128e-14	6	5	3	0.21875	1
group_2285		hypothetical protein	66	8	15	50	81.4815	86.2069	27.5	5.1676e-16	1.74717e-12	2.62958e-14	8	6	3	0.289062	0.726562
group_1463		hypothetical protein	66	8	15	50	81.4815	86.2069	27.5	5.1676e-16	1.74717e-12	2.62958e-14	8	6	3	0.289062	0.726562
virD4		Protein VirD4	66	8	15	50	81.4815	86.2069	27.5	5.1676e-16	1.74717e-12	2.62958e-14	8	6	3	0.289062	0.726562
group_1925		hypothetical protein	66	8	15	50	81.4815	86.2069	27.5	5.1676e-16	1.74717e-12	2.62958e-14	8	6	3	0.289062	0.726562
group_2283		hypothetical protein	66	8	15	50	81.4815	86.2069	27.5	5.1676e-16	1.74717e-12	2.62958e-14	8	6	3	0.289062	0.726562
group_2294		hypothetical protein	66	8	15	50	81.4815	86.2069	27.5	5.1676e-16	1.74717e-12	2.62958e-14	8	6	3	0.289062	0.726562
group_2287		hypothetical protein	66	8	15	50	81.4815	86.2069	27.5	5.1676e-16	1.74717e-12	2.62958e-14	8	6	3	0.289062	0.726562
group_2289		hypothetical protein	66	8	15	50	81.4815	86.2069	27.5	5.1676e-16	1.74717e-12	2.62958e-14	8	6	3	0.289062	0.726562
group_2292		hypothetical protein	66	8	15	50	81.4815	86.2069	27.5	5.1676e-16	1.74717e-12	2.62958e-14	8	6	3	0.289062	0.726562
group_106		hypothetical protein	18	52	63	6	22.2222	10.3448	0.032967	5.21094e-16	1.76182e-12	2.62958e-14	5	3	3	1	1
group_2313		hypothetical protein	74	15	7	43	91.358	74.1379	30.3048	6.78836e-16	2.29515e-12	3.14403e-14	3	3	1	0.25	1
group_2312		hypothetical protein	74	15	7	43	91.358	74.1379	30.3048	6.78836e-16	2.29515e-12	3.14403e-14	3	3	1	0.25	1
metK_2		S-adenosylmethionine synthase	74	15	7	43	91.358	74.1379	30.3048	6.78836e-16	2.29515e-12	3.14403e-14	3	3	1	0.25	1
group_3064		hypothetical protein	74	15	7	43	91.358	74.1379	30.3048	6.78836e-16	2.29515e-12	3.14403e-14	3	3	1	0.25	1
group_2311		hypothetical protein	74	15	7	43	91.358	74.1379	30.3048	6.78836e-16	2.29515e-12	3.14403e-14	3	3	1	0.25	1
group_2317		hypothetical protein	74	15	7	43	91.358	74.1379	30.3048	6.78836e-16	2.29515e-12	3.14403e-14	3	3	1	0.25	1
group_2255		hypothetical protein	78	22	3	36	96.2963	62.069	42.5455	9.7131e-15	3.284e-11	4.43784e-13	6	5	2	0.21875	0.6875
group_1951		hypothetical protein	49	1	32	57	60.4938	98.2759	87.2812	1.16474e-14	3.93799e-11	5.25065e-13	2	1	1	1	1
group_382	ywqC	putative capsular polysaccharide biosynthesis protein YwqC	54	3	27	55	66.6667	94.8276	36.6667	1.68932e-14	5.71159e-11	7.51525e-13	5	2	3	1	1
group_347		hypothetical protein	61	7	20	51	75.3086	87.931	22.2214	5.24329e-14	1.77275e-10	2.29033e-12	6	3	3	1	1
ywqC		putative capsular polysaccharide biosynthesis protein YwqC	28	55	53	3	34.5679	5.17241	0.0288165	5.28381e-14	1.78646e-10	2.29033e-12	5	3	2	1	1
group_814	Int-Tn_1	Transposase from transposon Tn916	62	8	19	50	76.5432	86.2069	20.3947	7.50313e-14	2.53681e-10	3.21115e-12	2	2	2	0.5	0.5
group_833		hypothetical protein	63	9	18	49	77.7778	84.4828	19.0556	2.18719e-13	7.39489e-10	9.24361e-12	5	3	3	1	1
group_1705		hypothetical protein	74	19	7	39	91.358	67.2414	21.6992	2.34812e-13	7.93898e-10	9.69525e-12	5	3	2	1	1
group_1016		hypothetical protein	46	1	35	57	56.7901	98.2759	74.9143	2.54928e-13	8.61911e-10	9.69525e-12	3	2	1	1	1
proX		Prolyl-tRNA editing protein ProX	35	57	46	1	43.2099	1.72414	0.0133486	2.54928e-13	8.61911e-10	9.69525e-12	3	1	3	0.25	1
group_1980		hypothetical protein	70	15	11	43	86.4198	74.1379	18.2424	2.66684e-13	9.01658e-10	9.69525e-12	5	4	1	0.375	0.375
group_2344		hypothetical protein	70	15	11	43	86.4198	74.1379	18.2424	2.66684e-13	9.01658e-10	9.69525e-12	5	4	1	0.375	0.375
smc_2		Chromosome partition protein Smc	70	15	11	43	86.4198	74.1379	18.2424	2.66684e-13	9.01658e-10	9.69525e-12	5	4	1	0.375	0.375
group_2341		hypothetical protein	70	15	11	43	86.4198	74.1379	18.2424	2.66684e-13	9.01658e-10	9.69525e-12	5	4	1	0.375	0.375
pknD_2		Serine/threonine-protein kinase PknD	70	15	11	43	86.4198	74.1379	18.2424	2.66684e-13	9.01658e-10	9.69525e-12	5	4	1	0.375	0.375
group_2340		hypothetical protein	70	15	11	43	86.4198	74.1379	18.2424	2.66684e-13	9.01658e-10	9.69525e-12	5	4	1	0.375	0.375
group_1979		hypothetical protein	70	15	11	43	86.4198	74.1379	18.2424	2.66684e-13	9.01658e-10	9.69525e-12	5	4	1	0.375	0.375
group_2343		hypothetical protein	70	15	11	43	86.4198	74.1379	18.2424	2.66684e-13	9.01658e-10	9.69525e-12	5	4	1	0.375	0.375
group_1978		hypothetical protein	70	15	11	43	86.4198	74.1379	18.2424	2.66684e-13	9.01658e-10	9.69525e-12	5	4	1	0.375	0.375
group_2342		hypothetical protein	70	15	11	43	86.4198	74.1379	18.2424	2.66684e-13	9.01658e-10	9.69525e-12	5	4	1	0.375	0.375
group_2256		ESAT-6-like protein	77	23	4	35	95.0617	60.3448	29.2935	2.99539e-13	1.01274e-09	1.07738e-11	4	3	3	0.625	0.625
group_1873		hypothetical protein	76	22	5	36	93.8272	62.069	24.8727	4.91146e-13	1.66056e-09	1.74796e-11	5	4	3	0.375	1
group_1373		hypothetical protein	78	25	3	33	96.2963	56.8966	34.32	5.86639e-13	1.98343e-09	2.06607e-11	6	5	2	0.21875	0.6875
group_2383		hypothetical protein	14	45	67	13	17.284	22.4138	0.0603648	6.81468e-13	2.30404e-09	2.28123e-11	6	2	5	0.21875	0.6875
group_2382		hypothetical protein	14	45	67	13	17.284	22.4138	0.0603648	6.81468e-13	2.30404e-09	2.28123e-11	6	2	5	0.21875	0.6875
group_2380		hypothetical protein	14	45	67	13	17.284	22.4138	0.0603648	6.81468e-13	2.30404e-09	2.28123e-11	6	2	5	0.21875	0.6875
group_1032		hypothetical protein	14	45	67	13	17.284	22.4138	0.0603648	6.81468e-13	2.30404e-09	2.28123e-11	6	2	5	0.21875	0.6875
group_2381		hypothetical protein	14	45	67	13	17.284	22.4138	0.0603648	6.81468e-13	2.30404e-09	2.28123e-11	6	2	5	0.21875	0.6875
group_2219		hypothetical protein	45	1	36	57	55.5556	98.2759	71.25	7.34995e-13	2.48502e-09	2.43629e-11	3	2	1	1	1
lacF_1		PTS system lactose-specific EIIA component	47	2	34	56	58.0247	96.5517	38.7059	2.37493e-12	8.02964e-09	7.79577e-11	5	3	2	1	1
lexA		LexA repressor	6	36	75	22	7.40741	37.931	0.0488889	2.97347e-12	1.00533e-08	9.66662e-11	6	2	5	0.21875	0.6875
group_1952		hypothetical protein	55	6	26	52	67.9012	89.6552	18.3333	3.34947e-12	1.13246e-08	1.07853e-10	7	5	3	0.453125	1
dnaI_1		hypothetical protein	57	7	24	51	70.3704	87.931	17.3036	3.41937e-12	1.15609e-08	1.09065e-10	6	3	4	0.6875	1
group_1872		hypothetical protein	76	23	5	35	93.8272	60.3448	23.1304	3.54362e-12	1.1981e-08	1.10935e-10	6	5	3	0.21875	1
group_2254		hypothetical protein	76	23	5	35	93.8272	60.3448	23.1304	3.54362e-12	1.1981e-08	1.10935e-10	6	5	3	0.21875	1
group_2035		hypothetical protein	3	31	78	27	3.7037	46.5517	0.0334988	7.67981e-12	2.59654e-08	2.36049e-10	3	2	2	1	1
group_1186		hypothetical protein	78	27	3	31	96.2963	53.4483	29.8519	7.67981e-12	2.59654e-08	2.36049e-10	3	2	2	1	1
group_4204		IS3 family transposase ISSag5	42	1	39	57	51.8519	98.2759	61.3846	8.13065e-12	2.74897e-08	2.47655e-10	7	6	1	0.125	0.125
umuC		hypothetical protein	45	2	36	56	55.5556	96.5517	35	8.47852e-12	2.86659e-08	2.55945e-10	4	2	2	1	1
group_1026		hypothetical protein	15	44	66	14	18.5185	24.1379	0.072314	1.02988e-11	3.48202e-08	3.02785e-10	6	3	6	0.03125	1
group_2005		hypothetical protein	15	44	66	14	18.5185	24.1379	0.072314	1.02988e-11	3.48202e-08	3.02785e-10	6	3	6	0.03125	1
group_2006		hypothetical protein	15	44	66	14	18.5185	24.1379	0.072314	1.02988e-11	3.48202e-08	3.02785e-10	6	3	6	0.03125	1
group_2194		hypothetical protein	75	23	6	35	92.5926	60.3448	19.0217	1.05531e-11	3.56802e-08	3.07588e-10	5	5	4	0.0625	0.375
group_688		IS30 family transposase ISSag9	63	12	18	46	77.7778	79.3103	13.4167	1.67529e-11	5.66417e-08	4.84117e-10	6	3	3	1	1
group_1034		hypothetical protein	14	43	67	15	17.284	25.8621	0.0728914	1.95334e-11	6.60425e-08	5.54979e-10	6	3	5	0.21875	1
group_762		hypothetical protein	14	43	67	15	17.284	25.8621	0.0728914	1.95334e-11	6.60425e-08	5.54979e-10	7	4	5	0.453125	1
group_448		hypothetical protein	74	22	7	36	91.358	62.069	17.2987	2.03104e-11	6.86693e-08	5.72244e-10	7	4	4	1	1
group_910		hypothetical protein	16	44	65	14	19.7531	24.1379	0.0783217	3.61473e-11	1.22214e-07	9.9361e-10	6	4	4	0.6875	0.6875
group_2007		hypothetical protein	16	44	65	14	19.7531	24.1379	0.0783217	3.61473e-11	1.22214e-07	9.9361e-10	6	4	5	0.21875	0.6875
group_2371		hypothetical protein	16	44	65	14	19.7531	24.1379	0.0783217	3.61473e-11	1.22214e-07	9.9361e-10	6	4	5	0.21875	0.6875
group_816		hypothetical protein	75	24	6	34	92.5926	58.6207	17.7083	3.65226e-11	1.23483e-07	9.95829e-10	5	5	4	0.0625	0.375
xerC_1		Tyrosine recombinase XerC	15	43	66	15	18.5185	25.8621	0.0792812	4.01671e-11	1.35805e-07	1.08644e-09	6	3	6	0.03125	1
inaZ		hypothetical protein	62	12	19	46	76.5432	79.3103	12.5088	5.48643e-11	1.85496e-07	1.47219e-09	9	4	5	1	1
group_2384		hypothetical protein	13	41	68	17	16.0494	29.3103	0.0792683	6.11884e-11	2.06878e-07	1.62896e-09	5	2	5	0.0625	1
group_91		hypothetical protein	72	21	9	37	88.8889	63.7931	14.0952	7.97327e-11	2.69576e-07	2.10607e-09	10	9	2	0.0214844	0.109375
group_873		hypothetical protein	76	26	5	32	93.8272	55.1724	18.7077	1.04058e-10	3.51821e-07	2.7273e-09	7	5	2	0.453125	0.453125
group_2716		hypothetical protein	75	25	6	33	92.5926	56.8966	16.5	1.22941e-10	4.15665e-07	3.1253e-09	5	5	4	0.0625	0.375
group_2192		hypothetical protein	75	25	6	33	92.5926	56.8966	16.5	1.22941e-10	4.15665e-07	3.1253e-09	5	4	4	0.375	0.375
group_1703		hypothetical protein	75	25	6	33	92.5926	56.8966	16.5	1.22941e-10	4.15665e-07	3.1253e-09	5	4	4	0.375	0.375
group_1702		hypothetical protein	75	25	6	33	92.5926	56.8966	16.5	1.22941e-10	4.15665e-07	3.1253e-09	5	5	4	0.0625	0.375
group_449		hypothetical protein	8	35	73	23	9.87654	39.6552	0.0720157	1.96651e-10	6.64878e-07	4.96178e-09	7	5	3	0.453125	1
group_954		hypothetical protein	19	45	62	13	23.4568	22.4138	0.0885305	2.06178e-10	6.97089e-07	5.16362e-09	4	3	2	0.625	1
group_2009		hypothetical protein	14	41	67	17	17.284	29.3103	0.08664	2.20942e-10	7.47004e-07	5.45258e-09	7	2	6	0.125	0.453125
group_2369		hypothetical protein	14	41	67	17	17.284	29.3103	0.08664	2.20942e-10	7.47004e-07	5.45258e-09	6	1	6	0.03125	0.21875
group_333		hypothetical protein	66	16	15	42	81.4815	72.4138	11.55	2.64258e-10	8.93458e-07	6.47433e-09	6	5	3	0.21875	1
group_1700		hypothetical protein	75	26	6	32	92.5926	55.1724	15.3846	4.02029e-10	1.35926e-06	9.31e-09	5	4	4	0.375	0.375
group_2190		hypothetical protein	75	26	6	32	92.5926	55.1724	15.3846	4.02029e-10	1.35926e-06	9.31e-09	5	4	4	0.375	0.375
group_2191		hypothetical protein	75	26	6	32	92.5926	55.1724	15.3846	4.02029e-10	1.35926e-06	9.31e-09	5	4	4	0.375	0.375
group_1701		hypothetical protein	75	26	6	32	92.5926	55.1724	15.3846	4.02029e-10	1.35926e-06	9.31e-09	5	4	4	0.375	0.375
group_1704		hypothetical protein	75	26	6	32	92.5926	55.1724	15.3846	4.02029e-10	1.35926e-06	9.31e-09	5	4	4	0.375	0.375
group_1128		hypothetical protein	75	26	6	32	92.5926	55.1724	15.3846	4.02029e-10	1.35926e-06	9.31e-09	5	4	4	0.375	0.375
group_1699		hypothetical protein	75	26	6	32	92.5926	55.1724	15.3846	4.02029e-10	1.35926e-06	9.31e-09	5	4	4	0.375	0.375
group_1698		hypothetical protein	75	26	6	32	92.5926	55.1724	15.3846	4.02029e-10	1.35926e-06	9.31e-09	5	4	4	0.375	0.375
group_744		hypothetical protein	2	26	79	32	2.46914	55.1724	0.0311587	4.13216e-10	1.39708e-06	9.42597e-09	7	1	7	0.015625	0.125
group_387		hypothetical protein	41	2	40	56	50.6173	96.5517	28.7	4.15401e-10	1.40447e-06	9.42597e-09	7	5	2	0.453125	0.453125
lacX_1		Protein LacX, plasmid	41	2	40	56	50.6173	96.5517	28.7	4.15401e-10	1.40447e-06	9.42597e-09	7	5	2	0.453125	0.453125
group_835		hypothetical protein	18	44	63	14	22.2222	24.1379	0.0909091	4.68166e-10	1.58287e-06	1.05525e-08	5	5	3	0.0625	1
group_2429		hypothetical protein	34	53	47	5	41.9753	8.62069	0.0682457	7.18249e-10	2.4284e-06	1.60821e-08	5	2	3	1	1
group_743		hypothetical protein	14	40	67	18	17.284	31.0345	0.0940299	7.28282e-10	2.46232e-06	1.61995e-08	6	1	6	0.03125	0.21875
group_955		hypothetical protein	62	14	19	44	76.5432	75.8621	10.2556	7.48812e-10	2.53173e-06	1.65473e-08	5	2	4	0.375	1
group_2370		hypothetical protein	15	41	66	17	18.5185	29.3103	0.094235	8.08967e-10	2.73512e-06	1.76459e-08	6	3	6	0.03125	1
group_2008		hypothetical protein	15	41	66	17	18.5185	29.3103	0.094235	8.08967e-10	2.73512e-06	1.76459e-08	6	3	6	0.03125	1
group_520		hypothetical protein	12	38	69	20	14.8148	34.4828	0.0915332	9.85386e-10	3.33159e-06	2.13563e-08	6	1	6	0.03125	0.21875
group_242		Putative bifunctional phosphatase/peptidyl-prolyl cis-trans isomerase	48	58	33	0	59.2593	0	0	1.10107e-09	3.72273e-06	2.37116e-08	2	0	2	0.5	0.5
group_2388		hypothetical protein	13	39	68	19	16.0494	32.7586	0.0931373	1.34696e-09	4.55408e-06	2.81116e-08	7	2	7	0.015625	0.453125
group_2387		hypothetical protein	13	39	68	19	16.0494	32.7586	0.0931373	1.34696e-09	4.55408e-06	2.81116e-08	7	2	7	0.015625	0.453125
group_2389		hypothetical protein	13	39	68	19	16.0494	32.7586	0.0931373	1.34696e-09	4.55408e-06	2.81116e-08	7	2	7	0.015625	0.453125
group_2392		hypothetical protein	13	39	68	19	16.0494	32.7586	0.0931373	1.34696e-09	4.55408e-06	2.81116e-08	7	2	7	0.015625	0.453125
group_755		hypothetical protein	13	39	68	19	16.0494	32.7586	0.0931373	1.34696e-09	4.55408e-06	2.81116e-08	7	2	7	0.015625	0.453125
group_454		hypothetical protein	17	42	64	16	20.9877	27.5862	0.10119	1.44449e-09	4.88384e-06	2.99117e-08	6	3	4	0.6875	1
dcuS		hypothetical protein	18	43	63	15	22.2222	25.8621	0.0996678	1.45091e-09	4.90552e-06	2.99117e-08	5	2	3	1	1
group_1513	dtd	D-aminoacyl-tRNA deacylase	19	43	62	15	23.4568	25.8621	0.106902	2.60897e-09	8.82094e-06	5.31382e-08	4	3	2	0.625	1
group_832		hypothetical protein	19	43	62	15	23.4568	25.8621	0.106902	2.60897e-09	8.82094e-06	5.31382e-08	6	5	2	0.21875	0.6875
group_524		hypothetical protein	3	26	78	32	3.7037	55.1724	0.0473373	2.88768e-09	9.76325e-06	5.84626e-08	4	2	4	0.125	1
group_2385		hypothetical protein	12	37	69	21	14.8148	36.2069	0.0987074	3.0005e-09	1.01447e-05	5.96747e-08	6	1	6	0.03125	0.21875
group_2386		hypothetical protein	12	37	69	21	14.8148	36.2069	0.0987074	3.0005e-09	1.01447e-05	5.96747e-08	6	1	6	0.03125	0.21875
group_2395		hypothetical protein	12	37	69	21	14.8148	36.2069	0.0987074	3.0005e-09	1.01447e-05	5.96747e-08	6	2	5	0.21875	0.6875
group_2400		hypothetical protein	13	38	68	20	16.0494	34.4828	0.100619	3.79204e-09	1.28209e-05	7.49759e-08	7	2	7	0.015625	0.453125
icaA		Poly-beta-1,6-N-acetyl-D-glucosamine synthase	79	34	2	24	97.5309	41.3793	27.8824	4.02499e-09	1.36085e-05	7.91191e-08	7	5	2	0.453125	0.453125
group_1181		Stress response regulator gls24	16	40	65	18	19.7531	31.0345	0.110769	8.39603e-09	2.8387e-05	1.62211e-07	6	2	5	0.21875	0.6875
group_459		hypothetical protein	65	18	16	40	80.2469	68.9655	9.02778	8.39603e-09	2.8387e-05	1.62211e-07	6	5	3	0.21875	1
group_915		hypothetical protein	65	18	16	40	80.2469	68.9655	9.02778	8.39603e-09	2.8387e-05	1.62211e-07	6	4	4	0.6875	0.6875
group_193		hypothetical protein	3	25	78	33	3.7037	56.8966	0.0507692	8.73642e-09	2.95378e-05	1.67829e-07	5	3	5	0.0625	1
group_1543		hypothetical protein	12	36	69	22	14.8148	37.931	0.10628	8.95876e-09	3.02896e-05	1.71128e-07	6	2	6	0.03125	0.6875
group_706	yfkN	hypothetical protein	2	23	79	35	2.46914	60.3448	0.038525	1.21312e-08	4.10156e-05	2.29137e-07	3	1	3	0.25	1
group_1976		hypothetical protein	79	35	2	23	97.5309	39.6552	25.9571	1.21312e-08	4.10156e-05	2.29137e-07	3	3	1	0.25	1
dtd		D-aminoacyl-tRNA deacylase	62	16	19	42	76.5432	72.4138	8.56579	1.38635e-08	4.68725e-05	2.60403e-07	5	2	4	0.375	1
group_1791		hypothetical protein	36	2	45	56	44.4444	96.5517	22.4	1.65942e-08	5.6105e-05	3.08269e-07	6	4	2	0.6875	0.6875
group_1790	xerC_1	Tyrosine recombinase XerC	36	2	45	56	44.4444	96.5517	22.4	1.65942e-08	5.6105e-05	3.08269e-07	6	4	2	0.6875	0.6875
group_326		hypothetical protein	4	26	77	32	4.93827	55.1724	0.0639361	2.12206e-08	7.17468e-05	3.92059e-07	6	3	5	0.21875	1
group_1180		Stress response regulator gls24	65	19	16	39	80.2469	67.2414	8.33882	2.34686e-08	7.93474e-05	4.31236e-07	5	5	2	0.0625	1
group_325		hypothetical protein	76	31	5	27	93.8272	46.5517	13.2387	2.55035e-08	8.62273e-05	4.66093e-07	4	3	3	0.625	0.625
group_533		hypothetical protein	3	24	78	34	3.7037	58.6207	0.0544872	2.5785e-08	8.71791e-05	4.68705e-07	7	3	4	1	1
group_2020		hypothetical protein	13	36	68	22	16.0494	37.931	0.11683	2.96576e-08	0.000100272	5.36215e-07	6	2	6	0.03125	0.6875
group_8		IS3 family transposase ISSag5	32	1	49	57	39.5062	98.2759	37.2245	3.05546e-08	0.000103305	5.49495e-07	3	2	1	1	1
group_1001		hypothetical protein	53	58	28	0	65.4321	0	0	3.35991e-08	0.000113598	6.0105e-07	2	0	2	0.5	0.5
rihB		Pyrimidine-specific ribonucleoside hydrolase RihB	79	36	2	22	97.5309	37.931	24.1389	3.57473e-08	0.000120861	6.26225e-07	4	3	1	0.625	0.625
group_179	icaA	hypothetical protein	2	22	79	36	2.46914	62.069	0.0414269	3.57473e-08	0.000120861	6.26225e-07	5	2	4	0.375	1
group_704		hypothetical protein	2	22	79	36	2.46914	62.069	0.0414269	3.57473e-08	0.000120861	6.26225e-07	3	1	3	0.25	1
group_2761		hypothetical protein	2	22	79	36	2.46914	62.069	0.0414269	3.57473e-08	0.000120861	6.26225e-07	7	1	7	0.015625	0.125
group_1550		hypothetical protein	1	20	80	38	1.23457	65.5172	0.02375	3.80745e-08	0.00012873	6.63556e-07	6	1	6	0.03125	0.21875
immR		HTH-type transcriptional regulator ImmR	35	2	46	56	43.2099	96.5517	21.3043	3.94183e-08	0.000133273	6.83453e-07	5	3	2	1	1
group_239	dinG_1	3'-5' exonuclease DinG	18	40	63	18	22.2222	31.0345	0.128571	4.00822e-08	0.000135518	6.91418e-07	5	3	3	1	1
group_1555		hypothetical protein	4	25	77	33	4.93827	56.8966	0.0685714	5.71624e-08	0.000193266	9.81046e-07	3	2	3	0.25	1
group_423		hypothetical protein	15	37	66	21	18.5185	36.2069	0.128993	6.27279e-08	0.000212083	1.07113e-06	5	2	5	0.0625	1
codY		GTP-sensing transcriptional pleiotropic repressor CodY	78	35	3	23	96.2963	39.6552	17.0857	7.42787e-08	0.000251136	1.24537e-06	3	3	2	0.25	1
group_1374		hypothetical protein	78	35	3	23	96.2963	39.6552	17.0857	7.42787e-08	0.000251136	1.24537e-06	6	5	1	0.21875	0.21875
tet(M)		tetracycline resistance ribosomal protection protein Tet(M)	71	26	10	32	87.6543	55.1724	8.73846	7.47885e-08	0.00025286	1.24537e-06	6	4	4	0.6875	0.6875
group_1999		hypothetical protein	27	0	54	58	33.3333	100	inf	7.73519e-08	0.000261527	1.24537e-06	5	5	0	0.0625	0.0625
group_2001		hypothetical protein	27	0	54	58	33.3333	100	inf	7.73519e-08	0.000261527	1.24537e-06	5	5	0	0.0625	0.0625
group_2362		hypothetical protein	27	0	54	58	33.3333	100	inf	7.73519e-08	0.000261527	1.24537e-06	5	5	0	0.0625	0.0625
group_739		hypothetical protein	27	0	54	58	33.3333	100	inf	7.73519e-08	0.000261527	1.24537e-06	5	5	0	0.0625	0.0625
group_361		hypothetical protein	27	0	54	58	33.3333	100	inf	7.73519e-08	0.000261527	1.24537e-06	5	5	0	0.0625	0.0625
group_517		hypothetical protein	27	0	54	58	33.3333	100	inf	7.73519e-08	0.000261527	1.24537e-06	5	5	0	0.0625	0.0625
group_2000		hypothetical protein	27	0	54	58	33.3333	100	inf	7.73519e-08	0.000261527	1.24537e-06	5	5	0	0.0625	0.0625
group_209		hypothetical protein	27	0	54	58	33.3333	100	inf	7.73519e-08	0.000261527	1.24537e-06	5	5	0	0.0625	0.0625
group_1004		hypothetical protein	27	0	54	58	33.3333	100	inf	7.73519e-08	0.000261527	1.24537e-06	1	1	0	1	1
yfkN		hypothetical protein	79	37	2	21	97.5309	36.2069	22.4189	1.03032e-07	0.00034835	1.63545e-06	3	3	1	0.25	1
group_648	gldA_1	Glycerol dehydrogenase	2	21	79	37	2.46914	63.7931	0.0446052	1.03032e-07	0.00034835	1.63545e-06	3	1	3	0.25	1
group_2033		hypothetical protein	2	21	79	37	2.46914	63.7931	0.0446052	1.03032e-07	0.00034835	1.63545e-06	7	2	5	0.453125	0.453125
group_2769		hypothetical protein	1	19	80	39	1.23457	67.2414	0.0256579	1.10832e-07	0.000374722	1.75104e-06	7	1	6	0.125	0.125
group_2391		hypothetical protein	18	39	63	19	22.2222	32.7586	0.139194	1.15158e-07	0.000389351	1.80255e-06	7	2	7	0.015625	0.453125
group_2390		hypothetical protein	18	39	63	19	22.2222	32.7586	0.139194	1.15158e-07	0.000389351	1.80255e-06	7	2	7	0.015625	0.453125
group_534		hypothetical protein	77	34	4	24	95.0617	41.3793	13.5882	1.52939e-07	0.000517087	2.38289e-06	7	4	4	1	1
group_1252		hypothetical protein	30	1	51	57	37.037	98.2759	33.5294	1.64724e-07	0.000556931	2.43201e-06	3	2	1	1	1
group_2236		hypothetical protein	30	1	51	57	37.037	98.2759	33.5294	1.64724e-07	0.000556931	2.43201e-06	3	2	1	1	1
group_2224		hypothetical protein	30	1	51	57	37.037	98.2759	33.5294	1.64724e-07	0.000556931	2.43201e-06	3	2	1	1	1
group_2215		hypothetical protein	30	1	51	57	37.037	98.2759	33.5294	1.64724e-07	0.000556931	2.43201e-06	3	2	1	1	1
prtR		HTH-type transcriptional regulator PrtR	30	1	51	57	37.037	98.2759	33.5294	1.64724e-07	0.000556931	2.43201e-06	3	2	1	1	1
group_1245		hypothetical protein	30	1	51	57	37.037	98.2759	33.5294	1.64724e-07	0.000556931	2.43201e-06	3	2	1	1	1
recF_1		DNA replication and repair protein RecF	30	1	51	57	37.037	98.2759	33.5294	1.64724e-07	0.000556931	2.43201e-06	3	2	1	1	1
group_1793		IS3 family transposase ISStin6	30	1	51	57	37.037	98.2759	33.5294	1.64724e-07	0.000556931	2.43201e-06	3	2	1	1	1
group_2238		hypothetical protein	30	1	51	57	37.037	98.2759	33.5294	1.64724e-07	0.000556931	2.43201e-06	3	2	1	1	1
group_2237		hypothetical protein	30	1	51	57	37.037	98.2759	33.5294	1.64724e-07	0.000556931	2.43201e-06	3	2	1	1	1
group_2221		hypothetical protein	30	1	51	57	37.037	98.2759	33.5294	1.64724e-07	0.000556931	2.43201e-06	3	2	1	1	1
group_2216		hypothetical protein	30	1	51	57	37.037	98.2759	33.5294	1.64724e-07	0.000556931	2.43201e-06	3	2	1	1	1
group_164		hypothetical protein	65	21	16	37	80.2469	63.7931	7.15774	1.7582e-07	0.000594448	2.58456e-06	6	4	4	0.6875	0.6875
group_187		hypothetical protein	26	0	55	58	32.0988	100	inf	1.80225e-07	0.000609342	2.6152e-06	4	4	0	0.125	0.125
group_1023		hypothetical protein	26	0	55	58	32.0988	100	inf	1.80225e-07	0.000609342	2.6152e-06	5	5	0	0.0625	0.0625
group_1998		hypothetical protein	26	0	55	58	32.0988	100	inf	1.80225e-07	0.000609342	2.6152e-06	4	4	0	0.125	0.125
group_2041		hypothetical protein	5	25	76	33	6.17284	56.8966	0.0868421	1.99315e-07	0.000673883	2.85544e-06	3	3	2	0.25	1
group_2462		hypothetical protein	5	25	76	33	6.17284	56.8966	0.0868421	1.99315e-07	0.000673883	2.85544e-06	3	3	2	0.25	1
essB		Type VII secretion system protein EssB	5	25	76	33	6.17284	56.8966	0.0868421	1.99315e-07	0.000673883	2.85544e-06	3	3	2	0.25	1
group_1876		hypothetical protein	78	36	3	22	96.2963	37.931	15.8889	2.08932e-07	0.000706398	2.94333e-06	5	4	2	0.375	1
group_902		hypothetical protein	78	36	3	22	96.2963	37.931	15.8889	2.08932e-07	0.000706398	2.94333e-06	5	4	2	0.375	1
group_1875		hypothetical protein	78	36	3	22	96.2963	37.931	15.8889	2.08932e-07	0.000706398	2.94333e-06	5	4	2	0.375	1
group_1375		hypothetical protein	78	36	3	22	96.2963	37.931	15.8889	2.08932e-07	0.000706398	2.94333e-06	5	4	2	0.375	1
group_243		Putative bifunctional phosphatase/peptidyl-prolyl cis-trans isomerase	35	3	46	55	43.2099	94.8276	13.9493	2.25817e-07	0.000763486	3.16799e-06	5	3	3	1	1
lacG		6-phospho-beta-galactosidase	32	2	49	56	39.5062	96.5517	18.2857	2.43435e-07	0.000823055	3.25318e-06	5	3	2	1	1
lacD2		Tagatose 1,6-diphosphate aldolase 2	32	2	49	56	39.5062	96.5517	18.2857	2.43435e-07	0.000823055	3.25318e-06	5	3	2	1	1
lacB_1		Galactose-6-phosphate isomerase subunit LacB	32	2	49	56	39.5062	96.5517	18.2857	2.43435e-07	0.000823055	3.25318e-06	5	3	2	1	1
group_2213	lacC_2	Tagatose-6-phosphate kinase	32	2	49	56	39.5062	96.5517	18.2857	2.43435e-07	0.000823055	3.25318e-06	5	3	2	1	1
fruA_2		PTS system fructose-specific EIIABC component	32	2	49	56	39.5062	96.5517	18.2857	2.43435e-07	0.000823055	3.25318e-06	5	3	2	1	1
lacE		PTS system lactose-specific EIICB component	32	2	49	56	39.5062	96.5517	18.2857	2.43435e-07	0.000823055	3.25318e-06	5	3	2	1	1
ybbH		putative HTH-type transcriptional regulator YbbH	32	2	49	56	39.5062	96.5517	18.2857	2.43435e-07	0.000823055	3.25318e-06	5	3	2	1	1
group_2207	lacC_1	Tagatose-6-phosphate kinase	32	2	49	56	39.5062	96.5517	18.2857	2.43435e-07	0.000823055	3.25318e-06	5	3	2	1	1
lacA_1		Galactose-6-phosphate isomerase subunit LacA	32	2	49	56	39.5062	96.5517	18.2857	2.43435e-07	0.000823055	3.25318e-06	5	3	2	1	1
glnB		Nitrogen regulatory protein P-II	32	2	49	56	39.5062	96.5517	18.2857	2.43435e-07	0.000823055	3.25318e-06	5	3	2	1	1
fruA_1		PTS system fructose-specific EIIABC component	32	2	49	56	39.5062	96.5517	18.2857	2.43435e-07	0.000823055	3.25318e-06	5	3	2	1	1
group_2210	lacR_1	Lactose phosphotransferase system repressor	32	2	49	56	39.5062	96.5517	18.2857	2.43435e-07	0.000823055	3.25318e-06	5	3	2	1	1
group_1085	cpsD	Tyrosine-protein kinase CpsD	11	32	70	26	13.5802	44.8276	0.127679	2.4781e-07	0.000837844	3.2986e-06	4	3	2	0.625	1
group_2003		hypothetical protein	14	35	67	23	17.284	39.6552	0.137313	2.50233e-07	0.000846038	3.30484e-06	6	1	6	0.03125	0.21875
group_422		hypothetical protein	67	23	14	35	82.716	60.3448	7.28261	2.50233e-07	0.000846038	3.30484e-06	5	4	2	0.375	1
group_703		hypothetical protein	79	38	2	20	97.5309	34.4828	20.7895	2.90566e-07	0.000982404	3.82259e-06	3	3	1	0.25	1
group_200		hypothetical protein	6	26	75	32	7.40741	55.1724	0.0984615	3.11903e-07	0.00105455	4.08739e-06	4	4	1	0.125	0.625
group_1568		hypothetical protein	4	23	77	35	4.93827	60.3448	0.0790514	4.04685e-07	0.00136824	5.12449e-06	3	2	3	0.25	1
group_849	mmgB	hypothetical protein	4	23	77	35	4.93827	60.3448	0.0790514	4.04685e-07	0.00136824	5.12449e-06	4	2	3	0.625	1
group_1213	codY	GTP-sensing transcriptional pleiotropic repressor CodY	4	23	77	35	4.93827	60.3448	0.0790514	4.04685e-07	0.00136824	5.12449e-06	4	3	3	0.625	0.625
group_2460		hypothetical protein	4	23	77	35	4.93827	60.3448	0.0790514	4.04685e-07	0.00136824	5.12449e-06	3	2	3	0.25	1
group_2040		hypothetical protein	4	23	77	35	4.93827	60.3448	0.0790514	4.04685e-07	0.00136824	5.12449e-06	3	2	3	0.25	1
group_1874		hypothetical protein	77	35	4	23	95.0617	39.6552	12.65	4.04685e-07	0.00136824	5.12449e-06	6	4	3	0.6875	1
group_1879		hypothetical protein	77	35	4	23	95.0617	39.6552	12.65	4.04685e-07	0.00136824	5.12449e-06	4	3	3	0.625	0.625
yydI		putative peptide export ATP-binding protein YydI	77	35	4	23	95.0617	39.6552	12.65	4.04685e-07	0.00136824	5.12449e-06	4	3	3	0.625	0.625
yydJ		putative peptide export permease protein YydJ	77	35	4	23	95.0617	39.6552	12.65	4.04685e-07	0.00136824	5.12449e-06	4	3	3	0.625	0.625
group_1075		hypothetical protein	25	0	56	58	30.8642	100	inf	4.24609e-07	0.0014356	5.35673e-06	4	4	0	0.125	0.125
group_779		hypothetical protein	24	0	57	58	29.6296	100	inf	4.70885e-07	0.00159206	5.89653e-06	4	4	0	0.125	0.125
group_1611	lacB_1	Galactose-6-phosphate isomerase subunit LacB	24	0	57	58	29.6296	100	inf	4.70885e-07	0.00159206	5.89653e-06	4	4	0	0.125	0.125
group_723		IS3 family transposase ISStin6	31	2	50	56	38.2716	96.5517	17.36	5.15375e-07	0.00174248	6.42983e-06	3	1	2	1	1
dinG_1		3'-5' exonuclease DinG	63	20	18	38	77.7778	65.5172	6.65	5.55963e-07	0.00187971	6.9107e-06	5	3	3	1	1
cutC_2		Choline trimethylamine-lyase	81	43	0	15	100	25.8621	inf	6.09409e-07	0.00206041	7.5473e-06	3	3	0	0.25	0.25
cpsD		Tyrosine-protein kinase CpsD	70	27	11	31	86.4198	53.4483	7.3064	6.31551e-07	0.00213528	7.7771e-06	4	2	3	0.625	1
group_2004		hypothetical protein	14	34	67	24	17.284	41.3793	0.147498	6.32565e-07	0.0021387	7.7771e-06	6	1	6	0.03125	0.21875
group_2430		hypothetical protein	33	48	48	10	40.7407	17.2414	0.143229	6.95697e-07	0.00235215	8.52228e-06	6	3	4	0.6875	1
group_679		hypothetical protein	79	39	2	19	97.5309	32.7586	19.2436	8.02024e-07	0.00271164	9.68444e-06	6	5	2	0.21875	0.6875
group_1567		hypothetical protein	2	19	79	39	2.46914	67.2414	0.0519654	8.02024e-07	0.00271164	9.68444e-06	6	2	4	0.6875	0.6875
group_2455		hypothetical protein	2	19	79	39	2.46914	67.2414	0.0519654	8.02024e-07	0.00271164	9.68444e-06	6	2	4	0.6875	0.6875
group_1292	gtfA	UDP-N-acetylglucosamine--peptide N-acetylglucosaminyltransferase GtfA subunit	2	19	79	39	2.46914	67.2414	0.0519654	8.02024e-07	0.00271164	9.68444e-06	7	2	5	0.453125	0.453125
group_2458		hypothetical protein	1	17	80	41	1.23457	70.6897	0.0301471	8.86628e-07	0.00299769	1.06301e-05	4	1	4	0.125	0.625
group_2457		hypothetical protein	1	17	80	41	1.23457	70.6897	0.0301471	8.86628e-07	0.00299769	1.06301e-05	4	1	4	0.125	0.625
essC		Type VII secretion system protein EssC	5	24	76	34	6.17284	58.6207	0.0932018	9.14065e-07	0.00309045	1.09203e-05	3	3	2	0.25	1
group_516		hypothetical protein	23	0	58	58	28.3951	100	inf	9.73308e-07	0.00329075	1.15465e-05	4	4	0	0.125	0.125
group_780		hypothetical protein	23	0	58	58	28.3951	100	inf	9.73308e-07	0.00329075	1.15465e-05	3	3	0	0.25	0.25
group_1566		hypothetical protein	4	22	77	36	4.93827	62.069	0.0850059	1.05547e-06	0.00356854	1.1701e-05	6	4	3	0.6875	1
udk_2		Uridine kinase	77	36	4	22	95.0617	37.931	11.7639	1.05547e-06	0.00356854	1.1701e-05	4	3	3	0.625	0.625
group_2257		hypothetical protein	77	36	4	22	95.0617	37.931	11.7639	1.05547e-06	0.00356854	1.1701e-05	5	3	3	1	1
group_1877		hypothetical protein	77	36	4	22	95.0617	37.931	11.7639	1.05547e-06	0.00356854	1.1701e-05	5	3	3	1	1
group_1796		hypothetical protein	30	2	51	56	37.037	96.5517	16.4706	1.09361e-06	0.0036975	1.1701e-05	4	2	2	1	1
group_2229		hypothetical protein	30	2	51	56	37.037	96.5517	16.4706	1.09361e-06	0.0036975	1.1701e-05	4	2	2	1	1
group_2222		hypothetical protein	30	2	51	56	37.037	96.5517	16.4706	1.09361e-06	0.0036975	1.1701e-05	4	2	2	1	1
group_2227		hypothetical protein	30	2	51	56	37.037	96.5517	16.4706	1.09361e-06	0.0036975	1.1701e-05	4	2	2	1	1
group_2226		hypothetical protein	30	2	51	56	37.037	96.5517	16.4706	1.09361e-06	0.0036975	1.1701e-05	4	2	2	1	1
group_2234		hypothetical protein	30	2	51	56	37.037	96.5517	16.4706	1.09361e-06	0.0036975	1.1701e-05	4	2	2	1	1
group_1797		hypothetical protein	30	2	51	56	37.037	96.5517	16.4706	1.09361e-06	0.0036975	1.1701e-05	4	2	2	1	1
group_1247		hypothetical protein	30	2	51	56	37.037	96.5517	16.4706	1.09361e-06	0.0036975	1.1701e-05	4	2	2	1	1
group_2232		hypothetical protein	30	2	51	56	37.037	96.5517	16.4706	1.09361e-06	0.0036975	1.1701e-05	4	2	2	1	1
group_2223		hypothetical protein	30	2	51	56	37.037	96.5517	16.4706	1.09361e-06	0.0036975	1.1701e-05	4	2	2	1	1
group_2235		hypothetical protein	30	2	51	56	37.037	96.5517	16.4706	1.09361e-06	0.0036975	1.1701e-05	4	2	2	1	1
group_2230		hypothetical protein	30	2	51	56	37.037	96.5517	16.4706	1.09361e-06	0.0036975	1.1701e-05	4	2	2	1	1
group_1249		hypothetical protein	30	2	51	56	37.037	96.5517	16.4706	1.09361e-06	0.0036975	1.1701e-05	4	2	2	1	1
dinB_1		DNA polymerase IV	30	2	51	56	37.037	96.5517	16.4706	1.09361e-06	0.0036975	1.1701e-05	4	2	2	1	1
group_1794		hypothetical protein	30	2	51	56	37.037	96.5517	16.4706	1.09361e-06	0.0036975	1.1701e-05	4	2	2	1	1
group_2228		hypothetical protein	30	2	51	56	37.037	96.5517	16.4706	1.09361e-06	0.0036975	1.1701e-05	4	2	2	1	1
group_1250		hypothetical protein	30	2	51	56	37.037	96.5517	16.4706	1.09361e-06	0.0036975	1.1701e-05	4	2	2	1	1
group_2233		hypothetical protein	30	2	51	56	37.037	96.5517	16.4706	1.09361e-06	0.0036975	1.1701e-05	4	2	2	1	1
group_2220		hypothetical protein	30	2	51	56	37.037	96.5517	16.4706	1.09361e-06	0.0036975	1.1701e-05	4	2	2	1	1
metE_1		5-methyltetrahydropteroyltriglutamate--homocysteine methyltransferase	30	2	51	56	37.037	96.5517	16.4706	1.09361e-06	0.0036975	1.1701e-05	4	2	2	1	1
group_1798		hypothetical protein	30	2	51	56	37.037	96.5517	16.4706	1.09361e-06	0.0036975	1.1701e-05	4	2	2	1	1
group_1244		IS3 family transposase ISStin6	30	2	51	56	37.037	96.5517	16.4706	1.09361e-06	0.0036975	1.1701e-05	4	2	2	1	1
group_2231		hypothetical protein	30	2	51	56	37.037	96.5517	16.4706	1.09361e-06	0.0036975	1.1701e-05	4	2	2	1	1
group_1799		hypothetical protein	30	2	51	56	37.037	96.5517	16.4706	1.09361e-06	0.0036975	1.1701e-05	4	2	2	1	1
group_1795		hypothetical protein	30	2	51	56	37.037	96.5517	16.4706	1.09361e-06	0.0036975	1.1701e-05	4	2	2	1	1
group_1251		hypothetical protein	30	2	51	56	37.037	96.5517	16.4706	1.09361e-06	0.0036975	1.1701e-05	4	2	2	1	1
group_1248		hypothetical protein	30	2	51	56	37.037	96.5517	16.4706	1.09361e-06	0.0036975	1.1701e-05	4	2	2	1	1
group_2356		hypothetical protein	65	23	16	35	80.2469	60.3448	6.18207	1.20178e-06	0.00406322	1.28177e-05	5	2	5	0.0625	1
desK		Sensor histidine kinase DesK	81	44	0	14	100	24.1379	inf	1.73128e-06	0.00585344	1.75253e-05	2	2	0	0.5	0.5
group_2443		hypothetical protein	0	14	81	44	0	75.8621	0	1.73128e-06	0.00585344	1.75253e-05	2	0	2	0.5	0.5
Int-Tn_1		Transposase from transposon Tn916	81	44	0	14	100	24.1379	inf	1.73128e-06	0.00585344	1.75253e-05	2	2	0	0.5	0.5
group_626	carB_2	Carbamoyl-phosphate synthase large chain	0	14	81	44	0	75.8621	0	1.73128e-06	0.00585344	1.75253e-05	2	0	2	0.5	0.5
group_249		hypothetical protein	0	14	81	44	0	75.8621	0	1.73128e-06	0.00585344	1.75253e-05	3	0	3	0.25	0.25
urdA_1		Urocanate reductase	0	14	81	44	0	75.8621	0	1.73128e-06	0.00585344	1.75253e-05	3	0	3	0.25	0.25
group_2442		hypothetical protein	0	14	81	44	0	75.8621	0	1.73128e-06	0.00585344	1.75253e-05	2	0	2	0.5	0.5
group_2197		hypothetical protein	81	44	0	14	100	24.1379	inf	1.73128e-06	0.00585344	1.75253e-05	2	2	0	0.5	0.5
group_1746		hypothetical protein	81	44	0	14	100	24.1379	inf	1.73128e-06	0.00585344	1.75253e-05	2	2	0	0.5	0.5
group_1569		hypothetical protein	0	14	81	44	0	75.8621	0	1.73128e-06	0.00585344	1.75253e-05	2	0	2	0.5	0.5
group_2198		hypothetical protein	81	44	0	14	100	24.1379	inf	1.73128e-06	0.00585344	1.75253e-05	2	2	0	0.5	0.5
carB_2		Carbamoyl-phosphate synthase large chain	81	44	0	14	100	24.1379	inf	1.73128e-06	0.00585344	1.75253e-05	2	2	0	0.5	0.5
group_2445		hypothetical protein	0	14	81	44	0	75.8621	0	1.73128e-06	0.00585344	1.75253e-05	2	0	2	0.5	0.5
group_2034		hypothetical protein	0	14	81	44	0	75.8621	0	1.73128e-06	0.00585344	1.75253e-05	2	0	2	0.5	0.5
group_2440		hypothetical protein	0	14	81	44	0	75.8621	0	1.73128e-06	0.00585344	1.75253e-05	2	0	2	0.5	0.5
group_2463		hypothetical protein	0	14	81	44	0	75.8621	0	1.73128e-06	0.00585344	1.75253e-05	2	0	2	0.5	0.5
group_2441		hypothetical protein	0	14	81	44	0	75.8621	0	1.73128e-06	0.00585344	1.75253e-05	2	0	2	0.5	0.5
group_2017		hypothetical protein	15	34	66	24	18.5185	41.3793	0.160428	1.80405e-06	0.00609948	1.82074e-05	10	4	10	0.00195312	0.753906
group_540		hypothetical protein	26	1	55	57	32.0988	98.2759	26.9455	1.87294e-06	0.0063324	1.87905e-05	6	5	1	0.21875	0.21875
group_2424		hypothetical protein	26	1	55	57	32.0988	98.2759	26.9455	1.87294e-06	0.0063324	1.87905e-05	9	8	1	0.0390625	0.0390625
group_1079		hypothetical protein	22	0	59	58	27.1605	100	inf	2.01637e-06	0.00681734	2.01696e-05	4	4	0	0.125	0.125
group_112		IS982 family transposase ISSsu12	6	24	75	34	7.40741	58.6207	0.113333	2.04582e-06	0.00691691	2.03438e-05	5	4	1	0.375	0.375
nanA_1		hypothetical protein	75	34	6	24	92.5926	41.3793	8.82353	2.04582e-06	0.00691691	2.03438e-05	4	2	4	0.125	1
group_904		hypothetical protein	76	35	5	23	93.8272	39.6552	9.98857	2.16089e-06	0.00730597	2.12996e-05	6	3	3	1	1
group_623	fruA	PTS system fructose-specific EIIABC component	2	18	79	40	2.46914	68.9655	0.0562588	2.16713e-06	0.00732706	2.12996e-05	4	2	2	1	1
gtfA		UDP-N-acetylglucosamine--peptide N-acetylglucosaminyltransferase GtfA subunit	79	40	2	18	97.5309	31.0345	17.775	2.16713e-06	0.00732706	2.12996e-05	7	5	2	0.453125	0.453125
group_377		hypothetical protein	2	18	79	40	2.46914	68.9655	0.0562588	2.16713e-06	0.00732706	2.12996e-05	3	1	3	0.25	1
group_1577		hypothetical protein	3	20	78	38	3.7037	65.5172	0.0730769	2.41107e-06	0.00815183	2.36285e-05	5	3	5	0.0625	1
group_1354	licC	Lichenan permease IIC component	1	16	80	42	1.23457	72.4138	0.0328125	2.438e-06	0.00824286	2.36864e-05	4	1	4	0.125	0.625
group_346	desK	Sensor histidine kinase DesK	1	16	80	42	1.23457	72.4138	0.0328125	2.438e-06	0.00824286	2.36864e-05	2	1	1	1	1
group_330		hypothetical protein	1	16	80	42	1.23457	72.4138	0.0328125	2.438e-06	0.00824286	2.36864e-05	4	1	3	0.625	0.625
group_925		hypothetical protein	74	33	7	25	91.358	43.1034	8.00866	3.13036e-06	0.0105837	3.03259e-05	5	2	5	0.0625	1
group_2367		hypothetical protein	25	1	56	57	30.8642	98.2759	25.4464	3.90846e-06	0.0132145	3.77557e-05	3	2	1	1	1
group_1625		hypothetical protein	21	0	60	58	25.9259	100	inf	4.1961e-06	0.014187	4.0304e-05	4	4	0	0.125	0.125
group_1078		hypothetical protein	21	0	60	58	25.9259	100	inf	4.1961e-06	0.014187	4.0304e-05	4	4	0	0.125	0.125
group_3885	rpsP	30S ribosomal protein S16	0	13	81	45	0	77.5862	0	4.84757e-06	0.0163896	4.50265e-05	2	0	2	0.5	0.5
rpsP		30S ribosomal protein S16	81	45	0	13	100	22.4138	inf	4.84757e-06	0.0163896	4.50265e-05	2	2	0	0.5	0.5
group_236		hypothetical protein	0	13	81	45	0	77.5862	0	4.84757e-06	0.0163896	4.50265e-05	2	0	2	0.5	0.5
group_581	bglH_2	Aryl-phospho-beta-D-glucosidase BglH	0	13	81	45	0	77.5862	0	4.84757e-06	0.0163896	4.50265e-05	2	0	2	0.5	0.5
group_934	plsX	Phosphate acyltransferase	0	13	81	45	0	77.5862	0	4.84757e-06	0.0163896	4.50265e-05	2	0	2	0.5	0.5
group_597		hypothetical protein	0	13	81	45	0	77.5862	0	4.84757e-06	0.0163896	4.50265e-05	2	0	2	0.5	0.5
group_1614		hypothetical protein	0	13	81	45	0	77.5862	0	4.84757e-06	0.0163896	4.50265e-05	5	0	5	0.0625	0.0625
group_2444		hypothetical protein	0	13	81	45	0	77.5862	0	4.84757e-06	0.0163896	4.50265e-05	2	0	2	0.5	0.5
group_895	btuD_1	Vitamin B12 import ATP-binding protein BtuD	0	13	81	45	0	77.5862	0	4.84757e-06	0.0163896	4.50265e-05	2	0	2	0.5	0.5
group_2454		hypothetical protein	0	13	81	45	0	77.5862	0	4.84757e-06	0.0163896	4.50265e-05	2	0	2	0.5	0.5
group_666	ruvB_2	Holliday junction ATP-dependent DNA helicase RuvB	0	13	81	45	0	77.5862	0	4.84757e-06	0.0163896	4.50265e-05	2	0	2	0.5	0.5
pucK		Uric acid permease PucK	81	45	0	13	100	22.4138	inf	4.84757e-06	0.0163896	4.50265e-05	3	3	0	0.25	0.25
gmuE_1		Putative fructokinase	76	36	5	22	93.8272	37.931	9.28889	5.09353e-06	0.0172212	4.70525e-05	3	2	3	0.25	1
aadK		hypothetical protein	76	36	5	22	93.8272	37.931	9.28889	5.09353e-06	0.0172212	4.70525e-05	6	4	3	0.6875	1
group_254		hypothetical protein	41	8	40	50	50.6173	86.2069	6.40625	5.6303e-06	0.019036	5.07771e-05	7	7	1	0.015625	0.125
arnC_1		Undecaprenyl-phosphate 4-deoxy-4-formamido-L-arabinose transferase	2	17	79	41	2.46914	70.6897	0.0610573	5.73305e-06	0.0193834	5.07771e-05	2	1	2	0.5	1
group_2504		hypothetical protein	2	17	79	41	2.46914	70.6897	0.0610573	5.73305e-06	0.0193834	5.07771e-05	2	1	2	0.5	1
group_2498		hypothetical protein	2	17	79	41	2.46914	70.6897	0.0610573	5.73305e-06	0.0193834	5.07771e-05	2	1	2	0.5	1
mepA		Multidrug export protein MepA	2	17	79	41	2.46914	70.6897	0.0610573	5.73305e-06	0.0193834	5.07771e-05	2	1	2	0.5	1
group_1596		hypothetical protein	2	17	79	41	2.46914	70.6897	0.0610573	5.73305e-06	0.0193834	5.07771e-05	2	1	2	0.5	1
group_2501		hypothetical protein	2	17	79	41	2.46914	70.6897	0.0610573	5.73305e-06	0.0193834	5.07771e-05	2	1	2	0.5	1
ykoD_3		Putative HMP/thiamine import ATP-binding protein YkoD	2	17	79	41	2.46914	70.6897	0.0610573	5.73305e-06	0.0193834	5.07771e-05	2	1	2	0.5	1
group_2499		putative ABC transporter ATP-binding protein	2	17	79	41	2.46914	70.6897	0.0610573	5.73305e-06	0.0193834	5.07771e-05	2	1	2	0.5	1
group_2060		hypothetical protein	2	17	79	41	2.46914	70.6897	0.0610573	5.73305e-06	0.0193834	5.07771e-05	2	1	2	0.5	1
arnC_2		Undecaprenyl-phosphate 4-deoxy-4-formamido-L-arabinose transferase	2	17	79	41	2.46914	70.6897	0.0610573	5.73305e-06	0.0193834	5.07771e-05	2	1	2	0.5	1
group_1598		hypothetical protein	2	17	79	41	2.46914	70.6897	0.0610573	5.73305e-06	0.0193834	5.07771e-05	2	1	2	0.5	1
group_2497		hypothetical protein	2	17	79	41	2.46914	70.6897	0.0610573	5.73305e-06	0.0193834	5.07771e-05	2	1	2	0.5	1
group_1592		hypothetical protein	2	17	79	41	2.46914	70.6897	0.0610573	5.73305e-06	0.0193834	5.07771e-05	2	1	2	0.5	1
group_2500		Putative multidrug export ATP-binding/permease protein	2	17	79	41	2.46914	70.6897	0.0610573	5.73305e-06	0.0193834	5.07771e-05	2	1	2	0.5	1
group_680		hypothetical protein	3	19	78	39	3.7037	67.2414	0.0789474	5.76706e-06	0.0194984	5.07771e-05	7	3	5	0.453125	1
group_395	cysK	Cysteine synthase	3	19	78	39	3.7037	67.2414	0.0789474	5.76706e-06	0.0194984	5.07771e-05	5	3	4	0.375	1
group_2456		hypothetical protein	3	19	78	39	3.7037	67.2414	0.0789474	5.76706e-06	0.0194984	5.07771e-05	6	3	4	0.6875	1
znuA		High-affinity zinc uptake system binding-protein ZnuA	80	43	1	15	98.7654	25.8621	27.907	6.58063e-06	0.0222491	5.66135e-05	3	3	1	0.25	1
group_214		hypothetical protein	1	15	80	43	1.23457	74.1379	0.0358333	6.58063e-06	0.0222491	5.66135e-05	4	1	4	0.125	0.625
group_1047		hypothetical protein	1	15	80	43	1.23457	74.1379	0.0358333	6.58063e-06	0.0222491	5.66135e-05	4	1	4	0.125	0.625
licC		Lichenan permease IIC component	80	43	1	15	98.7654	25.8621	27.907	6.58063e-06	0.0222491	5.66135e-05	4	4	1	0.125	0.625
group_1021	rluD	Ribosomal large subunit pseudouridine synthase D	1	15	80	43	1.23457	74.1379	0.0358333	6.58063e-06	0.0222491	5.66135e-05	2	1	2	0.5	1
group_2438		hypothetical protein	1	15	80	43	1.23457	74.1379	0.0358333	6.58063e-06	0.0222491	5.66135e-05	4	1	4	0.125	0.625
group_401	cutC_2	Choline trimethylamine-lyase	1	15	80	43	1.23457	74.1379	0.0358333	6.58063e-06	0.0222491	5.66135e-05	4	1	4	0.125	0.625
group_1184	rpsA	30S Ribosomal protein S1	1	15	80	43	1.23457	74.1379	0.0358333	6.58063e-06	0.0222491	5.66135e-05	3	1	2	1	1
group_343	femB_3	hypothetical protein	80	43	1	15	98.7654	25.8621	27.907	6.58063e-06	0.0222491	5.66135e-05	3	2	1	1	1
group_510	cusS	hypothetical protein	77	38	4	20	95.0617	34.4828	10.1316	6.8098e-06	0.0230239	5.82884e-05	4	2	3	0.625	1
group_903		hypothetical protein	77	38	4	20	95.0617	34.4828	10.1316	6.8098e-06	0.0230239	5.82884e-05	5	3	3	1	1
group_406	sorC_1	hypothetical protein	35	5	46	53	43.2099	91.3793	8.06522	7.55792e-06	0.0255533	6.45286e-05	4	2	3	0.625	1
group_90		hypothetical protein	15	32	66	26	18.5185	44.8276	0.184659	9.74167e-06	0.0329366	8.29637e-05	6	4	4	0.6875	0.6875
deoB_2		Phosphopentomutase	71	31	10	27	87.6543	46.5517	6.18387	1.14648e-05	0.0387626	9.71493e-05	5	1	5	0.0625	0.375
group_74		hypothetical protein	71	31	10	27	87.6543	46.5517	6.18387	1.14648e-05	0.0387626	9.71493e-05	5	1	5	0.0625	0.375
group_655	aadK	Aminoglycoside 6-adenylyltransferase	75	36	6	22	92.5926	37.931	7.63889	1.23594e-05	0.0417872	0.000104262	6	3	4	0.6875	1
group_2011		hypothetical protein	13	30	68	28	16.0494	48.2759	0.178431	1.27222e-05	0.0430138	0.000104262	5	3	2	1	1
group_2432		hypothetical protein	0	12	81	46	0	79.3103	0	1.33835e-05	0.0452497	0.000104262	1	0	1	1	1
group_1561		hypothetical protein	0	12	81	46	0	79.3103	0	1.33835e-05	0.0452497	0.000104262	1	0	1	1	1
group_2439		hypothetical protein	0	12	81	46	0	79.3103	0	1.33835e-05	0.0452497	0.000104262	3	0	3	0.25	0.25
group_1012		hypothetical protein	0	12	81	46	0	79.3103	0	1.33835e-05	0.0452497	0.000104262	1	0	1	1	1
group_1512	znuA	High-affinity zinc uptake system binding-protein ZnuA	0	12	81	46	0	79.3103	0	1.33835e-05	0.0452497	0.000104262	2	0	2	0.5	0.5
group_1557		putative glycosyltransferase	0	12	81	46	0	79.3103	0	1.33835e-05	0.0452497	0.000104262	2	0	2	0.5	0.5
group_964		hypothetical protein	0	12	81	46	0	79.3103	0	1.33835e-05	0.0452497	0.000104262	2	0	2	0.5	0.5
group_1562		hypothetical protein	0	12	81	46	0	79.3103	0	1.33835e-05	0.0452497	0.000104262	1	0	1	1	1
group_2450	glyG_1	Glycosyltransferase GlyG	0	12	81	46	0	79.3103	0	1.33835e-05	0.0452497	0.000104262	1	0	1	1	1
group_463	parE	DNA topoisomerase 4 subunit B	0	12	81	46	0	79.3103	0	1.33835e-05	0.0452497	0.000104262	2	0	2	0.5	0.5
plsX		Phosphate acyltransferase	81	46	0	12	100	20.6897	inf	1.33835e-05	0.0452497	0.000104262	1	1	0	1	1
group_595		hypothetical protein	81	46	0	12	100	20.6897	inf	1.33835e-05	0.0452497	0.000104262	2	2	0	0.5	0.5
group_1595	rhaS_2	HTH-type transcriptional activator RhaS	0	12	81	46	0	79.3103	0	1.33835e-05	0.0452497	0.000104262	2	0	2	0.5	0.5
group_1264		Cell wall protein	0	12	81	46	0	79.3103	0	1.33835e-05	0.0452497	0.000104262	2	0	2	0.5	0.5
group_2433		hypothetical protein	0	12	81	46	0	79.3103	0	1.33835e-05	0.0452497	0.000104262	1	0	1	1	1
group_2452		hypothetical protein	0	12	81	46	0	79.3103	0	1.33835e-05	0.0452497	0.000104262	1	0	1	1	1
group_2449		hypothetical protein	0	12	81	46	0	79.3103	0	1.33835e-05	0.0452497	0.000104262	1	0	1	1	1
group_235		hypothetical protein	0	12	81	46	0	79.3103	0	1.33835e-05	0.0452497	0.000104262	1	0	1	1	1
group_607		hypothetical protein	0	12	81	46	0	79.3103	0	1.33835e-05	0.0452497	0.000104262	1	0	1	1	1
group_1559		hypothetical protein	0	12	81	46	0	79.3103	0	1.33835e-05	0.0452497	0.000104262	2	0	2	0.5	0.5
group_2434		hypothetical protein	0	12	81	46	0	79.3103	0	1.33835e-05	0.0452497	0.000104262	1	0	1	1	1
group_129		hypothetical protein	0	12	81	46	0	79.3103	0	1.33835e-05	0.0452497	0.000104262	1	0	1	1	1
group_2109		hypothetical protein	0	12	81	46	0	79.3103	0	1.33835e-05	0.0452497	0.000104262	5	0	5	0.0625	0.0625
group_2038		hypothetical protein	0	12	81	46	0	79.3103	0	1.33835e-05	0.0452497	0.000104262	1	0	1	1	1
group_237	carA_1	Carbamoyl-phosphate synthase small chain	0	12	81	46	0	79.3103	0	1.33835e-05	0.0452497	0.000104262	1	0	1	1	1
group_2039		hypothetical protein	0	12	81	46	0	79.3103	0	1.33835e-05	0.0452497	0.000104262	1	0	1	1	1
dpnM		Modification methylase DpnIIA	0	12	81	46	0	79.3103	0	1.33835e-05	0.0452497	0.000104262	1	0	1	1	1
group_1276	yknX	Putative efflux system component YknX	0	12	81	46	0	79.3103	0	1.33835e-05	0.0452497	0.000104262	2	0	2	0.5	0.5
group_726		IS3 family transposase ISSdy1	0	12	81	46	0	79.3103	0	1.33835e-05	0.0452497	0.000104262	1	0	1	1	1
group_2451		hypothetical protein	0	12	81	46	0	79.3103	0	1.33835e-05	0.0452497	0.000104262	1	0	1	1	1
group_408	agrA	Accessory gene regulator protein A	0	12	81	46	0	79.3103	0	1.33835e-05	0.0452497	0.000104262	1	0	1	1	1
group_577	pucK	Uric acid permease PucK	0	12	81	46	0	79.3103	0	1.33835e-05	0.0452497	0.000104262	1	0	1	1	1
group_2036	arnC	Undecaprenyl-phosphate 4-deoxy-4-formamido-L-arabinose transferase	0	12	81	46	0	79.3103	0	1.33835e-05	0.0452497	0.000104262	1	0	1	1	1
group_1059		hypothetical protein	3	18	78	40	3.7037	68.9655	0.0854701	1.37518e-05	0.0464949	0.00010664	7	2	6	0.125	0.453125
group_1582		hypothetical protein	3	18	78	40	3.7037	68.9655	0.0854701	1.37518e-05	0.0464949	0.00010664	7	2	6	0.125	0.453125
group_834		hypothetical protein	63	24	18	34	77.7778	58.6207	4.95833	1.68168e-05	0.0568575	0.000130109	5	3	5	0.0625	1
group_78		hypothetical protein	80	44	1	14	98.7654	24.1379	25.4545	1.74374e-05	0.0589559	0.000132485	3	2	1	1	1
thiQ		Thiamine import ATP-binding protein ThiQ	80	44	1	14	98.7654	24.1379	25.4545	1.74374e-05	0.0589559	0.000132485	2	1	1	1	1
rpsA		30S Ribosomal protein S1	80	44	1	14	98.7654	24.1379	25.4545	1.74374e-05	0.0589559	0.000132485	3	2	1	1	1
group_2051		hypothetical protein	1	14	80	44	1.23457	75.8621	0.0392857	1.74374e-05	0.0589559	0.000132485	4	1	4	0.125	0.625
rluD		Ribosomal large subunit pseudouridine synthase D	80	44	1	14	98.7654	24.1379	25.4545	1.74374e-05	0.0589559	0.000132485	2	2	1	0.5	1
group_588	potH	Putrescine transport system permease protein PotH	1	14	80	44	1.23457	75.8621	0.0392857	1.74374e-05	0.0589559	0.000132485	2	1	2	0.5	1
potH		Putrescine transport system permease protein PotH	80	44	1	14	98.7654	24.1379	25.4545	1.74374e-05	0.0589559	0.000132485	2	2	1	0.5	1
group_2304		hypothetical protein	80	44	1	14	98.7654	24.1379	25.4545	1.74374e-05	0.0589559	0.000132485	2	1	1	1	1
group_2715		hypothetical protein	19	0	62	58	23.4568	100	inf	1.85483e-05	0.0627119	0.000139982	2	2	0	0.5	0.5
group_2132		hypothetical protein	19	0	62	58	23.4568	100	inf	1.85483e-05	0.0627119	0.000139982	3	3	0	0.25	0.25
group_1024		hypothetical protein	19	0	62	58	23.4568	100	inf	1.85483e-05	0.0627119	0.000139982	2	2	0	0.5	0.5
group_1442	era	GTPase Era	12	28	69	30	14.8148	51.7241	0.186335	2.38361e-05	0.0805899	0.000179488	4	2	2	1	1
group_2373		hypothetical protein	13	29	68	29	16.0494	50	0.191176	2.78163e-05	0.0940469	0.00020853	6	2	6	0.03125	0.6875
group_2372		hypothetical protein	13	29	68	29	16.0494	50	0.191176	2.78163e-05	0.0940469	0.00020853	6	2	6	0.03125	0.6875
cysK		Cysteine synthase	78	41	3	17	96.2963	29.3103	10.7805	3.25612e-05	0.110089	0.00024356	5	4	3	0.375	1
group_2012		hypothetical protein	14	30	67	28	17.284	48.2759	0.195025	3.44809e-05	0.11658	0.000257351	7	4	4	1	1
group_2032		hypothetical protein	0	11	81	47	0	81.0345	0	3.64487e-05	0.123233	0.000265017	2	0	2	0.5	0.5
femB_4		Aminoacyltransferase FemB	0	11	81	47	0	81.0345	0	3.64487e-05	0.123233	0.000265017	2	0	2	0.5	0.5
group_1263		Cell wall protein	81	47	0	11	100	18.9655	inf	3.64487e-05	0.123233	0.000265017	1	1	0	1	1
rhaS_1		HTH-type transcriptional activator RhaS	81	47	0	11	100	18.9655	inf	3.64487e-05	0.123233	0.000265017	1	1	0	1	1
group_234		putative ABC transporter ATP-binding protein	81	47	0	11	100	18.9655	inf	3.64487e-05	0.123233	0.000265017	1	1	0	1	1
btuD_1		Vitamin B12 import ATP-binding protein BtuD	81	47	0	11	100	18.9655	inf	3.64487e-05	0.123233	0.000265017	2	2	0	0.5	0.5
group_1560		hypothetical protein	0	11	81	47	0	81.0345	0	3.64487e-05	0.123233	0.000265017	2	0	2	0.5	0.5
group_863		hypothetical protein	81	47	0	11	100	18.9655	inf	3.64487e-05	0.123233	0.000265017	2	2	0	0.5	0.5
group_233		putative ABC transporter ATP-binding protein	0	11	81	47	0	81.0345	0	3.64487e-05	0.123233	0.000265017	1	0	1	1	1
yknX		Putative efflux system component YknX	81	47	0	11	100	18.9655	inf	3.64487e-05	0.123233	0.000265017	1	1	0	1	1
group_2484		hypothetical protein	0	11	81	47	0	81.0345	0	3.64487e-05	0.123233	0.000265017	4	0	4	0.125	0.125
group_1267		hypothetical protein	0	11	81	47	0	81.0345	0	3.64487e-05	0.123233	0.000265017	1	0	1	1	1
group_2764		hypothetical protein	2	15	79	43	2.46914	74.1379	0.0725738	3.76504e-05	0.127296	0.000272	8	2	7	0.0703125	0.289062
fruA		PTS system fructose-specific EIIABC component	79	43	2	15	97.5309	25.8621	13.7791	3.76504e-05	0.127296	0.000272	4	2	2	1	1
group_2762		hypothetical protein	2	15	79	43	2.46914	74.1379	0.0725738	3.76504e-05	0.127296	0.000272	8	2	7	0.0703125	0.289062
group_2055		hypothetical protein	18	0	63	58	22.2222	100	inf	3.94624e-05	0.133422	0.000283275	3	3	0	0.25	0.25
group_2103		hypothetical protein	18	0	63	58	22.2222	100	inf	3.94624e-05	0.133422	0.000283275	1	1	0	1	1
group_2102		hypothetical protein	18	0	63	58	22.2222	100	inf	3.94624e-05	0.133422	0.000283275	1	1	0	1	1
clcA		H(+)/Cl(-) exchange transporter ClcA	80	45	1	13	98.7654	22.4138	23.1111	4.53594e-05	0.15336	0.000324916	2	2	1	0.5	1
sph		Oleate hydratase	69	31	12	27	85.1852	46.5517	5.00806	5.28489e-05	0.178682	0.000375383	4	2	2	1	1
group_2397		hypothetical protein	12	27	69	31	14.8148	53.4483	0.199678	5.28489e-05	0.178682	0.000375383	6	2	5	0.21875	0.6875
era		GTPase Era	69	31	12	27	85.1852	46.5517	5.00806	5.28489e-05	0.178682	0.000375383	4	2	2	1	1
ybeZ		PhoH-like protein	69	31	12	27	85.1852	46.5517	5.00806	5.28489e-05	0.178682	0.000375383	4	2	2	1	1
group_988		hypothetical protein	52	17	29	41	64.1975	70.6897	4.32454	6.7072e-05	0.22677	0.00047541	7	2	5	0.453125	0.453125
group_1536		hypothetical protein	3	16	78	42	3.7037	72.4138	0.100962	7.62823e-05	0.25791	0.000537313	5	3	3	1	1
group_1535		hypothetical protein	78	42	3	16	96.2963	27.5862	9.90476	7.62823e-05	0.25791	0.000537313	6	3	3	1	1
group_2054		hypothetical protein	3	16	78	42	3.7037	72.4138	0.100962	7.62823e-05	0.25791	0.000537313	5	3	5	0.0625	1
group_2131		hypothetical protein	17	0	64	58	20.9877	100	inf	8.45699e-05	0.285931	0.000594451	2	2	0	0.5	0.5
deoB_1		Phosphopentomutase	74	37	7	21	91.358	36.2069	6	8.77921e-05	0.296825	0.00061582	6	2	4	0.6875	0.6875
group_1054		hypothetical protein	2	14	79	44	2.46914	75.8621	0.079566	9.34348e-05	0.315903	0.000651347	6	2	6	0.03125	0.6875
group_108		hypothetical protein	2	14	79	44	2.46914	75.8621	0.079566	9.34348e-05	0.315903	0.000651347	2	1	2	0.5	1
group_2483		hypothetical protein	2	14	79	44	2.46914	75.8621	0.079566	9.34348e-05	0.315903	0.000651347	5	2	5	0.0625	1
ytlR		Putative lipid kinase YtlR	81	48	0	10	100	17.2414	inf	9.79559e-05	0.331189	0.000671783	1	1	0	1	1
group_2138		hypothetical protein	0	10	81	48	0	82.7586	0	9.79559e-05	0.331189	0.000671783	4	0	4	0.125	0.125
group_369		hypothetical protein	0	10	81	48	0	82.7586	0	9.79559e-05	0.331189	0.000671783	4	0	4	0.125	0.125
group_255		IS3 family transposase IS199	0	10	81	48	0	82.7586	0	9.79559e-05	0.331189	0.000671783	1	0	1	1	1
group_933		hypothetical protein	0	10	81	48	0	82.7586	0	9.79559e-05	0.331189	0.000671783	1	0	1	1	1
group_430		hypothetical protein	0	10	81	48	0	82.7586	0	9.79559e-05	0.331189	0.000671783	1	0	1	1	1
group_2049		hypothetical protein	0	10	81	48	0	82.7586	0	9.79559e-05	0.331189	0.000671783	4	0	4	0.125	0.125
group_220		hypothetical protein	0	10	81	48	0	82.7586	0	9.79559e-05	0.331189	0.000671783	3	0	3	0.25	0.25
group_163	dcuS	Sensor histidine kinase DcuS	1	12	80	46	1.23457	79.3103	0.0479167	0.000115815	0.39157	0.000786285	2	1	1	1	1
group_1236	ltaE	Low specificity L-threonine aldolase	1	12	80	46	1.23457	79.3103	0.0479167	0.000115815	0.39157	0.000786285	2	1	1	1	1
group_586	clcA	H(+)/Cl(-) exchange transporter ClcA	1	12	80	46	1.23457	79.3103	0.0479167	0.000115815	0.39157	0.000786285	2	1	2	0.5	1
group_930		hypothetical protein	1	12	80	46	1.23457	79.3103	0.0479167	0.000115815	0.39157	0.000786285	2	1	1	1	1
ruvB_2		Holliday junction ATP-dependent DNA helicase RuvB	80	46	1	12	98.7654	20.6897	20.8696	0.000115815	0.39157	0.000786285	3	2	1	1	1
group_1548		hypothetical protein	24	37	57	21	29.6296	36.2069	0.238976	0.000117612	0.397645	0.000796885	9	5	6	0.507812	1
group_1448	sph	Oleate hydratase	13	27	68	31	16.0494	53.4483	0.219499	0.00012621	0.426716	0.000850031	5	3	2	1	1
group_1446		PhoH-like protein	13	27	68	31	16.0494	53.4483	0.219499	0.00012621	0.426716	0.000850031	5	3	2	1	1
group_1121	ruvB_1	Holliday junction ATP-dependent DNA helicase RuvB	13	27	68	31	16.0494	53.4483	0.219499	0.00012621	0.426716	0.000850031	6	4	3	0.6875	1
group_2409		hypothetical protein	29	40	52	18	35.8025	31.0345	0.250962	0.000145044	0.490395	0.000955936	7	2	6	0.125	0.453125
group_2399		hypothetical protein	29	40	52	18	35.8025	31.0345	0.250962	0.000145044	0.490395	0.000955936	7	2	6	0.125	0.453125
group_759		hypothetical protein	29	40	52	18	35.8025	31.0345	0.250962	0.000145044	0.490395	0.000955936	7	2	6	0.125	0.453125
group_1546		hypothetical protein	29	40	52	18	35.8025	31.0345	0.250962	0.000145044	0.490395	0.000955936	7	2	6	0.125	0.453125
group_2023		hypothetical protein	29	40	52	18	35.8025	31.0345	0.250962	0.000145044	0.490395	0.000955936	7	2	6	0.125	0.453125
group_2021		hypothetical protein	29	40	52	18	35.8025	31.0345	0.250962	0.000145044	0.490395	0.000955936	7	2	6	0.125	0.453125
group_2407		hypothetical protein	29	40	52	18	35.8025	31.0345	0.250962	0.000145044	0.490395	0.000955936	7	2	6	0.125	0.453125
group_2405		hypothetical protein	29	40	52	18	35.8025	31.0345	0.250962	0.000145044	0.490395	0.000955936	7	2	6	0.125	0.453125
group_2022		hypothetical protein	29	40	52	18	35.8025	31.0345	0.250962	0.000145044	0.490395	0.000955936	7	2	6	0.125	0.453125
group_2404		hypothetical protein	29	40	52	18	35.8025	31.0345	0.250962	0.000145044	0.490395	0.000955936	7	2	6	0.125	0.453125
group_2406		hypothetical protein	29	40	52	18	35.8025	31.0345	0.250962	0.000145044	0.490395	0.000955936	7	2	6	0.125	0.453125
group_2642		hypothetical protein	19	1	62	57	23.4568	98.2759	17.4677	0.000156442	0.528931	0.00102905	5	4	1	0.375	0.375
group_2546		hypothetical protein	4	17	77	41	4.93827	70.6897	0.125286	0.000163328	0.552214	0.00107018	3	2	2	1	1
group_2547		hypothetical protein	4	17	77	41	4.93827	70.6897	0.125286	0.000163328	0.552214	0.00107018	3	2	2	1	1
group_197		hypothetical protein	3	15	78	43	3.7037	74.1379	0.110256	0.000176271	0.595973	0.00114511	4	2	4	0.125	1
group_2638		hypothetical protein	16	0	65	58	19.7531	100	inf	0.000182221	0.616089	0.00114511	2	2	0	0.5	0.5
group_2637		hypothetical protein	16	0	65	58	19.7531	100	inf	0.000182221	0.616089	0.00114511	2	2	0	0.5	0.5
group_2636		hypothetical protein	16	0	65	58	19.7531	100	inf	0.000182221	0.616089	0.00114511	2	2	0	0.5	0.5
group_224		hypothetical protein	16	0	65	58	19.7531	100	inf	0.000182221	0.616089	0.00114511	3	3	0	0.25	0.25
dnaG_2		DNA primase	16	0	65	58	19.7531	100	inf	0.000182221	0.616089	0.00114511	1	1	0	1	1
group_2844	lacD2	Tagatose 1,6-diphosphate aldolase 2	15	0	66	58	18.5185	100	inf	0.000184248	0.622941	0.00114511	1	1	0	1	1
group_2843	lacE	PTS system lactose-specific EIICB component	15	0	66	58	18.5185	100	inf	0.000184248	0.622941	0.00114511	1	1	0	1	1
group_2852		hypothetical protein	15	0	66	58	18.5185	100	inf	0.000184248	0.622941	0.00114511	1	1	0	1	1
group_2845	lacC_2	Tagatose-6-phosphate kinase	15	0	66	58	18.5185	100	inf	0.000184248	0.622941	0.00114511	1	1	0	1	1
group_2850		hypothetical protein	15	0	66	58	18.5185	100	inf	0.000184248	0.622941	0.00114511	1	1	0	1	1
group_2849	gph_4	Phosphoglycolate phosphatase	15	0	66	58	18.5185	100	inf	0.000184248	0.622941	0.00114511	1	1	0	1	1
glcK_2		Glucokinase	15	0	66	58	18.5185	100	inf	0.000184248	0.622941	0.00114511	1	1	0	1	1
group_2856		hypothetical protein	15	0	66	58	18.5185	100	inf	0.000184248	0.622941	0.00114511	1	1	0	1	1
group_2851		hypothetical protein	15	0	66	58	18.5185	100	inf	0.000184248	0.622941	0.00114511	1	1	0	1	1
group_2840		hypothetical protein	15	0	66	58	18.5185	100	inf	0.000184248	0.622941	0.00114511	1	1	0	1	1
group_2842	lacG	6-phospho-beta-galactosidase	15	0	66	58	18.5185	100	inf	0.000184248	0.622941	0.00114511	1	1	0	1	1
group_2857		hypothetical protein	15	0	66	58	18.5185	100	inf	0.000184248	0.622941	0.00114511	1	1	0	1	1
group_2858		hypothetical protein	15	0	66	58	18.5185	100	inf	0.000184248	0.622941	0.00114511	1	1	0	1	1
group_2855		hypothetical protein	15	0	66	58	18.5185	100	inf	0.000184248	0.622941	0.00114511	1	1	0	1	1
group_2841	lacX_1	Protein LacX, plasmid	15	0	66	58	18.5185	100	inf	0.000184248	0.622941	0.00114511	1	1	0	1	1
group_2848	lacR_2	Lactose phosphotransferase system repressor	15	0	66	58	18.5185	100	inf	0.000184248	0.622941	0.00114511	1	1	0	1	1
group_2854		hypothetical protein	15	0	66	58	18.5185	100	inf	0.000184248	0.622941	0.00114511	1	1	0	1	1
group_2860		hypothetical protein	15	0	66	58	18.5185	100	inf	0.000184248	0.622941	0.00114511	1	1	0	1	1
group_2846	lacA_1	Galactose-6-phosphate isomerase subunit LacA	15	0	66	58	18.5185	100	inf	0.000184248	0.622941	0.00114511	1	1	0	1	1
group_2859		hypothetical protein	15	0	66	58	18.5185	100	inf	0.000184248	0.622941	0.00114511	1	1	0	1	1
group_2853		hypothetical protein	15	0	66	58	18.5185	100	inf	0.000184248	0.622941	0.00114511	1	1	0	1	1
group_2839		hypothetical protein	15	0	66	58	18.5185	100	inf	0.000184248	0.622941	0.00114511	1	1	0	1	1
group_2018		hypothetical protein	12	26	69	32	14.8148	55.1724	0.214047	0.00018951	0.640734	0.0011735	6	2	6	0.03125	0.6875
group_2396		hypothetical protein	12	26	69	32	14.8148	55.1724	0.214047	0.00018951	0.640734	0.0011735	6	2	5	0.21875	0.6875
haeIIIM		hypothetical protein	73	37	8	21	90.1235	36.2069	5.17905	0.000247233	0.835894	0.00152814	6	4	3	0.6875	1
group_373	rnhB	Ribonuclease HII	0	9	81	49	0	84.4828	0	0.000259883	0.878665	0.00159467	5	0	5	0.0625	0.0625
group_316		hypothetical protein	0	9	81	49	0	84.4828	0	0.000259883	0.878665	0.00159467	5	0	5	0.0625	0.0625
group_19		IS3 family transposase ISSag5	0	9	81	49	0	84.4828	0	0.000259883	0.878665	0.00159467	4	0	4	0.125	0.125
group_285		IS630 family transposase IS630-Spn1	0	9	81	49	0	84.4828	0	0.000259883	0.878665	0.00159467	1	0	1	1	1
ruvB_1		Holliday junction ATP-dependent DNA helicase RuvB	68	32	13	26	83.9506	44.8276	4.25	0.000260555	0.880937	0.0015959	6	3	4	0.6875	1
group_2428		hypothetical protein	33	42	48	16	40.7407	27.5862	0.261905	0.00027438	0.92768	0.0016769	5	3	3	1	1
group_2026		hypothetical protein	26	37	55	21	32.0988	36.2069	0.268305	0.000275267	0.930679	0.0016769	10	6	6	0.753906	0.753906
group_80		hypothetical protein	55	21	26	37	67.9012	63.7931	3.72711	0.000275267	0.930679	0.0016769	8	4	5	0.726562	1
group_2437		hypothetical protein	1	11	80	47	1.23457	81.0345	0.0534091	0.000290166	0.981051	0.00174254	3	1	2	1	1
group_2435		hypothetical protein	1	11	80	47	1.23457	81.0345	0.0534091	0.000290166	0.981051	0.00174254	3	1	2	1	1
group_1621		hypothetical protein	1	11	80	47	1.23457	81.0345	0.0534091	0.000290166	0.981051	0.00174254	5	1	4	0.375	0.375
group_1419	lacF	Lactose transport system permease protein LacF	1	11	80	47	1.23457	81.0345	0.0534091	0.000290166	0.981051	0.00174254	3	1	2	1	1
iolG_2		Inositol 2-dehydrogenase/D-chiro-inositol 3-dehydrogenase	80	47	1	11	98.7654	18.9655	18.7234	0.000290166	0.981051	0.00174254	2	1	1	1	1
group_2031		hypothetical protein	1	11	80	47	1.23457	81.0345	0.0534091	0.000290166	0.981051	0.00174254	5	1	4	0.375	0.375
parE		DNA topoisomerase 4 subunit B	80	47	1	11	98.7654	18.9655	18.7234	0.000290166	0.981051	0.00174254	2	1	1	1	1
group_2436		hypothetical protein	1	11	80	47	1.23457	81.0345	0.0534091	0.000290166	0.981051	0.00174254	3	1	2	1	1
group_2640		hypothetical protein	18	1	63	57	22.2222	98.2759	16.2857	0.000300448	1	0.00179473	4	3	1	0.625	0.625
group_1612	prtR	hypothetical protein	18	1	63	57	22.2222	98.2759	16.2857	0.000300448	1	0.00179473	2	1	1	1	1
group_2639		hypothetical protein	18	1	63	57	22.2222	98.2759	16.2857	0.000300448	1	0.00179473	4	3	1	0.625	0.625
group_189		hypothetical protein	29	39	52	19	35.8025	32.7586	0.271696	0.000304011	1	0.00179696	7	2	6	0.125	0.453125
group_2402		hypothetical protein	29	39	52	19	35.8025	32.7586	0.271696	0.000304011	1	0.00179696	7	2	6	0.125	0.453125
group_2403		hypothetical protein	29	39	52	19	35.8025	32.7586	0.271696	0.000304011	1	0.00179696	7	2	6	0.125	0.453125
group_2401		hypothetical protein	29	39	52	19	35.8025	32.7586	0.271696	0.000304011	1	0.00179696	7	2	6	0.125	0.453125
group_2408		hypothetical protein	29	39	52	19	35.8025	32.7586	0.271696	0.000304011	1	0.00179696	7	2	6	0.125	0.453125
group_2398		hypothetical protein	29	39	52	19	35.8025	32.7586	0.271696	0.000304011	1	0.00179696	7	2	6	0.125	0.453125
group_2548		hypothetical protein	5	17	76	41	6.17284	70.6897	0.158669	0.000312091	1	0.0018415	3	3	2	0.25	1
group_1017		hypothetical protein	77	42	4	16	95.0617	27.5862	7.33333	0.000344078	1	0.0020267	4	2	2	1	1
group_10		IS3 family transposase ISSag5	21	33	60	25	25.9259	43.1034	0.265152	0.000369698	1	0.00217382	9	4	6	0.507812	1
group_1570		hypothetical protein	2	13	79	45	2.46914	77.5862	0.0876339	0.000393663	1	0.00229874	2	1	2	0.5	1
group_213		hypothetical protein	2	13	79	45	2.46914	77.5862	0.0876339	0.000393663	1	0.00229874	6	2	5	0.21875	0.6875
group_2465		hypothetical protein	2	13	79	45	2.46914	77.5862	0.0876339	0.000393663	1	0.00229874	2	1	2	0.5	1
group_2464		hypothetical protein	2	13	79	45	2.46914	77.5862	0.0876339	0.000393663	1	0.00229874	2	1	2	0.5	1
group_1060		hypothetical protein	3	14	78	44	3.7037	75.8621	0.120879	0.000400681	1	0.00232767	7	3	6	0.125	1
group_247	yesO	hypothetical protein	3	14	78	44	3.7037	75.8621	0.120879	0.000400681	1	0.00232767	4	2	3	0.625	1
group_2478		hypothetical protein	3	14	78	44	3.7037	75.8621	0.120879	0.000400681	1	0.00232767	6	3	5	0.21875	1
lexA_2		LexA repressor	0	8	81	50	0	86.2069	0	0.000680894	1	0.00390849	4	0	4	0.125	0.125
group_2733		hypothetical protein	0	8	81	50	0	86.2069	0	0.000680894	1	0.00390849	3	0	3	0.25	0.25
group_210		hypothetical protein	0	8	81	50	0	86.2069	0	0.000680894	1	0.00390849	3	0	3	0.25	0.25
group_16		IS3 family transposase ISSag5	0	8	81	50	0	86.2069	0	0.000680894	1	0.00390849	2	0	2	0.5	0.5
group_1154	yclQ	Petrobactin-binding protein YclQ	0	8	81	50	0	86.2069	0	0.000680894	1	0.00390849	5	0	5	0.0625	0.0625
group_56		hypothetical protein	0	8	81	50	0	86.2069	0	0.000680894	1	0.00390849	3	0	3	0.25	0.25
group_773		hypothetical protein	0	8	81	50	0	86.2069	0	0.000680894	1	0.00390849	4	0	4	0.125	0.125
group_2760		hypothetical protein	1	10	80	48	1.23457	82.7586	0.06	0.000713028	1	0.0040585	4	1	4	0.125	0.625
lacF		Lactose transport system permease protein LacF	80	48	1	10	98.7654	17.2414	16.6667	0.000713028	1	0.0040585	2	1	1	1	1
group_644	ytlR	Putative lipid kinase YtlR	1	10	80	48	1.23457	82.7586	0.06	0.000713028	1	0.0040585	2	1	1	1	1
deoB		Phosphopentomutase	1	10	80	48	1.23457	82.7586	0.06	0.000713028	1	0.0040585	2	1	1	1	1
group_2750		hypothetical protein	1	10	80	48	1.23457	82.7586	0.06	0.000713028	1	0.0040585	5	1	4	0.375	0.375
group_2037		hypothetical protein	2	12	79	46	2.46914	79.3103	0.0970464	0.00084976	1	0.00477249	2	1	1	1	1
group_691	agaA_2	Alpha-galactosidase AgaA	2	12	79	46	2.46914	79.3103	0.0970464	0.00084976	1	0.00477249	3	2	1	1	1
dnaA_1		hypothetical protein	2	12	79	46	2.46914	79.3103	0.0970464	0.00084976	1	0.00477249	4	2	3	0.625	1
group_2447		hypothetical protein	2	12	79	46	2.46914	79.3103	0.0970464	0.00084976	1	0.00477249	2	1	1	1	1
group_2374		hypothetical protein	2	12	79	46	2.46914	79.3103	0.0970464	0.00084976	1	0.00477249	7	2	5	0.453125	0.453125
group_2448		hypothetical protein	2	12	79	46	2.46914	79.3103	0.0970464	0.00084976	1	0.00477249	2	1	1	1	1
group_1015		hypothetical protein	2	12	79	46	2.46914	79.3103	0.0970464	0.00084976	1	0.00477249	4	2	2	1	1
group_2446		hypothetical protein	2	12	79	46	2.46914	79.3103	0.0970464	0.00084976	1	0.00477249	2	1	1	1	1
group_376		hypothetical protein	3	13	78	45	3.7037	77.5862	0.133136	0.000893782	1	0.00497838	2	2	1	0.5	1
group_1573		hypothetical protein	3	13	78	45	3.7037	77.5862	0.133136	0.000893782	1	0.00497838	4	3	4	0.125	0.625
group_1052		hypothetical protein	3	13	78	45	3.7037	77.5862	0.133136	0.000893782	1	0.00497838	2	2	1	0.5	1
group_999		hypothetical protein	78	45	3	13	96.2963	22.4138	7.51111	0.000893782	1	0.00497838	3	1	3	0.25	1
group_76		hypothetical protein	3	13	78	45	3.7037	77.5862	0.133136	0.000893782	1	0.00497838	3	1	2	1	1
group_171		hypothetical protein	17	28	64	30	20.9877	51.7241	0.284598	0.000918917	1	0.00510997	4	4	3	0.125	0.625
group_2346		hypothetical protein	73	39	8	19	90.1235	32.7586	4.44551	0.00103274	1	0.00573348	5	3	3	1	1
group_721		IS3 family transposase ISStin6	24	4	57	54	29.6296	93.1034	5.68421	0.00105735	1	0.0058605	4	2	2	1	1
group_1540		hypothetical protein	15	26	66	32	18.5185	55.1724	0.27972	0.00122135	1	0.00674737	4	3	4	0.125	0.625
group_749	arnC	Undecaprenyl-phosphate 4-deoxy-4-formamido-L-arabinose transferase	15	26	66	32	18.5185	55.1724	0.27972	0.00122135	1	0.00674737	4	3	4	0.125	0.625
group_2360		hypothetical protein	74	40	7	18	91.358	31.0345	4.75714	0.00133128	1	0.00734265	4	2	4	0.125	1
group_253		hypothetical protein	12	0	69	58	14.8148	100	inf	0.00135155	1	0.00744235	5	5	0	0.0625	0.0625
yxdL_3		ABC transporter ATP-binding protein YxdL	4	14	77	44	4.93827	75.8621	0.163265	0.00148725	1	0.00808422	3	2	2	1	1
group_2490		hypothetical protein	4	14	77	44	4.93827	75.8621	0.163265	0.00148725	1	0.00808422	3	2	2	1	1
group_1588		hypothetical protein	4	14	77	44	4.93827	75.8621	0.163265	0.00148725	1	0.00808422	3	2	2	1	1
group_2493		hypothetical protein	4	14	77	44	4.93827	75.8621	0.163265	0.00148725	1	0.00808422	3	2	2	1	1
graS_2		Sensor histidine kinase GraS	4	14	77	44	4.93827	75.8621	0.163265	0.00148725	1	0.00808422	3	2	2	1	1
ypbG		putative protein YpbG	4	14	77	44	4.93827	75.8621	0.163265	0.00148725	1	0.00808422	3	2	2	1	1
graR_2		Response regulator protein GraR	4	14	77	44	4.93827	75.8621	0.163265	0.00148725	1	0.00808422	3	2	2	1	1
yxdM_2		ABC transporter permease protein YxdM	4	14	77	44	4.93827	75.8621	0.163265	0.00148725	1	0.00808422	3	2	2	1	1
group_2025		hypothetical protein	25	34	56	24	30.8642	41.3793	0.315126	0.00164167	1	0.00890927	9	5	6	0.507812	1
group_2470		hypothetical protein	1	9	80	49	1.23457	84.4828	0.0680556	0.00171723	1	0.00918662	4	1	4	0.125	0.625
group_2732		hypothetical protein	1	9	80	49	1.23457	84.4828	0.0680556	0.00171723	1	0.00918662	2	1	2	0.5	1
group_2112		hypothetical protein	1	9	80	49	1.23457	84.4828	0.0680556	0.00171723	1	0.00918662	4	1	4	0.125	0.625
group_2260		hypothetical protein	80	49	1	9	98.7654	15.5172	14.6939	0.00171723	1	0.00918662	2	2	1	0.5	1
group_2056		hypothetical protein	1	9	80	49	1.23457	84.4828	0.0680556	0.00171723	1	0.00918662	4	1	4	0.125	0.625
group_1553		hypothetical protein	1	9	80	49	1.23457	84.4828	0.0680556	0.00171723	1	0.00918662	5	1	4	0.375	0.375
lexA_1		LexA repressor	1	9	80	49	1.23457	84.4828	0.0680556	0.00171723	1	0.00918662	4	1	4	0.125	0.625
yjdF		hypothetical protein	80	49	1	9	98.7654	15.5172	14.6939	0.00171723	1	0.00918662	5	5	1	0.0625	0.375
group_2766		hypothetical protein	1	9	80	49	1.23457	84.4828	0.0680556	0.00171723	1	0.00918662	5	1	4	0.375	0.375
group_1150		hypothetical protein	0	7	81	51	0	87.931	0	0.00176231	1	0.00936852	5	0	5	0.0625	0.0625
group_777		hypothetical protein	0	7	81	51	0	87.931	0	0.00176231	1	0.00936852	3	0	3	0.25	0.25
xerC		Tyrosine recombinase XerC	0	7	81	51	0	87.931	0	0.00176231	1	0.00936852	2	0	2	0.5	0.5
yclQ		Petrobactin-binding protein YclQ	81	51	0	7	100	12.069	inf	0.00176231	1	0.00936852	5	5	0	0.0625	0.0625
group_1277		hypothetical protein	79	47	2	11	97.5309	18.9655	9.24468	0.00182576	1	0.00948215	3	2	1	1	1
group_1930		hypothetical protein	79	47	2	11	97.5309	18.9655	9.24468	0.00182576	1	0.00948215	2	2	1	0.5	1
group_1726		hypothetical protein	79	47	2	11	97.5309	18.9655	9.24468	0.00182576	1	0.00948215	3	3	1	0.25	1
group_2503		hypothetical protein	2	11	79	47	2.46914	81.0345	0.10817	0.00182576	1	0.00948215	2	1	2	0.5	1
group_2744		hypothetical protein	2	11	79	47	2.46914	81.0345	0.10817	0.00182576	1	0.00948215	4	2	3	0.625	1
group_2742		hypothetical protein	2	11	79	47	2.46914	81.0345	0.10817	0.00182576	1	0.00948215	4	2	3	0.625	1
group_2737		hypothetical protein	2	11	79	47	2.46914	81.0345	0.10817	0.00182576	1	0.00948215	4	2	3	0.625	1
group_1014		hypothetical protein	2	11	79	47	2.46914	81.0345	0.10817	0.00182576	1	0.00948215	4	1	4	0.125	0.625
group_1461	galK_2	Galactokinase	2	11	79	47	2.46914	81.0345	0.10817	0.00182576	1	0.00948215	2	1	2	0.5	1
group_2736		hypothetical protein	2	11	79	47	2.46914	81.0345	0.10817	0.00182576	1	0.00948215	4	2	3	0.625	1
group_1507	iolG_2	Inositol 2-dehydrogenase/D-chiro-inositol 3-dehydrogenase	2	11	79	47	2.46914	81.0345	0.10817	0.00182576	1	0.00948215	3	2	1	1	1
group_2502		hypothetical protein	2	11	79	47	2.46914	81.0345	0.10817	0.00182576	1	0.00948215	2	1	2	0.5	1
group_2741	clpP_2	ATP-dependent Clp protease proteolytic subunit	2	11	79	47	2.46914	81.0345	0.10817	0.00182576	1	0.00948215	4	2	3	0.625	1
group_2115		hypothetical protein	2	11	79	47	2.46914	81.0345	0.10817	0.00182576	1	0.00948215	4	2	3	0.625	1
group_2743		hypothetical protein	2	11	79	47	2.46914	81.0345	0.10817	0.00182576	1	0.00948215	4	2	3	0.625	1
group_2410		hypothetical protein	31	38	50	20	38.2716	34.4828	0.326316	0.00194562	1	0.0100307	7	2	5	0.453125	0.453125
group_2028		hypothetical protein	31	38	50	20	38.2716	34.4828	0.326316	0.00194562	1	0.0100307	7	2	5	0.453125	0.453125
group_389		hypothetical protein	3	12	78	46	3.7037	79.3103	0.147436	0.00195214	1	0.0100307	2	1	1	1	1
group_2757		hypothetical protein	3	12	78	46	3.7037	79.3103	0.147436	0.00195214	1	0.0100307	6	3	4	0.6875	1
group_2476		hypothetical protein	3	12	78	46	3.7037	79.3103	0.147436	0.00195214	1	0.0100307	5	3	4	0.375	1
group_776		hypothetical protein	3	12	78	46	3.7037	79.3103	0.147436	0.00195214	1	0.0100307	5	3	4	0.375	1
group_2045		hypothetical protein	3	12	78	46	3.7037	79.3103	0.147436	0.00195214	1	0.0100307	5	3	4	0.375	1
group_1303	whiA	putative cell division protein WhiA	30	37	51	21	37.037	36.2069	0.333863	0.00208882	1	0.0107167	7	5	4	0.453125	1
purL		Phosphoribosylformylglycinamidine synthase	76	43	5	15	93.8272	25.8621	5.30233	0.00248406	1	0.0127252	5	3	3	1	1
group_2014		hypothetical protein	16	26	65	32	19.7531	55.1724	0.302959	0.00250125	1	0.0127553	4	3	4	0.125	0.625
group_2377		hypothetical protein	16	26	65	32	19.7531	55.1724	0.302959	0.00250125	1	0.0127553	4	3	4	0.125	0.625
group_831		hypothetical protein	65	32	16	26	80.2469	44.8276	3.30078	0.00250125	1	0.0127553	4	4	3	0.125	0.625
xerC_2		Tyrosine recombinase XerC	74	41	7	17	91.358	29.3103	4.38328	0.00254535	1	0.0129216	4	2	4	0.125	1
group_2268		hypothetical protein	74	41	7	17	91.358	29.3103	4.38328	0.00254535	1	0.0129216	4	2	4	0.125	1
group_1533		hypothetical protein	74	41	7	17	91.358	29.3103	4.38328	0.00254535	1	0.0129216	4	2	4	0.125	1
group_2632		hypothetical protein	11	0	70	58	13.5802	100	inf	0.00265385	1	0.0134321	1	1	0	1	1
group_1948		hypothetical protein	11	0	70	58	13.5802	100	inf	0.00265385	1	0.0134321	2	2	0	0.5	0.5
group_2378		hypothetical protein	13	23	68	35	16.0494	60.3448	0.290921	0.00291522	1	0.014733	5	2	4	0.375	1
group_905		hypothetical protein	4	13	77	45	4.93827	77.5862	0.17982	0.00303016	1	0.015291	4	3	3	0.625	0.625
dltA_2		D-alanine--D-alanyl carrier protein ligase	62	30	19	28	76.5432	48.2759	3.04561	0.00344325	1	0.0173497	6	2	4	0.6875	0.6875
group_1618		hypothetical protein	2	10	79	48	2.46914	82.7586	0.121519	0.00388873	1	0.0193066	4	2	3	0.625	1
group_2738		hypothetical protein	2	10	79	48	2.46914	82.7586	0.121519	0.00388873	1	0.0193066	4	2	3	0.625	1
group_2739		hypothetical protein	2	10	79	48	2.46914	82.7586	0.121519	0.00388873	1	0.0193066	4	2	3	0.625	1
group_2106		hypothetical protein	2	10	79	48	2.46914	82.7586	0.121519	0.00388873	1	0.0193066	4	2	3	0.625	1
group_2496		hypothetical protein	2	10	79	48	2.46914	82.7586	0.121519	0.00388873	1	0.0193066	2	1	2	0.5	1
group_763		hypothetical protein	2	10	79	48	2.46914	82.7586	0.121519	0.00388873	1	0.0193066	3	1	3	0.25	1
group_2740		hypothetical protein	2	10	79	48	2.46914	82.7586	0.121519	0.00388873	1	0.0193066	4	2	3	0.625	1
group_431		hypothetical protein	2	10	79	48	2.46914	82.7586	0.121519	0.00388873	1	0.0193066	4	2	3	0.625	1
group_1470	copA	Copper-exporting P-type ATPase	2	10	79	48	2.46914	82.7586	0.121519	0.00388873	1	0.0193066	4	1	4	0.125	0.625
group_2113		hypothetical protein	2	10	79	48	2.46914	82.7586	0.121519	0.00388873	1	0.0193066	4	2	3	0.625	1
group_1575		hypothetical protein	1	8	80	50	1.23457	86.2069	0.078125	0.00404898	1	0.0195131	2	1	2	0.5	1
group_2730		hypothetical protein	1	8	80	50	1.23457	86.2069	0.078125	0.00404898	1	0.0195131	4	1	4	0.125	0.625
group_1045		hypothetical protein	1	8	80	50	1.23457	86.2069	0.078125	0.00404898	1	0.0195131	4	1	4	0.125	0.625
rnhB		Ribonuclease HII	80	50	1	8	98.7654	13.7931	12.8	0.00404898	1	0.0195131	6	5	1	0.21875	0.21875
group_95		hypothetical protein	1	8	80	50	1.23457	86.2069	0.078125	0.00404898	1	0.0195131	2	1	2	0.5	1
group_2747		hypothetical protein	1	8	80	50	1.23457	86.2069	0.078125	0.00404898	1	0.0195131	2	1	2	0.5	1
group_30		hypothetical protein	1	8	80	50	1.23457	86.2069	0.078125	0.00404898	1	0.0195131	2	1	2	0.5	1
group_2748		hypothetical protein	1	8	80	50	1.23457	86.2069	0.078125	0.00404898	1	0.0195131	2	1	2	0.5	1
group_2057		hypothetical protein	1	8	80	50	1.23457	86.2069	0.078125	0.00404898	1	0.0195131	4	1	4	0.125	0.625
group_2720		hypothetical protein	1	8	80	50	1.23457	86.2069	0.078125	0.00404898	1	0.0195131	3	1	3	0.25	1
group_772		hypothetical protein	1	8	80	50	1.23457	86.2069	0.078125	0.00404898	1	0.0195131	3	1	3	0.25	1
group_2746		hypothetical protein	1	8	80	50	1.23457	86.2069	0.078125	0.00404898	1	0.0195131	2	1	2	0.5	1
group_2759		hypothetical protein	1	8	80	50	1.23457	86.2069	0.078125	0.00404898	1	0.0195131	5	1	4	0.375	0.375
group_425	yjdF	hypothetical protein	1	8	80	50	1.23457	86.2069	0.078125	0.00404898	1	0.0195131	4	1	4	0.125	0.625
group_2044		hypothetical protein	3	11	78	47	3.7037	81.0345	0.164336	0.00416566	1	0.0195131	5	3	4	0.375	1
group_2042		hypothetical protein	3	11	78	47	3.7037	81.0345	0.164336	0.00416566	1	0.0195131	5	3	4	0.375	1
group_519		hypothetical protein	3	11	78	47	3.7037	81.0345	0.164336	0.00416566	1	0.0195131	3	2	2	1	1
group_3167		hypothetical protein	3	11	78	47	3.7037	81.0345	0.164336	0.00416566	1	0.0195131	5	3	4	0.375	1
group_2472	clpP_2	ATP-dependent Clp protease proteolytic subunit	3	11	78	47	3.7037	81.0345	0.164336	0.00416566	1	0.0195131	5	3	4	0.375	1
group_2475		hypothetical protein	3	11	78	47	3.7037	81.0345	0.164336	0.00416566	1	0.0195131	5	3	4	0.375	1
group_161		hypothetical protein	3	11	78	47	3.7037	81.0345	0.164336	0.00416566	1	0.0195131	5	3	4	0.375	1
group_2469		hypothetical protein	3	11	78	47	3.7037	81.0345	0.164336	0.00416566	1	0.0195131	5	3	4	0.375	1
group_2471		hypothetical protein	3	11	78	47	3.7037	81.0345	0.164336	0.00416566	1	0.0195131	5	3	4	0.375	1
group_2473		hypothetical protein	3	11	78	47	3.7037	81.0345	0.164336	0.00416566	1	0.0195131	5	3	4	0.375	1
group_753		ESAT-6-like protein	3	11	78	47	3.7037	81.0345	0.164336	0.00416566	1	0.0195131	4	2	3	0.625	1
group_2468		hypothetical protein	3	11	78	47	3.7037	81.0345	0.164336	0.00416566	1	0.0195131	5	3	4	0.375	1
group_2043		hypothetical protein	3	11	78	47	3.7037	81.0345	0.164336	0.00416566	1	0.0195131	5	3	4	0.375	1
group_2080		hypothetical protein	16	2	65	56	19.7531	96.5517	6.89231	0.00448002	1	0.0195131	3	2	1	1	1
group_2079		hypothetical protein	16	2	65	56	19.7531	96.5517	6.89231	0.00448002	1	0.0195131	4	2	2	1	1
group_2633		hypothetical protein	16	2	65	56	19.7531	96.5517	6.89231	0.00448002	1	0.0195131	4	2	2	1	1
rlmCD		23S rRNA (uracil-C(5))-methyltransferase RlmCD	65	56	16	2	80.2469	3.44828	0.145089	0.00448002	1	0.0195131	4	2	2	1	1
group_2618		hypothetical protein	0	6	81	52	0	89.6552	0	0.00450745	1	0.0195131	3	0	3	0.25	0.25
group_2145		hypothetical protein	0	6	81	52	0	89.6552	0	0.00450745	1	0.0195131	2	0	2	0.5	0.5
group_1686		hypothetical protein	81	52	0	6	100	10.3448	inf	0.00450745	1	0.0195131	2	2	0	0.5	0.5
group_2613		hypothetical protein	0	6	81	52	0	89.6552	0	0.00450745	1	0.0195131	3	0	3	0.25	0.25
group_2150		hypothetical protein	0	6	81	52	0	89.6552	0	0.00450745	1	0.0195131	3	0	3	0.25	0.25
group_2605		hypothetical protein	0	6	81	52	0	89.6552	0	0.00450745	1	0.0195131	3	0	3	0.25	0.25
group_2624	dltA_1	D-alanine--D-alanyl carrier protein ligase	0	6	81	52	0	89.6552	0	0.00450745	1	0.0195131	3	0	3	0.25	0.25
group_2609		hypothetical protein	0	6	81	52	0	89.6552	0	0.00450745	1	0.0195131	3	0	3	0.25	0.25
rep		ATP-dependent DNA helicase Rep	0	6	81	52	0	89.6552	0	0.00450745	1	0.0195131	1	0	1	1	1
group_2870		hypothetical protein	0	6	81	52	0	89.6552	0	0.00450745	1	0.0195131	4	0	4	0.125	0.125
group_2728		hypothetical protein	0	6	81	52	0	89.6552	0	0.00450745	1	0.0195131	4	0	4	0.125	0.125
group_2933		hypothetical protein	0	6	81	52	0	89.6552	0	0.00450745	1	0.0195131	1	0	1	1	1
group_2727		hypothetical protein	0	6	81	52	0	89.6552	0	0.00450745	1	0.0195131	4	0	4	0.125	0.125
group_53		hypothetical protein	0	6	81	52	0	89.6552	0	0.00450745	1	0.0195131	3	0	3	0.25	0.25
group_2625		hypothetical protein	0	6	81	52	0	89.6552	0	0.00450745	1	0.0195131	3	0	3	0.25	0.25
group_2724		hypothetical protein	0	6	81	52	0	89.6552	0	0.00450745	1	0.0195131	4	0	4	0.125	0.125
group_2619	gpmA_1	2,3-bisphosphoglycerate-dependent phosphoglycerate mutase	0	6	81	52	0	89.6552	0	0.00450745	1	0.0195131	3	0	3	0.25	0.25
group_2137		hypothetical protein	0	6	81	52	0	89.6552	0	0.00450745	1	0.0195131	4	0	4	0.125	0.125
group_2606		hypothetical protein	0	6	81	52	0	89.6552	0	0.00450745	1	0.0195131	3	0	3	0.25	0.25
group_2602		hypothetical protein	0	6	81	52	0	89.6552	0	0.00450745	1	0.0195131	3	0	3	0.25	0.25
group_1044		hypothetical protein	0	6	81	52	0	89.6552	0	0.00450745	1	0.0195131	2	0	2	0.5	0.5
group_2908		hypothetical protein	0	6	81	52	0	89.6552	0	0.00450745	1	0.0195131	2	0	2	0.5	0.5
group_317		hypothetical protein	81	52	0	6	100	10.3448	inf	0.00450745	1	0.0195131	3	3	0	0.25	0.25
group_2623	ghrA	Glyoxylate/hydroxypyruvate reductase A	0	6	81	52	0	89.6552	0	0.00450745	1	0.0195131	3	0	3	0.25	0.25
group_2146		hypothetical protein	0	6	81	52	0	89.6552	0	0.00450745	1	0.0195131	2	0	2	0.5	0.5
group_2622		hypothetical protein	0	6	81	52	0	89.6552	0	0.00450745	1	0.0195131	3	0	3	0.25	0.25
group_2612		hypothetical protein	0	6	81	52	0	89.6552	0	0.00450745	1	0.0195131	3	0	3	0.25	0.25
group_2601		hypothetical protein	0	6	81	52	0	89.6552	0	0.00450745	1	0.0195131	3	0	3	0.25	0.25
group_2607		hypothetical protein	0	6	81	52	0	89.6552	0	0.00450745	1	0.0195131	3	0	3	0.25	0.25
group_2729		hypothetical protein	0	6	81	52	0	89.6552	0	0.00450745	1	0.0195131	4	0	4	0.125	0.125
group_2144		hypothetical protein	0	6	81	52	0	89.6552	0	0.00450745	1	0.0195131	2	0	2	0.5	0.5
group_2938		hypothetical protein	0	6	81	52	0	89.6552	0	0.00450745	1	0.0195131	1	0	1	1	1
group_2608		hypothetical protein	0	6	81	52	0	89.6552	0	0.00450745	1	0.0195131	3	0	3	0.25	0.25
group_2065		hypothetical protein	0	6	81	52	0	89.6552	0	0.00450745	1	0.0195131	2	0	2	0.5	0.5
group_2629		hypothetical protein	0	6	81	52	0	89.6552	0	0.00450745	1	0.0195131	3	0	3	0.25	0.25
group_1149		hypothetical protein	81	52	0	6	100	10.3448	inf	0.00450745	1	0.0195131	4	4	0	0.125	0.125
group_2941		hypothetical protein	0	6	81	52	0	89.6552	0	0.00450745	1	0.0195131	1	0	1	1	1
group_2628		hypothetical protein	0	6	81	52	0	89.6552	0	0.00450745	1	0.0195131	3	0	3	0.25	0.25
group_2616		hypothetical protein	0	6	81	52	0	89.6552	0	0.00450745	1	0.0195131	3	0	3	0.25	0.25
group_2943		hypothetical protein	0	6	81	52	0	89.6552	0	0.00450745	1	0.0195131	1	0	1	1	1
group_173		hypothetical protein	0	6	81	52	0	89.6552	0	0.00450745	1	0.0195131	2	0	2	0.5	0.5
group_2621	dltA_1	D-alanine--D-alanyl carrier protein ligase	0	6	81	52	0	89.6552	0	0.00450745	1	0.0195131	3	0	3	0.25	0.25
group_2614		hypothetical protein	0	6	81	52	0	89.6552	0	0.00450745	1	0.0195131	3	0	3	0.25	0.25
group_2610		hypothetical protein	0	6	81	52	0	89.6552	0	0.00450745	1	0.0195131	3	0	3	0.25	0.25
group_2940		hypothetical protein	0	6	81	52	0	89.6552	0	0.00450745	1	0.0195131	1	0	1	1	1
group_2907		hypothetical protein	0	6	81	52	0	89.6552	0	0.00450745	1	0.0195131	2	0	2	0.5	0.5
group_2117		hypothetical protein	0	6	81	52	0	89.6552	0	0.00450745	1	0.0195131	3	0	3	0.25	0.25
group_2934		hypothetical protein	0	6	81	52	0	89.6552	0	0.00450745	1	0.0195131	1	0	1	1	1
group_2936		hypothetical protein	0	6	81	52	0	89.6552	0	0.00450745	1	0.0195131	1	0	1	1	1
group_2932		hypothetical protein	0	6	81	52	0	89.6552	0	0.00450745	1	0.0195131	1	0	1	1	1
group_2726		hypothetical protein	0	6	81	52	0	89.6552	0	0.00450745	1	0.0195131	4	0	4	0.125	0.125
group_1600		hypothetical protein	0	6	81	52	0	89.6552	0	0.00450745	1	0.0195131	3	0	3	0.25	0.25
group_178		hypothetical protein	0	6	81	52	0	89.6552	0	0.00450745	1	0.0195131	1	0	1	1	1
group_2906		hypothetical protein	0	6	81	52	0	89.6552	0	0.00450745	1	0.0195131	2	0	2	0.5	0.5
group_2627		hypothetical protein	0	6	81	52	0	89.6552	0	0.00450745	1	0.0195131	3	0	3	0.25	0.25
group_2615		hypothetical protein	0	6	81	52	0	89.6552	0	0.00450745	1	0.0195131	3	0	3	0.25	0.25
cssS		hypothetical protein	0	6	81	52	0	89.6552	0	0.00450745	1	0.0195131	2	0	2	0.5	0.5
group_2617		hypothetical protein	0	6	81	52	0	89.6552	0	0.00450745	1	0.0195131	3	0	3	0.25	0.25
group_2620		hypothetical protein	0	6	81	52	0	89.6552	0	0.00450745	1	0.0195131	3	0	3	0.25	0.25
group_2626		hypothetical protein	0	6	81	52	0	89.6552	0	0.00450745	1	0.0195131	3	0	3	0.25	0.25
group_2745		hypothetical protein	0	6	81	52	0	89.6552	0	0.00450745	1	0.0195131	2	0	2	0.5	0.5
group_2725		hypothetical protein	0	6	81	52	0	89.6552	0	0.00450745	1	0.0195131	4	0	4	0.125	0.125
group_176		hypothetical protein	0	6	81	52	0	89.6552	0	0.00450745	1	0.0195131	1	0	1	1	1
group_2723		hypothetical protein	0	6	81	52	0	89.6552	0	0.00450745	1	0.0195131	4	0	4	0.125	0.125
group_2935		hypothetical protein	0	6	81	52	0	89.6552	0	0.00450745	1	0.0195131	1	0	1	1	1
group_2939		hypothetical protein	0	6	81	52	0	89.6552	0	0.00450745	1	0.0195131	1	0	1	1	1
group_1027		hypothetical protein	0	6	81	52	0	89.6552	0	0.00450745	1	0.0195131	4	0	4	0.125	0.125
group_2942		hypothetical protein	0	6	81	52	0	89.6552	0	0.00450745	1	0.0195131	1	0	1	1	1
group_2905		hypothetical protein	0	6	81	52	0	89.6552	0	0.00450745	1	0.0195131	2	0	2	0.5	0.5
group_123		hypothetical protein	12	21	69	37	14.8148	63.7931	0.306418	0.00458294	1	0.0198145	8	2	6	0.289062	0.289062
group_177		hypothetical protein	13	22	68	36	16.0494	62.069	0.312834	0.00516814	1	0.0223161	6	3	3	1	1
glyG_2		Glycosyltransferase GlyG	10	0	71	58	12.3457	100	inf	0.00524351	1	0.0225838	1	1	0	1	1
group_1997		hypothetical protein	10	0	71	58	12.3457	100	inf	0.00524351	1	0.0225838	4	4	0	0.125	0.125
whiA		putative cell division protein WhiA	51	22	30	36	62.963	62.069	2.78182	0.00564477	1	0.0242811	8	4	6	0.289062	1
group_1013		hypothetical protein	33	38	48	20	40.7407	34.4828	0.361842	0.00573506	1	0.0246382	7	5	3	0.453125	1
group_751		ESAT-6-like protein	14	23	67	35	17.284	60.3448	0.317975	0.00596836	1	0.0256079	4	3	3	0.625	0.625
bglG		Cryptic beta-glucoside bgl operon antiterminator	4	12	77	46	4.93827	79.3103	0.199134	0.00606349	1	0.0259502	5	3	3	1	1
group_120		IS982 family transposase ISSsu12	4	12	77	46	4.93827	79.3103	0.199134	0.00606349	1	0.0259502	8	2	8	0.0078125	0.289062
group_1992		hypothetical protein	65	34	16	24	80.2469	41.3793	2.86765	0.00761782	1	0.0325611	5	2	5	0.0625	1
group_1270		hypothetical protein	12	20	69	38	14.8148	65.5172	0.330435	0.00815805	1	0.0344287	5	2	4	0.375	1
group_1029		hypothetical protein	12	20	69	38	14.8148	65.5172	0.330435	0.00815805	1	0.0344287	6	2	4	0.6875	0.6875
group_2375		hypothetical protein	12	20	69	38	14.8148	65.5172	0.330435	0.00815805	1	0.0344287	6	2	4	0.6875	0.6875
group_4179		IS3 family transposase ISSag5	2	9	79	49	2.46914	84.4828	0.137834	0.00817695	1	0.0344287	6	2	4	0.6875	0.6875
ccpB		Catabolite control protein B	79	49	2	9	97.5309	15.5172	7.2551	0.00817695	1	0.0344287	6	5	2	0.21875	0.6875
group_141		hypothetical protein	2	9	79	49	2.46914	84.4828	0.137834	0.00817695	1	0.0344287	6	2	5	0.21875	0.6875
group_2758		hypothetical protein	2	9	79	49	2.46914	84.4828	0.137834	0.00817695	1	0.0344287	5	2	4	0.375	1
copA		Copper-exporting P-type ATPase	79	49	2	9	97.5309	15.5172	7.2551	0.00817695	1	0.0344287	3	3	1	0.25	1
group_2116		hypothetical protein	2	9	79	49	2.46914	84.4828	0.137834	0.00817695	1	0.0344287	5	2	4	0.375	1
group_1033		hypothetical protein	2	9	79	49	2.46914	84.4828	0.137834	0.00817695	1	0.0344287	5	2	4	0.375	1
group_1156	yclP	Petrobactin import ATP-binding protein YclP	2	9	79	49	2.46914	84.4828	0.137834	0.00817695	1	0.0344287	4	1	3	0.625	0.625
gldA_1		Glycerol dehydrogenase	79	49	2	9	97.5309	15.5172	7.2551	0.00817695	1	0.0344287	2	2	1	0.5	1
group_2717		hypothetical protein	1	7	80	51	1.23457	87.931	0.0910714	0.00933225	1	0.0388097	1	1	1	1	1
group_2487		hypothetical protein	1	7	80	51	1.23457	87.931	0.0910714	0.00933225	1	0.0388097	3	1	3	0.25	1
group_2753		hypothetical protein	1	7	80	51	1.23457	87.931	0.0910714	0.00933225	1	0.0388097	3	1	3	0.25	1
group_573	topA	DNA topoisomerase 1	1	7	80	51	1.23457	87.931	0.0910714	0.00933225	1	0.0388097	7	1	6	0.125	0.125
group_2718	xerC_1	Tyrosine recombinase XerC	1	7	80	51	1.23457	87.931	0.0910714	0.00933225	1	0.0388097	3	1	3	0.25	1
group_2539		hypothetical protein	1	7	80	51	1.23457	87.931	0.0910714	0.00933225	1	0.0388097	2	1	2	0.5	1
group_2959		hypothetical protein	1	7	80	51	1.23457	87.931	0.0910714	0.00933225	1	0.0388097	4	1	3	0.625	0.625
group_2960		hypothetical protein	1	7	80	51	1.23457	87.931	0.0910714	0.00933225	1	0.0388097	4	1	3	0.625	0.625
group_2749		hypothetical protein	1	7	80	51	1.23457	87.931	0.0910714	0.00933225	1	0.0388097	2	1	2	0.5	1
group_100		hypothetical protein	1	7	80	51	1.23457	87.931	0.0910714	0.00933225	1	0.0388097	2	1	2	0.5	1
group_512		hypothetical protein	18	25	63	33	22.2222	56.8966	0.377143	0.00988101	1	0.0410414	8	2	7	0.0703125	0.289062
group_331		hypothetical protein	14	22	67	36	17.284	62.069	0.341927	0.0101082	1	0.0419336	5	3	3	1	1
group_2363		hypothetical protein	9	0	72	58	11.1111	100	inf	0.0104159	1	0.0427899	3	3	0	0.25	0.25
group_2694	lacG	6-phospho-beta-galactosidase	9	0	72	58	11.1111	100	inf	0.0104159	1	0.0427899	4	4	0	0.125	0.125
group_2697	lacR_2	Lactose phosphotransferase system repressor	9	0	72	58	11.1111	100	inf	0.0104159	1	0.0427899	4	4	0	0.125	0.125
group_2098	lacF_1	PTS system lactose-specific EIIA component	9	0	72	58	11.1111	100	inf	0.0104159	1	0.0427899	4	4	0	0.125	0.125
lacD_1		Tagatose 1,6-diphosphate aldolase	9	0	72	58	11.1111	100	inf	0.0104159	1	0.0427899	4	4	0	0.125	0.125
group_1610	lacC_2	Tagatose-6-phosphate kinase	9	0	72	58	11.1111	100	inf	0.0104159	1	0.0427899	4	4	0	0.125	0.125
licT_2		Transcription antiterminator LicT	9	0	72	58	11.1111	100	inf	0.0104159	1	0.0427899	4	4	0	0.125	0.125
group_2099	lacA_1	Galactose-6-phosphate isomerase subunit LacA	9	0	72	58	11.1111	100	inf	0.0104159	1	0.0427899	4	4	0	0.125	0.125
group_185		hypothetical protein	0	5	81	53	0	91.3793	0	0.0113962	1	0.0458697	1	0	1	1	1
group_391	yhfT	hypothetical protein	0	5	81	53	0	91.3793	0	0.0113962	1	0.0458697	4	0	4	0.125	0.125
group_2873		hypothetical protein	0	5	81	53	0	91.3793	0	0.0113962	1	0.0458697	3	0	3	0.25	0.25
group_2877	xerC_1	Tyrosine recombinase XerC	0	5	81	53	0	91.3793	0	0.0113962	1	0.0458697	3	0	3	0.25	0.25
group_2135		hypothetical protein	0	5	81	53	0	91.3793	0	0.0113962	1	0.0458697	3	0	3	0.25	0.25
group_2867		hypothetical protein	0	5	81	53	0	91.3793	0	0.0113962	1	0.0458697	3	0	3	0.25	0.25
group_2134		hypothetical protein	0	5	81	53	0	91.3793	0	0.0113962	1	0.0458697	3	0	3	0.25	0.25
group_2875		hypothetical protein	0	5	81	53	0	91.3793	0	0.0113962	1	0.0458697	3	0	3	0.25	0.25
group_3165		hypothetical protein	0	5	81	53	0	91.3793	0	0.0113962	1	0.0458697	3	0	3	0.25	0.25
group_342		hypothetical protein	0	5	81	53	0	91.3793	0	0.0113962	1	0.0458697	1	0	1	1	1
group_2871		hypothetical protein	0	5	81	53	0	91.3793	0	0.0113962	1	0.0458697	3	0	3	0.25	0.25
graS_1		hypothetical protein	0	5	81	53	0	91.3793	0	0.0113962	1	0.0458697	3	0	3	0.25	0.25
group_2133		hypothetical protein	0	5	81	53	0	91.3793	0	0.0113962	1	0.0458697	3	0	3	0.25	0.25
group_2868		hypothetical protein	0	5	81	53	0	91.3793	0	0.0113962	1	0.0458697	3	0	3	0.25	0.25
group_2874		hypothetical protein	0	5	81	53	0	91.3793	0	0.0113962	1	0.0458697	3	0	3	0.25	0.25
group_1351	comFA	ComF operon protein 1	0	5	81	53	0	91.3793	0	0.0113962	1	0.0458697	3	0	3	0.25	0.25
group_2869		hypothetical protein	0	5	81	53	0	91.3793	0	0.0113962	1	0.0458697	3	0	3	0.25	0.25
dnaC_1		hypothetical protein	4	11	77	47	4.93827	81.0345	0.22196	0.0118774	1	0.0476929	6	2	5	0.21875	0.6875
group_1278		hypothetical protein	4	11	77	47	4.93827	81.0345	0.22196	0.0118774	1	0.0476929	3	2	2	1	1
group_676		hypothetical protein	22	28	59	30	27.1605	51.7241	0.399516	0.0125493	1	0.0503312	11	7	6	0.548828	1
ydaF		Putative ribosomal N-acetyltransferase YdaF	65	35	16	23	80.2469	39.6552	2.66964	0.0128772	1	0.0509811	5	2	5	0.0625	1
group_710		hypothetical protein	65	35	16	23	80.2469	39.6552	2.66964	0.0128772	1	0.0509811	5	2	5	0.0625	1
group_985		hypothetical protein	65	35	16	23	80.2469	39.6552	2.66964	0.0128772	1	0.0509811	5	2	5	0.0625	1
ghrA		Glyoxylate/hydroxypyruvate reductase A	65	35	16	23	80.2469	39.6552	2.66964	0.0128772	1	0.0509811	5	2	5	0.0625	1
group_2354		hypothetical protein	65	35	16	23	80.2469	39.6552	2.66964	0.0128772	1	0.0509811	5	2	5	0.0625	1
group_1984		hypothetical protein	65	35	16	23	80.2469	39.6552	2.66964	0.0128772	1	0.0509811	5	2	5	0.0625	1
group_2355		hypothetical protein	65	35	16	23	80.2469	39.6552	2.66964	0.0128772	1	0.0509811	5	2	5	0.0625	1
group_989		hypothetical protein	65	35	16	23	80.2469	39.6552	2.66964	0.0128772	1	0.0509811	5	2	5	0.0625	1
group_2348		hypothetical protein	65	35	16	23	80.2469	39.6552	2.66964	0.0128772	1	0.0509811	5	2	5	0.0625	1
pspA_2		hypothetical protein	65	35	16	23	80.2469	39.6552	2.66964	0.0128772	1	0.0509811	5	2	5	0.0625	1
group_1527		hypothetical protein	65	35	16	23	80.2469	39.6552	2.66964	0.0128772	1	0.0509811	5	2	5	0.0625	1
group_336	lacR_1	Lactose phosphotransferase system repressor	12	19	69	39	14.8148	67.2414	0.356979	0.0141671	1	0.0560223	5	2	4	0.375	1
group_4176		IS3 family transposase ISSag5	9	16	72	42	11.1111	72.4138	0.328125	0.0148713	1	0.0587383	7	2	6	0.125	0.453125
group_2048		hypothetical protein	3	10	78	48	3.7037	82.7586	0.184615	0.0149663	1	0.0589068	5	3	4	0.375	1
group_2474		hypothetical protein	3	10	78	48	3.7037	82.7586	0.184615	0.0149663	1	0.0589068	5	3	4	0.375	1
group_87		hypothetical protein	78	48	3	10	96.2963	17.2414	5.41667	0.0149663	1	0.0589068	3	2	2	1	1
group_987		hypothetical protein	13	20	68	38	16.0494	65.5172	0.363235	0.0152846	1	0.0600896	5	3	3	1	1
yclP		Petrobactin import ATP-binding protein YclP	79	50	2	8	97.5309	13.7931	6.32	0.0169023	1	0.0659891	4	3	1	0.625	0.625
group_2755		hypothetical protein	2	8	79	50	2.46914	86.2069	0.158228	0.0169023	1	0.0659891	4	2	3	0.625	1
group_17		IS3 family transposase ISSag5	2	8	79	50	2.46914	86.2069	0.158228	0.0169023	1	0.0659891	5	2	4	0.375	1
group_2731		hypothetical protein	2	8	79	50	2.46914	86.2069	0.158228	0.0169023	1	0.0659891	4	2	3	0.625	1
group_2721		hypothetical protein	2	8	79	50	2.46914	86.2069	0.158228	0.0169023	1	0.0659891	4	2	3	0.625	1
group_2125		hypothetical protein	2	8	79	50	2.46914	86.2069	0.158228	0.0169023	1	0.0659891	5	2	3	1	1
group_678		hypothetical protein	59	31	22	27	72.8395	46.5517	2.33578	0.0204965	1	0.0780282	11	6	7	0.548828	1
group_2422		hypothetical protein	8	0	73	58	9.87654	100	inf	0.0207578	1	0.0780282	5	5	0	0.0625	0.0625
pezA		Antitoxin PezA	8	0	73	58	9.87654	100	inf	0.0207578	1	0.0780282	5	5	0	0.0625	0.0625
group_313	dnaG_2	DNA primase	8	0	73	58	9.87654	100	inf	0.0207578	1	0.0780282	5	5	0	0.0625	0.0625
group_2423		hypothetical protein	8	0	73	58	9.87654	100	inf	0.0207578	1	0.0780282	5	5	0	0.0625	0.0625
group_2961		hypothetical protein	1	6	80	52	1.23457	89.6552	0.108333	0.0209783	1	0.0780282	3	1	2	1	1
group_2074		hypothetical protein	1	6	80	52	1.23457	89.6552	0.108333	0.0209783	1	0.0780282	4	1	3	0.625	0.625
group_2073		hypothetical protein	1	6	80	52	1.23457	89.6552	0.108333	0.0209783	1	0.0780282	4	1	3	0.625	0.625
group_2077		hypothetical protein	1	6	80	52	1.23457	89.6552	0.108333	0.0209783	1	0.0780282	4	1	3	0.625	0.625
group_2537		hypothetical protein	1	6	80	52	1.23457	89.6552	0.108333	0.0209783	1	0.0780282	1	1	1	1	1
group_2536		hypothetical protein	1	6	80	52	1.23457	89.6552	0.108333	0.0209783	1	0.0780282	1	1	1	1	1
group_2540		hypothetical protein	1	6	80	52	1.23457	89.6552	0.108333	0.0209783	1	0.0780282	1	1	1	1	1
group_2070		hypothetical protein	1	6	80	52	1.23457	89.6552	0.108333	0.0209783	1	0.0780282	4	1	3	0.625	0.625
group_2535		hypothetical protein	1	6	80	52	1.23457	89.6552	0.108333	0.0209783	1	0.0780282	1	1	1	1	1
group_2064		hypothetical protein	1	6	80	52	1.23457	89.6552	0.108333	0.0209783	1	0.0780282	1	1	1	1	1
group_2066		hypothetical protein	1	6	80	52	1.23457	89.6552	0.108333	0.0209783	1	0.0780282	1	1	1	1	1
group_2068		hypothetical protein	1	6	80	52	1.23457	89.6552	0.108333	0.0209783	1	0.0780282	4	1	3	0.625	0.625
group_2076		hypothetical protein	1	6	80	52	1.23457	89.6552	0.108333	0.0209783	1	0.0780282	4	1	3	0.625	0.625
group_2937		hypothetical protein	1	6	80	52	1.23457	89.6552	0.108333	0.0209783	1	0.0780282	2	1	1	1	1
group_2543		hypothetical protein	1	6	80	52	1.23457	89.6552	0.108333	0.0209783	1	0.0780282	1	1	1	1	1
group_1		hypothetical protein	80	52	1	6	98.7654	10.3448	9.23077	0.0209783	1	0.0780282	2	1	1	1	1
topA		DNA topoisomerase 1	80	52	1	6	98.7654	10.3448	9.23077	0.0209783	1	0.0780282	7	6	1	0.125	0.125
group_791		hypothetical protein	80	52	1	6	98.7654	10.3448	9.23077	0.0209783	1	0.0780282	5	4	1	0.375	0.375
group_2071		hypothetical protein	1	6	80	52	1.23457	89.6552	0.108333	0.0209783	1	0.0780282	4	1	3	0.625	0.625
group_2604		hypothetical protein	1	6	80	52	1.23457	89.6552	0.108333	0.0209783	1	0.0780282	4	1	3	0.625	0.625
group_2069		hypothetical protein	1	6	80	52	1.23457	89.6552	0.108333	0.0209783	1	0.0780282	4	1	3	0.625	0.625
group_2067		hypothetical protein	1	6	80	52	1.23457	89.6552	0.108333	0.0209783	1	0.0780282	4	1	3	0.625	0.625
group_2534	xerC	Tyrosine recombinase XerC	1	6	80	52	1.23457	89.6552	0.108333	0.0209783	1	0.0780282	1	1	1	1	1
group_1269		hypothetical protein	80	52	1	6	98.7654	10.3448	9.23077	0.0209783	1	0.0780282	4	3	1	0.625	0.625
group_2482		hypothetical protein	1	6	80	52	1.23457	89.6552	0.108333	0.0209783	1	0.0780282	3	1	3	0.25	1
group_2075		hypothetical protein	1	6	80	52	1.23457	89.6552	0.108333	0.0209783	1	0.0780282	4	1	3	0.625	0.625
group_2544		hypothetical protein	1	6	80	52	1.23457	89.6552	0.108333	0.0209783	1	0.0780282	1	1	1	1	1
group_771		hypothetical protein	1	6	80	52	1.23457	89.6552	0.108333	0.0209783	1	0.0780282	3	1	3	0.25	1
group_2611		hypothetical protein	1	6	80	52	1.23457	89.6552	0.108333	0.0209783	1	0.0780282	4	1	3	0.625	0.625
group_2603		hypothetical protein	1	6	80	52	1.23457	89.6552	0.108333	0.0209783	1	0.0780282	4	1	3	0.625	0.625
group_2072		hypothetical protein	1	6	80	52	1.23457	89.6552	0.108333	0.0209783	1	0.0780282	4	1	3	0.625	0.625
group_2110	xerC_3	Tyrosine recombinase XerC	1	6	80	52	1.23457	89.6552	0.108333	0.0209783	1	0.0780282	4	1	3	0.625	0.625
group_639		Calcium-transporting ATPase 1	80	52	1	6	98.7654	10.3448	9.23077	0.0209783	1	0.0780282	3	2	1	1	1
group_2545		hypothetical protein	1	6	80	52	1.23457	89.6552	0.108333	0.0209783	1	0.0780282	1	1	1	1	1
group_2538		hypothetical protein	1	6	80	52	1.23457	89.6552	0.108333	0.0209783	1	0.0780282	1	1	1	1	1
group_1152		putative ABC transporter ATP-binding protein	1	6	80	52	1.23457	89.6552	0.108333	0.0209783	1	0.0780282	7	1	6	0.125	0.125
group_1055		hypothetical protein	1	6	80	52	1.23457	89.6552	0.108333	0.0209783	1	0.0780282	3	1	2	1	1
group_1617		hypothetical protein	1	6	80	52	1.23457	89.6552	0.108333	0.0209783	1	0.0780282	2	1	2	0.5	1
group_2081		hypothetical protein	16	3	65	55	19.7531	94.8276	4.51282	0.0221544	1	0.0821315	4	3	2	0.625	1
group_1634	rlmCD	23S rRNA (uracil-C(5))-methyltransferase RlmCD	16	3	65	55	19.7531	94.8276	4.51282	0.0221544	1	0.0821315	5	2	3	1	1
group_1604		hypothetical protein	16	3	65	55	19.7531	94.8276	4.51282	0.0221544	1	0.0821315	4	2	2	1	1
group_2349		hypothetical protein	64	35	17	23	79.0123	39.6552	2.47395	0.0223902	1	0.082824	6	2	6	0.03125	0.6875
group_1005		hypothetical protein	64	35	17	23	79.0123	39.6552	2.47395	0.0223902	1	0.082824	6	1	5	0.21875	0.21875
purF_1		Amidophosphoribosyltransferase	77	48	4	10	95.0617	17.2414	4.01042	0.0226998	1	0.0836948	3	2	2	1	1
purM_1		Phosphoribosylformylglycinamidine cyclo-ligase	4	10	77	48	4.93827	82.7586	0.249351	0.0226998	1	0.0836948	3	2	2	1	1
group_170	purL	Phosphoribosylformylglycinamidine synthase	4	10	77	48	4.93827	82.7586	0.249351	0.0226998	1	0.0836948	4	2	3	0.625	1
epsL		hypothetical protein	10	1	71	57	12.3457	98.2759	8.02817	0.025617	1	0.094245	3	2	1	1	1
group_1954		hypothetical protein	10	1	71	57	12.3457	98.2759	8.02817	0.025617	1	0.094245	2	1	1	1	1
group_2488		hypothetical protein	3	9	78	49	3.7037	84.4828	0.209402	0.0280771	1	0.100131	6	3	4	0.6875	1
group_1111	ccpB	Catabolite control protein B	3	9	78	49	3.7037	84.4828	0.209402	0.0280771	1	0.100131	5	2	4	0.375	1
group_2050		hypothetical protein	3	9	78	49	3.7037	84.4828	0.209402	0.0280771	1	0.100131	6	3	4	0.6875	1
group_562		hypothetical protein	3	9	78	49	3.7037	84.4828	0.209402	0.0280771	1	0.100131	5	3	3	1	1
group_2052		hypothetical protein	3	9	78	49	3.7037	84.4828	0.209402	0.0280771	1	0.100131	5	3	4	0.375	1
group_2884		hypothetical protein	0	4	81	54	0	93.1034	0	0.0284905	1	0.100131	2	0	2	0.5	0.5
argG_2		Argininosuccinate synthase	0	4	81	54	0	93.1034	0	0.0284905	1	0.100131	2	0	2	0.5	0.5
group_138		hypothetical protein	0	4	81	54	0	93.1034	0	0.0284905	1	0.100131	2	0	2	0.5	0.5
group_196		hypothetical protein	0	4	81	54	0	93.1034	0	0.0284905	1	0.100131	2	0	2	0.5	0.5
group_321		hypothetical protein	0	4	81	54	0	93.1034	0	0.0284905	1	0.100131	1	0	1	1	1
group_2872		hypothetical protein	0	4	81	54	0	93.1034	0	0.0284905	1	0.100131	3	0	3	0.25	0.25
group_2861		hypothetical protein	0	4	81	54	0	93.1034	0	0.0284905	1	0.100131	3	0	3	0.25	0.25
group_1615		hypothetical protein	0	4	81	54	0	93.1034	0	0.0284905	1	0.100131	2	0	2	0.5	0.5
group_322		hypothetical protein	0	4	81	54	0	93.1034	0	0.0284905	1	0.100131	1	0	1	1	1
group_2722		hypothetical protein	0	4	81	54	0	93.1034	0	0.0284905	1	0.100131	2	0	2	0.5	0.5
group_2899		hypothetical protein	0	4	81	54	0	93.1034	0	0.0284905	1	0.100131	1	0	1	1	1
pat		Phosphinothricin N-acetyltransferase	0	4	81	54	0	93.1034	0	0.0284905	1	0.100131	2	0	2	0.5	0.5
group_2863		hypothetical protein	0	4	81	54	0	93.1034	0	0.0284905	1	0.100131	3	0	3	0.25	0.25
group_2904		hypothetical protein	0	4	81	54	0	93.1034	0	0.0284905	1	0.100131	1	0	1	1	1
group_34		IS3 family transposase ISSag5	0	4	81	54	0	93.1034	0	0.0284905	1	0.100131	2	0	2	0.5	0.5
group_182		hypothetical protein	0	4	81	54	0	93.1034	0	0.0284905	1	0.100131	2	0	2	0.5	0.5
group_2896		hypothetical protein	0	4	81	54	0	93.1034	0	0.0284905	1	0.100131	1	0	1	1	1
group_2169		hypothetical protein	0	4	81	54	0	93.1034	0	0.0284905	1	0.100131	2	0	2	0.5	0.5
group_1159	rbgA	Ribosome biogenesis GTPase A	0	4	81	54	0	93.1034	0	0.0284905	1	0.100131	2	0	2	0.5	0.5
group_824	yclO	Petrobactin import system permease protein YclO	0	4	81	54	0	93.1034	0	0.0284905	1	0.100131	2	0	2	0.5	0.5
group_740		hypothetical protein	0	4	81	54	0	93.1034	0	0.0284905	1	0.100131	3	0	3	0.25	0.25
group_995		hypothetical protein	0	4	81	54	0	93.1034	0	0.0284905	1	0.100131	1	0	1	1	1
group_914		hypothetical protein	0	4	81	54	0	93.1034	0	0.0284905	1	0.100131	1	0	1	1	1
group_2866		hypothetical protein	0	4	81	54	0	93.1034	0	0.0284905	1	0.100131	3	0	3	0.25	0.25
group_2900		hypothetical protein	0	4	81	54	0	93.1034	0	0.0284905	1	0.100131	1	0	1	1	1
group_2898		hypothetical protein	0	4	81	54	0	93.1034	0	0.0284905	1	0.100131	1	0	1	1	1
tet(L)		tetracycline efflux MFS transporter Tet(L)	0	4	81	54	0	93.1034	0	0.0284905	1	0.100131	1	0	1	1	1
group_1629		hypothetical protein	0	4	81	54	0	93.1034	0	0.0284905	1	0.100131	2	0	2	0.5	0.5
group_2876		hypothetical protein	0	4	81	54	0	93.1034	0	0.0284905	1	0.100131	3	0	3	0.25	0.25
group_2865		hypothetical protein	0	4	81	54	0	93.1034	0	0.0284905	1	0.100131	3	0	3	0.25	0.25
group_2901		hypothetical protein	0	4	81	54	0	93.1034	0	0.0284905	1	0.100131	1	0	1	1	1
group_2885		hypothetical protein	0	4	81	54	0	93.1034	0	0.0284905	1	0.100131	2	0	2	0.5	0.5
group_2956		hypothetical protein	0	4	81	54	0	93.1034	0	0.0284905	1	0.100131	2	0	2	0.5	0.5
group_2864		hypothetical protein	0	4	81	54	0	93.1034	0	0.0284905	1	0.100131	3	0	3	0.25	0.25
group_353	purK	N5-carboxyaminoimidazole ribonucleotide synthase	0	4	81	54	0	93.1034	0	0.0284905	1	0.100131	2	0	2	0.5	0.5
group_1382		hypothetical protein	0	4	81	54	0	93.1034	0	0.0284905	1	0.100131	2	0	2	0.5	0.5
rcsC		Sensor histidine kinase RcsC	81	54	0	4	100	6.89655	inf	0.0284905	1	0.100131	2	2	0	0.5	0.5
group_2903		hypothetical protein	0	4	81	54	0	93.1034	0	0.0284905	1	0.100131	1	0	1	1	1
group_216		hypothetical protein	5	11	76	47	6.17284	81.0345	0.2811	0.0294472	1	0.103386	8	5	5	0.726562	0.726562
lacR_1		Lactose phosphotransferase system repressor	70	41	11	17	86.4198	29.3103	2.63858	0.0314095	1	0.110161	3	3	1	0.25	1
group_477		hypothetical protein	8	14	73	44	9.87654	75.8621	0.344423	0.0329768	1	0.115538	3	1	3	0.25	1
group_1620		hypothetical protein	2	7	79	51	2.46914	87.931	0.184448	0.0341906	1	0.119174	4	2	3	0.625	1
group_752		ESAT-6-like protein	2	7	79	51	2.46914	87.931	0.184448	0.0341906	1	0.119174	3	2	2	1	1
group_48	dnaI_1	hypothetical protein	2	7	79	51	2.46914	87.931	0.184448	0.0341906	1	0.119174	5	2	4	0.375	1
group_638		Calcium-transporting ATPase 1	2	7	79	51	2.46914	87.931	0.184448	0.0341906	1	0.119174	4	2	2	1	1
group_364	deoB_1	Phosphopentomutase	2	7	79	51	2.46914	87.931	0.184448	0.0341906	1	0.119174	5	2	3	1	1
group_2466		hypothetical protein	16	21	65	37	19.7531	63.7931	0.4337	0.0342411	1	0.119227	10	4	7	0.34375	0.753906
group_67		hypothetical protein	12	18	69	40	14.8148	68.9655	0.386473	0.0353888	1	0.123096	5	3	3	1	1
group_518		hypothetical protein	17	22	64	36	20.9877	62.069	0.434659	0.03557	1	0.123599	6	5	3	0.21875	1
group_2353		hypothetical protein	63	35	18	23	77.7778	39.6552	2.3	0.037482	1	0.13011	6	1	5	0.21875	0.21875
group_4007		hypothetical protein	9	15	72	43	11.1111	74.1379	0.358333	0.0389052	1	0.134911	3	1	3	0.25	1
group_2249		hypothetical protein	47	23	34	35	58.0247	60.3448	2.10358	0.0395699	1	0.137076	8	5	5	0.726562	0.726562
group_2792		hypothetical protein	6	0	75	58	7.40741	100	inf	0.0406492	1	0.140527	4	4	0	0.125	0.125
group_1622		hypothetical protein	6	0	75	58	7.40741	100	inf	0.0406492	1	0.140527	3	3	0	0.25	0.25
group_2361		hypothetical protein	68	40	13	18	83.9506	31.0345	2.35385	0.0411531	1	0.14182	5	2	5	0.0625	1
group_2412		hypothetical protein	7	0	74	58	8.64198	100	inf	0.041359	1	0.14182	4	4	0	0.125	0.125
group_1076		hypothetical protein	7	0	74	58	8.64198	100	inf	0.041359	1	0.14182	3	3	0	0.25	0.25
group_2421		hypothetical protein	7	0	74	58	8.64198	100	inf	0.041359	1	0.14182	4	4	0	0.125	0.125
group_2411		hypothetical protein	7	0	74	58	8.64198	100	inf	0.041359	1	0.14182	4	4	0	0.125	0.125
group_2419		hypothetical protein	7	0	74	58	8.64198	100	inf	0.041359	1	0.14182	4	4	0	0.125	0.125
group_738		hypothetical protein	7	0	74	58	8.64198	100	inf	0.041359	1	0.14182	3	3	0	0.25	0.25
group_2420		hypothetical protein	7	0	74	58	8.64198	100	inf	0.041359	1	0.14182	4	4	0	0.125	0.125
group_546		hypothetical protein	77	49	4	9	95.0617	15.5172	3.53571	0.0421829	1	0.144499	6	3	4	0.6875	1
